# Supplementary material for: A High-Quality Genome Sequence of Model Legume Lotus japonicus (MG-20) Provides Insights into the Evolution of Root Nodule Symbiosis
Source: Genes (Basel). 2020 Apr 29;11(5):483. doi: 10.3390/genes11050483 (PMC7290416; doi:10.3390/genes11050483)
Supplement: Supplementary file 1 [file genes-11-00483-s001.zip]

Archive with 7 entries (7 files):
- Supplementary Figs.docx
- Supplementary Table1.xlsx
- Supplementary Table2.xlsx
- Supplementary Table3.xlsx
- Supplementary Table4.xlsx
- Supplementary Table5.xls
- Supplementary Table6.txt
