# Supplementary material for: A High-Quality Genome Sequence of Model Legume Lotus japonicus (MG-20) Provides Insights into the Evolution of Root Nodule Symbiosis
Source: Genes (Basel). 2020 Apr 29;11(5):483. doi: 10.3390/genes11050483 (PMC7290416; doi:10.3390/genes11050483)
Supplement: Supplementary file 1 [file genes-11-00483-s001.zip › Supplementary Table1.xlsx]

## Sheet: Sheet1
Gene prediction result statistics					Gene information statistics
Method	Software	Species	Gene number		Software	Gene Num	GeneLen	AveGeneLen(bp)	ExonLen	AveExonLen(bp)	IntronLen	AveIntronLen(bp)
Ab initio	Genscan	-	25514				(bp)		(bp)		(bp)
	Augustus	-	30904		EVM	28251	118433862	4192	46264801	290	71637333	545
	GlimmerHMM	-	33006
	GeneID	-	42699
	SNAP	-	18280
Homology-based	GeMoMa	Arabidopsis thaliana	24490		Non-coding RNA statistics				Pseudogene prediction results
		Oryza sativa	24497		RNA classification	Number	Family		Software	Number	Length (bp)	Average Length (bp)
		Glycine max	31675		miRNA	88	22		GeneWise	1233	4704346	3815
		Arachis duranensis	27367		rRNA	1409	4
RNAseq	PASA	-	31230		tRNA	626	23
	GeneMarkS-T	-	36433
	TransDecoder	-	57555
Integration	EVM	-	28251
