# Supplementary material for: A High-Quality Genome Sequence of Model Legume Lotus japonicus (MG-20) Provides Insights into the Evolution of Root Nodule Symbiosis
Source: Genes (Basel). 2020 Apr 29;11(5):483. doi: 10.3390/genes11050483 (PMC7290416; doi:10.3390/genes11050483)
Supplement: Supplementary file 1 [file genes-11-00483-s001.zip › Supplementary Table2.xlsx]

## Sheet: Sheet1
Gene function annotation statistics
Annotation database	Annotated number	Percentage (%)
GO	17074	60.44
KEGG	9604	34
KOG	14794	52.37
Pfam	22844	80.86
Swissprot	19574	69.29
TrEMBL	27155	96.12
NR	27147	96.09
Nt	27712	98.09
All Annotated	27991	99.08
