# Supplementary material for: A High-Quality Genome Sequence of Model Legume Lotus japonicus (MG-20) Provides Insights into the Evolution of Root Nodule Symbiosis
Source: Genes (Basel). 2020 Apr 29;11(5):483. doi: 10.3390/genes11050483 (PMC7290416; doi:10.3390/genes11050483)
Supplement: Supplementary file 1 [file genes-11-00483-s001.zip › Supplementary Table3.xlsx]

## Sheet: Orthogroups_2.GeneCount
	Carietinum_492_v1.0.protein	Glycine_max.Glycine_max_v2.1.pep.all	Lupinus_angustifolius.LupAngTanjil_v1.0.pep.all	Medicago_truncatula.MedtrA17_4.0.pep.all	Phaseolus_vulgaris.PhaVulg1_0.pep.all	Vigna_angularis.Vigan1.1.pep.all	Vigna_radiata.Vradiata_ver6.pep.all	Vitis_vinifera.12X.pep.all	lj.pep	Tpratense_385_v2.protein	Total
OG0000016	0	82	11	11	86	0	0	0	96	6	292
OG0000041	0	52	4	14	1	0	0	2	71	41	185
OG0000171	0	18	0	0	0	0	0	0	64	1	83
OG0000269	0	1	0	3	0	0	0	0	56	5	65
OG0000286	0	2	0	7	0	0	0	0	47	7	63
OG0000010	27	128	21	78	29	45	8	28	42	10	416
OG0000960	0	0	0	1	0	0	0	0	37	0	38
OG0000020	45	39	8	88	8	15	3	7	36	16	265
OG0000030	16	100	22	26	2	7	4	0	36	8	221
OG0000045	0	73	1	17	0	0	0	0	35	52	178
OG0000061	1	37	1	9	1	5	22	1	33	34	144
OG0000539	0	8	1	0	3	2	1	0	33	0	48
OG0000015	14	77	9	73	32	21	17	22	31	24	320
OG0000075	11	2	0	21	16	0	0	1	31	44	126
OG0000014	2	148	12	11	79	5	9	4	30	23	323
OG0000028	20	3	9	23	0	45	11	5	29	79	224
OG0000008	13	138	3	181	21	12	7	2	28	30	435
OG0000024	4	76	9	11	14	18	14	13	28	62	249
OG0000018	2	15	3	143	23	8	5	1	26	61	287
OG0001956	0	0	0	0	0	0	0	0	26	3	29
OG0000004	0	343	4	229	1	1	0	1	25	140	744
OG0000011	8	45	2	129	67	23	7	24	25	51	381
OG0000047	12	18	9	53	14	16	3	6	25	14	170
OG0000026	4	100	12	9	6	8	5	4	25	73	246
OG0000128	6	15	5	27	4	3	3	4	23	4	94
OG0000240	0	16	0	15	0	0	0	1	23	13	68
OG0001031	0	3	1	1	4	0	0	0	23	5	37
OG0000000	1034	2	4	41	5	11	10	3	22	23	1155
OG0000466	0	22	0	3	0	0	0	0	22	4	51
OG0000040	5	52	4	61	6	3	1	2	21	32	187
OG0000027	19	38	19	37	30	21	5	30	19	7	225
OG0000048	15	22	11	33	21	15	5	10	19	14	165
OG0000052	15	22	9	27	19	19	4	4	19	19	157
OG0000095	10	16	3	19	2	6	2	12	19	24	113
OG0001032	0	1	0	2	1	0	0	5	19	9	37
OG0000034	6	47	12	57	7	5	4	7	18	46	209
OG0000089	4	16	17	20	8	7	3	9	18	15	117
OG0000210	2	9	1	20	5	3	2	4	18	10	74
OG0002777	1	0	2	3	0	0	0	0	18	1	25
OG0006290	0	0	0	0	0	0	0	0	18	0	18
OG0000037	7	7	5	133	2	1	1	7	17	20	200
OG0000121	6	8	5	18	10	8	5	6	17	14	97
OG0000101	10	14	9	12	13	11	5	7	17	11	109
OG0000392	4	4	5	8	1	1	2	1	17	12	55
OG0000086	4	14	0	75	1	0	0	0	16	7	117
OG0000071	6	11	8	19	9	9	6	38	16	10	132
OG0000682	0	0	0	10	0	0	0	0	16	18	44
OG0000139	5	14	7	13	6	5	2	12	15	12	91
OG0000122	8	6	5	6	9	14	6	4	15	23	96
OG0000114	12	40	2	5	6	9	4	0	15	7	100
OG0000194	8	9	5	14	5	4	4	6	14	8	77
OG0000063	10	31	16	13	14	12	10	8	14	12	140
OG0000359	0	4	0	7	12	3	0	0	14	17	57
OG0000087	7	2	1	78	0	0	0	0	13	16	117
OG0000078	6	3	0	53	17	6	0	0	13	27	125
OG0000043	11	11	2	30	11	10	6	59	13	25	178
OG0000062	10	23	13	24	20	19	1	4	13	14	141
OG0000059	10	24	16	18	17	15	13	11	13	11	148
OG0000155	3	16	5	10	11	7	4	9	13	8	86
OG0000292	6	3	7	9	3	4	4	2	13	11	62
OG0000038	15	32	10	8	53	9	12	10	13	36	198
OG0000299	3	6	3	8	5	6	4	5	13	8	61
OG0001186	1	7	1	8	1	0	0	2	13	2	35
OG0000218	4	10	8	7	6	8	2	8	13	6	72
OG0001645	0	0	1	6	4	4	0	2	13	1	31
OG0000253	40	9	0	3	0	0	1	0	13	0	66
OG0000067	4	20	8	40	15	5	9	8	12	15	136
OG0000107	5	16	1	23	10	6	3	4	12	24	104
OG0000073	11	22	21	18	16	14	5	9	12	3	131
OG0000056	14	34	20	14	16	14	9	7	12	14	154
OG0000342	2	3	3	10	8	8	2	1	12	9	58
OG0000313	10	5	6	9	3	2	1	5	12	7	60
OG0000604	0	8	0	8	5	3	1	2	12	7	46
OG0006261	0	1	0	5	0	0	0	0	12	0	18
OG0009072	1	0	0	0	0	0	0	0	12	1	14
OG0000006	12	23	7	120	142	30	3	130	11	72	550
OG0000039	6	30	3	40	13	7	5	38	11	44	197
OG0000207	3	6	6	15	11	9	1	7	11	5	74
OG0000156	4	17	11	11	11	4	5	1	11	11	86
OG0000276	8	8	6	11	5	3	3	1	11	7	63
OG0000069	55	8	2	10	9	25	1	0	11	13	134
OG0000224	20	6	15	8	1	0	0	0	11	10	71
OG0000231	4	7	8	6	5	6	4	13	11	6	70
OG0000144	13	14	3	5	12	8	1	19	11	4	90
OG0000378	7	6	1	5	6	7	3	6	11	4	56
OG0010914	0	1	0	0	0	0	0	0	11	1	13
OG0000053	2	47	2	66	5	5	4	1	10	15	157
OG0000110	0	26	3	40	0	0	0	0	10	24	103
OG0000080	6	21	7	26	8	13	3	11	10	16	121
OG0000064	6	17	8	19	20	10	6	29	10	15	140
OG0000084	4	27	5	18	16	13	1	8	10	16	118
OG0000092	7	10	6	18	17	13	9	17	10	9	116
OG0000093	7	23	14	12	14	10	12	7	10	6	115
OG0000152	5	26	1	12	12	5	7	0	10	9	87
OG0000358	4	8	0	11	8	4	3	2	10	7	57
OG0000167	1	22	3	9	9	5	5	6	10	13	83
OG0000237	5	12	2	8	7	5	3	4	10	12	68
OG0000281	3	7	3	8	6	7	5	9	10	5	63
OG0000385	3	5	1	7	1	5	0	12	10	11	55
OG0000115	0	71	0	6	1	0	10	0	10	2	100
OG0000151	5	7	8	6	8	9	6	21	10	7	87
OG0000340	7	9	5	5	5	4	3	2	10	8	58
OG0000685	2	7	5	5	3	2	0	8	10	1	43
OG0002942	0	3	0	5	0	0	0	0	10	7	25
OG0000643	2	5	2	3	1	1	2	3	10	15	44
OG0002170	0	5	2	3	3	2	1	0	10	2	28
OG0001274	0	23	0	1	0	0	0	0	10	0	34
OG0000505	3	9	4	0	4	4	5	3	10	7	49
OG0000032	19	4	0	155	16	1	0	0	9	7	211
OG0000001	309	1	33	98	7	61	12	9	9	451	990
OG0000236	5	2	4	41	1	1	1	1	9	3	68
OG0000029	9	32	4	27	35	16	12	60	9	18	222
OG0000099	1	23	4	19	21	10	1	13	9	9	110
OG0000162	9	19	4	18	4	5	6	3	9	7	84
OG0000217	5	10	3	17	10	8	1	0	9	9	72
OG0000125	8	19	12	12	7	8	6	5	9	9	95
OG0001481	3	0	1	12	0	1	0	0	9	6	32
OG0000088	9	23	15	11	15	10	10	5	9	10	117
OG0000254	8	7	3	10	9	7	6	0	9	7	66
OG0000170	6	17	7	9	9	9	11	0	9	6	83
OG0000464	1	10	3	9	6	5	2	1	9	5	51
OG0000120	7	22	12	8	11	7	7	7	9	7	97
OG0000264	7	9	6	8	7	6	6	2	9	5	65
OG0000626	2	5	2	8	6	4	2	4	9	3	45
OG0000103	8	33	20	7	9	7	1	5	9	8	107
OG0000188	8	8	13	7	7	7	7	6	9	7	79
OG0000204	1	19	0	7	18	10	4	0	9	7	75
OG0003278	0	2	0	7	0	0	0	0	9	6	24
OG0000192	7	11	12	6	9	6	6	5	9	6	77
OG0000567	2	8	1	6	2	3	5	1	9	10	47
OG0002064	3	4	0	6	2	1	1	0	9	2	28
OG0000153	4	15	9	5	13	9	1	11	9	11	87
OG0000415	4	7	3	5	4	2	1	0	9	19	54
OG0001806	0	8	1	5	3	2	2	0	9	0	30
OG0000288	4	16	5	4	5	4	0	10	9	5	62
OG0008615	0	0	0	4	0	0	0	0	9	2	15
OG0000737	1	2	6	3	6	10	1	2	9	2	42
OG0001812	0	1	15	1	2	0	0	0	9	2	30
OG0000164	5	6	1	33	11	5	0	0	8	15	84
OG0000060	4	22	0	31	18	16	3	13	8	32	147
OG0000715	0	1	1	27	1	0	1	4	8	0	43
OG0000138	4	11	5	21	12	10	1	3	8	16	91
OG0000132	9	12	7	20	11	11	0	6	8	9	93
OG0000108	12	15	1	17	9	8	8	16	8	10	104
OG0000371	4	7	1	17	3	5	1	0	8	10	56
OG0000113	7	21	9	16	10	7	7	7	8	8	100
OG0000076	9	20	20	15	14	10	14	8	8	8	126
OG0000142	3	17	7	13	15	12	0	10	8	6	91
OG0000348	1	9	5	13	8	7	1	0	8	6	58
OG0000196	5	16	6	11	7	5	6	5	8	7	76
OG0000126	5	16	12	10	8	7	8	10	8	10	94
OG0000127	6	17	15	10	9	9	6	6	8	8	94
OG0000130	7	20	14	10	9	9	7	5	8	5	94
OG0000158	3	38	1	10	7	5	0	6	8	7	85
OG0000230	7	12	11	10	5	5	4	5	8	3	70
OG0000374	2	7	0	10	6	4	4	0	8	15	56
OG0000129	7	22	8	9	10	7	10	5	8	8	94
OG0000606	3	3	2	8	3	3	3	2	8	10	45
OG0000402	2	14	0	7	3	12	3	2	8	4	55
OG0001280	0	4	2	7	3	1	1	4	8	4	34
OG0000506	1	6	1	6	5	3	1	0	8	18	49
OG0000147	6	30	11	5	10	4	4	5	8	6	89
OG0000242	8	24	2	5	12	2	4	0	8	2	67
OG0000091	5	11	4	3	23	10	14	4	8	34	116
OG0000632	1	7	2	3	3	4	2	6	8	9	45
OG0013703	0	0	0	3	0	0	0	0	8	0	11
OG0001792	3	4	1	2	2	3	2	4	8	1	30
OG0012401	0	0	0	2	1	0	0	1	8	0	12
OG0000478	1	22	6	1	5	2	2	1	8	2	50
OG0004549	0	4	0	0	6	3	0	0	8	0	21
OG0000042	8	21	5	46	15	11	11	3	7	56	183
OG0000346	3	0	0	35	0	2	0	0	7	11	58
OG0000145	2	12	3	28	5	5	2	4	7	22	90
OG0000098	3	36	0	27	7	6	3	0	7	22	111
OG0000304	7	5	5	22	3	1	1	1	7	9	61
OG0000183	1	8	0	19	21	10	5	7	7	2	80
OG0000247	7	7	2	19	7	5	3	3	7	7	67
OG0000541	0	6	2	19	7	0	1	3	7	3	48
OG0000219	2	13	4	18	4	4	4	8	7	8	72
OG0000102	9	20	14	14	10	10	5	7	7	11	107
OG0000150	6	15	12	12	12	6	5	5	7	7	87
OG0000180	8	12	8	12	7	6	7	6	7	8	81
OG0000197	5	15	7	12	6	7	6	4	7	7	76
OG0000124	8	20	11	11	9	8	9	5	7	7	95
OG0000141	4	9	16	11	15	13	11	0	7	5	91
OG0000257	5	8	5	11	4	3	4	12	7	7	66
OG0000301	3	11	0	11	6	6	7	1	7	9	61
OG0000116	9	26	11	10	8	7	6	7	7	8	99
OG0000173	8	11	11	10	9	8	5	5	7	8	82
OG0000174	6	20	9	10	7	8	4	5	7	6	82
OG0000221	7	11	8	9	6	6	6	5	7	6	71
OG0000265	7	10	8	9	5	4	5	4	7	6	65
OG0000504	3	10	2	9	5	2	0	2	7	9	49
OG0000181	8	12	12	8	7	8	6	6	7	7	81
OG0000355	3	12	4	8	7	7	3	4	7	2	57
OG0000608	2	7	3	8	3	3	3	4	7	5	45
OG0000701	3	5	3	8	4	3	2	3	7	5	43
OG0000106	6	34	14	7	10	7	7	6	7	7	105
OG0000248	3	10	14	7	10	10	2	0	7	4	67
OG0000338	6	11	5	7	6	5	4	2	7	5	58
OG0000450	6	11	5	7	5	4	1	2	7	4	52
OG0000535	4	7	4	7	5	3	3	4	7	4	48
OG0000555	3	6	4	7	4	5	2	0	7	9	47
OG0000872	4	10	3	7	1	0	1	3	7	3	39
OG0001225	3	1	2	7	3	2	0	2	7	7	34
OG0001257	2	2	2	7	4	2	2	2	7	4	34
OG0002414	0	0	1	7	0	0	0	0	7	12	27
OG0000177	8	12	7	6	13	10	3	10	7	5	81
OG0001368	2	5	3	6	2	2	2	1	7	3	33
OG0004295	1	3	0	6	0	1	1	0	7	2	21
OG0000135	2	25	7	5	15	12	0	13	7	6	92
OG0000136	0	78	0	5	0	0	0	0	7	2	92
OG0000428	4	7	9	5	6	4	6	2	7	3	53
OG0001155	2	10	3	5	2	2	2	2	7	0	35
OG0002965	2	2	2	5	2	2	1	0	7	1	24
OG0003733	1	2	2	5	1	1	1	0	7	2	22
OG0000786	4	6	3	4	4	3	2	4	7	4	41
OG0000832	2	6	3	4	2	3	4	7	7	2	40
OG0001604	1	6	3	4	2	1	1	2	7	4	31
OG0002916	2	3	2	4	2	1	1	1	7	2	25
OG0003632	0	5	5	4	1	0	1	0	7	0	23
OG0000565	2	18	3	3	4	3	2	3	7	2	47
OG0004066	4	6	1	3	0	0	0	0	7	0	21
OG0001566	1	6	2	2	3	2	2	4	7	2	31
OG0005266	3	2	1	1	1	1	1	1	7	1	19
OG0000542	7	6	5	0	3	4	5	2	7	8	47
OG0015862	0	0	0	0	0	0	0	0	7	0	7
OG0000097	18	12	8	32	10	9	1	2	6	14	112
OG0000307	0	16	0	27	0	0	0	0	6	12	61
OG0000600	3	1	1	26	1	1	1	4	6	2	46
OG0000109	5	26	10	19	14	9	4	5	6	5	103
OG0000965	1	4	0	19	4	0	0	0	6	3	37
OG0000163	1	13	11	17	8	9	1	7	6	11	84
OG0000741	1	2	1	17	3	2	0	0	6	10	42
OG0000209	4	4	9	16	12	5	2	4	6	12	74
OG0000296	5	10	1	16	6	4	1	8	6	4	61
OG0000860	7	3	0	15	2	2	2	0	6	2	39
OG0000318	5	6	6	13	6	7	0	2	6	8	59
OG0000421	2	13	2	13	5	2	1	5	6	4	53
OG0000519	2	12	3	13	4	3	3	1	6	1	48
OG0001034	0	4	1	13	8	0	1	2	6	2	37
OG0000189	3	10	7	12	8	5	2	20	6	6	79
OG0000334	5	7	6	12	3	3	2	6	6	8	58
OG0000082	4	22	5	11	14	7	5	36	6	9	119
OG0000195	7	16	5	11	9	5	5	2	6	10	76
OG0000283	4	9	2	11	5	6	2	9	6	9	63
OG0001075	2	1	6	11	2	1	1	0	6	6	36
OG0000734	2	4	2	10	2	3	2	9	6	2	42
OG0000328	4	7	6	9	6	4	5	7	6	5	59
OG0000131	10	8	6	8	13	15	5	13	6	9	93
OG0000244	5	20	8	8	6	3	2	4	6	5	67
OG0000289	6	10	6	8	7	6	5	2	6	6	62
OG0000290	4	12	7	8	8	4	3	2	6	8	62
OG0000309	4	15	6	8	5	5	3	3	6	5	60
OG0000329	0	22	0	8	9	0	0	0	6	14	59
OG0000404	5	7	8	8	5	6	2	1	6	7	55
OG0000243	4	13	8	7	7	7	7	4	6	4	67
OG0000279	5	9	9	7	5	5	5	5	6	7	63
OG0000322	4	14	4	7	7	3	5	5	6	4	59
OG0000352	5	20	2	7	5	4	1	4	6	3	57
OG0000422	4	8	4	7	5	5	6	5	6	3	53
OG0000507	2	6	3	7	8	5	0	5	6	7	49
OG0000169	4	33	6	6	10	4	3	5	6	6	83
OG0000225	5	11	12	6	11	8	1	5	6	6	71
OG0000271	6	14	6	6	6	5	5	4	6	6	64
OG0000295	3	16	2	6	8	5	6	4	6	6	62
OG0000398	5	11	4	6	8	4	4	2	6	5	55
OG0000409	4	9	2	6	11	2	1	0	6	13	54
OG0000410	4	8	7	6	5	5	5	5	6	3	54
OG0000437	3	8	8	6	6	6	4	2	6	3	52
OG0000559	3	6	3	6	3	7	2	6	6	5	47
OG0000790	5	8	4	6	6	2	1	0	6	3	41
OG0000931	2	8	2	6	4	3	2	2	6	3	38
OG0001955	0	0	0	6	0	1	0	12	6	4	29
OG0002394	4	1	0	6	2	3	1	0	6	4	27
OG0000391	4	10	10	5	5	5	2	3	6	5	55
OG0000429	4	10	4	5	4	6	6	6	6	2	53
OG0000483	1	3	4	5	1	3	6	5	6	16	50
OG0003837	1	2	2	5	2	1	1	1	6	1	22
OG0000306	2	16	6	4	7	7	3	5	6	5	61
OG0000697	4	6	4	4	5	4	4	2	6	4	43
OG0000722	3	6	6	4	5	6	3	1	6	2	42
OG0000952	2	4	3	4	4	4	2	3	6	6	38
OG0000967	3	6	2	4	4	5	2	0	6	5	37
OG0001093	2	6	3	4	7	3	3	0	6	2	36
OG0001505	0	13	0	4	4	0	0	1	6	4	32
OG0002410	0	4	1	4	1	3	2	2	6	4	27
OG0005088	0	4	0	4	1	1	1	0	6	3	20
OG0005514	1	2	1	4	1	1	1	1	6	1	19
OG0000165	0	8	2	3	4	3	4	48	6	6	84
OG0000675	1	13	2	3	3	5	3	3	6	5	44
OG0000943	2	6	6	3	7	3	3	2	6	0	38
OG0002185	3	5	2	3	1	2	2	1	6	2	27
OG0001785	2	5	2	2	2	2	2	1	6	6	30
OG0002212	2	8	1	2	2	2	1	1	6	2	27
OG0002348	2	7	1	2	2	2	2	0	6	3	27
OG0004062	0	3	2	1	9	0	0	0	6	1	22
OG0006871	1	3	1	1	2	0	1	1	6	1	17
OG0010966	0	2	0	1	1	0	0	1	6	2	13
OG0013697	0	1	0	1	0	1	0	2	6	0	11
OG0005975	1	3	2	0	2	0	1	2	6	1	18
OG0000046	1	21	1	95	24	0	0	0	5	29	176
OG0000161	4	2	2	45	0	0	0	1	5	25	84
OG0000050	4	49	0	41	21	8	4	0	5	27	159
OG0000068	9	19	7	37	16	10	5	13	5	14	135
OG0000226	5	7	0	27	3	2	2	4	5	16	71
OG0000137	5	20	8	23	9	6	4	3	5	8	91
OG0000146	6	9	5	17	13	13	0	13	5	9	90
OG0000187	3	33	0	16	11	6	3	0	5	2	79
OG0000341	4	10	7	16	5	2	4	1	5	4	58
OG0000678	1	2	3	16	2	2	2	0	5	11	44
OG0000190	7	14	5	15	9	8	3	4	5	8	78
OG0000193	4	23	7	14	7	5	5	3	5	4	77
OG0000154	6	11	4	12	7	7	6	16	5	12	86
OG0000430	4	11	4	11	5	2	3	1	5	7	53
OG0000713	2	7	1	11	1	3	0	7	5	6	43
OG0001077	2	3	1	11	2	5	0	0	5	7	36
OG0000133	6	27	7	10	10	8	5	4	5	10	92
OG0000175	6	22	8	10	8	5	9	5	5	4	82
OG0000272	6	12	4	10	6	5	3	2	5	11	64
OG0000319	6	8	7	10	4	4	4	4	5	7	59
OG0000384	3	10	5	10	8	6	2	3	5	3	55
OG0000423	3	11	3	10	9	3	3	3	5	3	53
OG0000636	2	7	6	10	3	3	3	2	5	4	45
OG0000176	5	12	10	9	8	8	1	15	5	9	82
OG0000278	5	17	6	9	4	4	4	4	5	5	63
OG0000370	8	6	10	9	3	4	1	4	5	6	56
OG0000570	5	8	2	9	4	4	3	2	5	4	46
OG0000594	4	8	2	9	3	4	1	5	5	5	46
OG0000736	1	5	4	9	0	3	0	1	5	14	42
OG0000782	2	4	3	9	5	2	2	2	5	7	41
OG0001420	1	2	3	9	1	4	2	1	5	4	32
OG0000246	10	5	1	8	9	6	1	4	5	18	67
OG0000320	5	8	8	8	6	5	4	4	5	6	59
OG0000357	3	15	4	8	6	6	4	2	5	4	57
OG0000453	4	8	7	8	5	4	3	3	5	4	51
OG0000454	7	5	7	8	7	4	3	4	5	1	51
OG0000509	4	12	5	8	4	4	2	0	5	4	48
OG0000652	3	3	7	8	4	4	5	2	5	3	44
OG0001287	3	2	3	8	3	2	1	1	5	5	33
OG0001611	1	4	4	8	2	2	1	0	5	4	31
OG0000323	5	11	9	7	5	5	3	3	5	6	59
OG0000326	4	5	6	7	5	5	3	13	5	6	59
OG0000336	3	9	4	7	9	4	4	8	5	5	58
OG0000339	3	9	5	7	8	8	3	3	5	7	58
OG0000356	3	16	5	7	6	4	4	4	5	3	57
OG0000426	4	9	3	7	5	5	6	3	5	6	53
OG0000547	4	7	5	7	4	4	4	4	5	3	47
OG0000563	1	8	4	7	8	5	4	3	5	2	47
OG0000630	3	7	4	7	6	4	5	2	5	2	45
OG0002168	0	9	0	7	1	1	0	0	5	5	28
OG0002937	1	1	2	7	3	2	0	2	5	2	25
OG0004057	0	2	0	7	1	3	0	0	5	4	22
OG0005063	0	3	0	7	0	0	0	0	5	5	20
OG0000222	5	11	10	6	7	8	7	6	5	6	71
OG0000233	4	18	12	6	6	5	3	3	5	7	69
OG0000302	6	7	9	6	6	5	5	5	5	7	61
OG0000312	3	15	2	6	5	5	2	9	5	8	60
OG0000314	4	19	5	6	7	5	2	3	5	4	60
OG0000383	4	9	9	6	5	4	6	4	5	3	55
OG0000387	4	9	6	6	11	4	4	3	5	3	55
OG0000403	2	8	4	6	10	8	1	2	5	9	55
OG0000411	5	7	8	6	5	5	5	3	5	5	54
OG0000440	4	9	5	6	5	5	5	4	5	4	52
OG0000584	4	7	5	6	7	4	2	2	5	4	46
OG0000627	4	6	3	6	5	5	4	4	5	3	45
OG0000974	3	4	4	6	3	3	3	2	5	4	37
OG0001184	2	9	2	6	2	2	2	2	5	3	35
OG0002157	2	4	1	6	1	1	1	3	5	4	28
OG0003481	1	2	1	6	1	1	0	2	5	4	23
OG0013705	0	0	0	6	0	0	0	0	5	0	11
OG0000266	5	12	7	5	7	9	6	4	5	5	65
OG0000297	5	11	10	5	5	5	5	3	5	7	61
OG0000303	4	11	8	5	7	6	7	4	5	4	61
OG0000310	4	13	12	5	5	4	5	3	5	4	60
OG0000362	5	14	5	5	5	4	4	5	5	4	56
OG0000368	4	12	7	5	6	5	5	3	5	4	56
OG0000373	5	8	5	5	7	4	9	3	5	5	56
OG0000427	4	7	9	5	6	5	5	2	5	5	53
OG0000438	4	11	5	5	5	3	2	10	5	2	52
OG0000445	4	12	7	5	6	3	4	3	5	3	52
OG0000472	6	8	4	5	3	3	3	8	5	5	50
OG0000498	1	17	3	5	4	4	1	6	5	3	49
OG0000544	3	5	3	5	6	2	3	0	5	15	47
OG0000573	5	7	4	5	5	4	4	3	5	4	46
OG0000634	1	9	6	5	4	4	4	3	5	4	45
OG0000762	3	8	6	5	3	3	3	2	5	3	41
OG0000905	3	11	6	5	2	2	2	1	5	1	38
OG0001054	2	9	2	5	3	4	4	0	5	2	36
OG0001437	3	3	3	5	2	3	3	2	5	3	32
OG0001486	1	5	2	5	5	3	4	0	5	2	32
OG0001589	2	5	3	5	2	2	2	1	5	4	31
OG0002697	2	2	2	5	2	2	1	2	5	2	25
OG0000179	4	38	4	4	8	4	6	3	5	5	81
OG0000394	4	10	7	4	7	5	5	4	5	4	55
OG0000456	4	11	7	4	6	3	5	3	5	3	51
OG0000485	3	17	2	4	4	1	1	4	5	9	50
OG0000511	4	14	3	4	6	4	3	1	5	4	48
OG0000613	4	5	8	4	5	6	1	3	5	4	45
OG0000660	3	13	6	4	3	3	2	3	5	2	44
OG0000687	3	7	5	4	4	4	3	4	5	4	43
OG0000794	3	10	5	4	3	3	1	3	5	4	41
OG0000805	3	7	5	4	3	3	2	5	5	3	40
OG0000875	1	4	1	4	1	2	0	15	5	6	39
OG0000913	8	4	2	4	3	4	1	0	5	7	38
OG0000969	3	10	1	4	5	3	1	2	5	3	37
OG0001053	2	12	3	4	3	2	0	3	5	2	36
OG0001194	2	3	3	4	3	2	2	5	5	5	34
OG0001313	1	4	5	4	2	3	3	4	5	2	33
OG0001810	0	5	1	4	3	3	1	5	5	3	30
OG0001818	3	4	3	4	2	2	2	1	5	3	29
OG0002050	3	4	3	4	2	2	1	1	5	3	28
OG0002543	4	3	1	4	2	1	2	1	5	3	26
OG0004017	1	2	0	4	2	2	2	2	5	2	22
OG0000457	4	10	7	3	5	5	5	3	5	4	51
OG0000770	3	7	3	3	9	2	2	3	5	4	41
OG0000778	3	6	5	3	6	5	2	3	5	3	41
OG0000780	3	7	8	3	3	4	2	5	5	1	41
OG0000800	4	7	3	3	6	2	4	1	5	5	40
OG0000877	1	11	1	3	4	6	1	5	5	2	39
OG0001600	2	6	3	3	4	2	2	1	5	3	31
OG0001898	2	7	3	3	2	1	2	1	5	3	29
OG0002203	2	5	2	3	3	2	2	1	5	2	27
OG0002511	3	4	2	3	2	2	1	2	5	2	26
OG0003734	1	6	1	3	1	1	1	1	5	2	22
OG0004022	1	3	2	3	2	1	1	1	5	3	22
OG0012301	0	2	0	3	2	0	0	0	5	0	12
OG0000561	3	10	6	2	8	4	3	3	5	3	47
OG0000717	5	15	2	2	4	2	0	0	5	7	42
OG0000886	1	7	4	2	3	4	0	8	5	5	39
OG0001108	2	6	4	2	3	3	3	5	5	2	35
OG0001727	2	9	1	2	3	3	1	1	5	3	30
OG0001832	2	7	3	2	2	2	2	1	5	3	29
OG0001952	0	2	0	2	1	2	10	5	5	2	29
OG0003909	1	4	0	2	1	1	5	2	5	1	22
OG0004099	1	2	1	2	2	4	1	0	5	3	21
OG0004733	3	3	2	2	1	1	1	0	5	2	20
OG0006037	2	0	0	2	0	0	0	0	5	9	18
OG0006255	0	4	2	2	2	1	0	0	5	2	18
OG0006277	0	6	0	2	0	5	0	0	5	0	18
OG0009241	1	0	1	2	1	1	1	1	5	1	14
OG0000465	2	5	1	1	25	11	0	0	5	1	51
OG0004696	1	5	2	1	1	1	1	1	5	2	20
OG0005588	1	4	3	1	1	1	1	1	5	1	19
OG0006410	4	3	0	1	1	1	0	0	5	2	17
OG0006852	1	2	3	1	1	1	1	1	5	1	17
OG0007627	1	2	2	1	1	1	1	1	5	1	16
OG0013712	0	0	0	1	0	0	0	0	5	5	11
OG0014351	3	0	0	1	0	0	0	0	5	1	10
OG0000367	2	32	5	0	4	2	3	2	5	1	56
OG0007719	0	1	1	0	0	0	0	9	5	0	16
OG0012380	0	5	0	0	2	0	0	0	5	0	12
OG0015174	0	0	2	0	0	0	0	2	5	0	9
OG0015195	1	0	2	0	0	0	0	0	5	0	8
OG0015481	0	1	0	0	1	0	1	0	5	0	8
OG0015491	0	1	0	0	2	0	0	0	5	0	8
OG0016220	0	0	0	0	0	0	1	0	5	0	6
OG0016225	0	0	0	0	0	0	0	0	5	1	6
OG0016627	0	0	0	0	0	0	0	0	5	0	5
OG0016628	0	0	0	0	0	0	0	0	5	0	5
OG0016629	0	0	0	0	0	0	0	0	5	0	5
OG0000263	0	0	0	58	0	0	0	0	4	4	66
OG0000111	6	10	3	36	7	5	1	9	4	21	102
OG0000012	1	5	1	28	2	327	5	1	4	3	377
OG0000228	5	6	3	25	4	3	1	10	4	9	70
OG0000589	3	1	1	23	6	1	1	0	4	6	46
OG0000205	0	48	0	20	1	0	0	0	4	2	75
OG0000527	1	0	10	19	0	0	0	9	4	5	48
OG0000586	3	3	7	19	1	2	0	2	4	5	46
OG0000134	3	12	0	17	17	10	5	9	4	15	92
OG0000284	4	7	4	17	7	3	4	3	4	10	63
OG0000556	4	5	4	16	6	3	0	0	4	5	47
OG0000081	11	8	4	15	19	3	10	39	4	8	121
OG0000203	6	13	1	15	13	11	1	2	4	9	75
OG0000239	5	13	1	15	8	2	1	5	4	14	68
OG0000496	1	8	5	15	5	2	2	1	4	6	49
OG0000748	1	2	2	15	3	9	0	0	4	6	42
OG0001180	1	1	0	15	2	3	4	0	4	5	35
OG0000812	3	0	4	14	0	0	0	1	4	14	40
OG0000140	3	21	6	13	7	5	4	16	4	12	91
OG0000260	8	10	7	13	9	7	1	0	4	7	66
OG0000354	7	4	4	13	3	4	1	6	4	11	57
OG0000376	3	10	8	13	6	8	1	1	4	2	56
OG0000473	4	5	3	13	4	4	4	5	4	4	50
OG0001497	1	2	1	13	2	1	2	1	4	5	32
OG0000206	3	23	2	12	12	7	5	3	4	3	74
OG0000256	11	6	3	12	11	8	2	1	4	8	66
OG0000751	0	4	4	12	4	1	0	4	4	9	42
OG0000287	4	4	2	11	4	5	4	18	4	6	62
OG0000665	1	8	6	11	2	2	1	2	4	7	44
OG0001107	3	3	7	11	0	1	1	0	4	5	35
OG0002242	1	3	0	11	1	0	0	0	4	7	27
OG0000227	1	25	2	10	9	7	5	1	4	7	71
OG0000418	4	3	4	10	3	3	4	11	4	7	53
OG0000434	3	12	4	10	5	3	3	2	4	6	52
OG0000442	8	7	3	10	3	2	2	1	4	12	52
OG0001069	2	7	3	10	0	2	2	1	4	5	36
OG0000157	6	19	8	9	9	6	2	10	4	12	85
OG0000212	5	7	6	9	10	8	3	9	4	13	74
OG0000220	1	43	1	9	5	5	0	1	4	3	72
OG0000274	5	9	4	9	7	6	8	7	4	5	64
OG0000581	4	7	5	9	4	3	3	3	4	4	46
OG0000752	0	7	5	9	2	3	0	5	4	7	42
OG0000975	2	5	3	9	5	3	2	2	4	2	37
OG0001112	4	2	2	9	3	2	1	1	4	7	35
OG0001349	2	6	2	9	2	2	0	2	4	4	33
OG0001658	3	3	2	9	2	1	1	3	4	2	30
OG0001990	6	1	0	9	0	0	0	0	4	8	28
OG0003245	1	2	2	9	1	2	1	1	4	1	24
OG0000202	6	26	5	8	9	5	5	3	4	4	75
OG0000315	3	9	8	8	4	4	7	6	4	7	60
OG0000344	2	10	2	8	5	6	3	12	4	6	58
OG0000366	4	15	4	8	6	5	3	3	4	4	56
OG0000395	4	9	6	8	5	4	9	3	4	3	55
OG0000620	3	12	3	8	3	3	3	2	4	4	45
OG0000996	2	9	2	8	2	3	2	1	4	4	37
OG0001455	2	1	1	8	3	3	0	1	4	9	32
OG0002370	3	4	0	8	1	1	2	0	4	4	27
OG0000259	4	20	8	7	8	4	4	3	4	4	66
OG0000316	3	10	3	7	6	5	6	11	4	5	60
OG0000325	4	7	2	7	6	5	3	15	4	6	59
OG0000337	4	12	8	7	6	5	6	3	4	3	58
OG0000363	4	12	9	7	5	4	4	3	4	4	56
OG0000399	3	15	4	7	7	4	1	4	4	6	55
OG0000414	4	9	8	7	4	4	3	6	4	5	54
OG0000500	4	12	2	7	7	5	2	3	4	3	49
OG0000571	3	8	6	7	4	4	4	2	4	4	46
OG0000588	2	15	3	7	4	2	3	2	4	4	46
OG0000628	4	7	6	7	5	4	2	3	4	3	45
OG0000649	3	7	4	7	5	2	5	3	4	4	44
OG0000666	4	5	6	7	5	3	2	2	4	6	44
OG0000686	4	10	6	7	4	4	1	0	4	3	43
OG0000744	4	5	5	7	4	4	4	3	4	2	42
OG0000784	2	7	2	7	3	3	3	4	4	6	41
OG0001028	1	5	5	7	3	4	0	0	4	8	37
OG0001103	2	4	2	7	6	3	2	1	4	5	36
OG0001439	1	5	2	7	4	2	2	2	4	3	32
OG0001786	3	4	1	7	2	2	2	1	4	4	30
OG0002131	2	4	3	7	1	1	1	3	4	2	28
OG0000251	2	25	4	6	12	3	4	4	4	3	67
OG0000252	3	11	11	6	8	6	7	2	4	8	66
OG0000353	4	11	8	6	6	4	5	5	4	4	57
OG0000431	2	27	3	6	5	3	1	1	4	1	53
OG0000441	4	9	9	6	7	4	3	2	4	4	52
OG0000480	5	9	7	6	8	4	3	3	4	1	50
OG0000514	5	8	6	6	4	4	4	2	4	5	48
OG0000522	5	15	3	6	5	3	2	1	4	4	48
OG0000548	3	6	5	6	6	4	3	5	4	5	47
OG0000599	4	9	5	6	6	4	1	2	4	5	46
OG0000635	4	7	4	6	4	5	3	2	4	6	45
OG0000712	2	10	5	6	4	4	2	3	4	3	43
OG0000714	2	6	7	6	4	4	4	5	4	1	43
OG0000802	2	10	4	6	3	3	3	2	4	3	40
OG0000989	2	5	3	6	4	3	3	4	4	3	37
OG0001376	3	3	4	6	3	3	3	2	4	2	33
OG0001392	2	3	2	6	1	1	1	6	4	6	32
OG0002248	2	2	3	6	1	1	1	1	4	6	27
OG0002280	2	4	1	6	1	1	1	3	4	4	27
OG0002356	1	4	0	6	1	2	0	6	4	3	27
OG0002411	0	5	1	6	2	2	3	0	4	4	27
OG0002699	1	1	1	6	1	1	1	0	4	9	25
OG0000300	4	17	5	5	11	3	3	3	4	6	61
OG0000335	3	16	5	5	5	3	11	2	4	4	58
OG0000435	3	8	5	5	7	5	7	4	4	4	52
OG0000490	4	15	4	5	5	4	4	2	4	2	49
OG0000503	4	13	5	5	5	4	3	2	4	4	49
OG0000512	4	10	4	5	6	3	4	3	4	5	48
OG0000526	4	8	4	5	5	5	5	5	4	3	48
OG0000549	4	8	4	5	5	3	5	3	4	6	47
OG0000585	1	7	0	5	5	11	4	6	4	3	46
OG0000618	4	9	4	5	3	4	4	3	4	5	45
OG0000622	2	13	0	5	5	5	2	6	4	3	45
OG0000624	3	10	4	5	3	5	3	4	4	4	45
OG0000657	4	17	1	5	2	2	2	3	4	4	44
OG0000661	3	13	4	5	4	3	3	2	4	3	44
OG0000704	3	7	8	5	3	3	3	3	4	4	43
OG0000706	3	9	4	5	4	4	4	2	4	4	43
OG0000710	2	5	6	5	5	3	3	6	4	4	43
OG0000723	3	9	6	5	5	2	3	2	4	3	42
OG0000724	4	9	7	5	3	3	3	2	4	2	42
OG0000726	3	8	7	5	5	4	2	1	4	3	42
OG0000776	2	10	3	5	4	4	2	2	4	5	41
OG0000783	2	7	5	5	5	5	1	5	4	2	41
OG0000830	2	11	6	5	3	4	1	2	4	2	40
OG0000864	3	6	12	5	5	1	1	1	4	1	39
OG0000865	3	6	6	5	5	4	2	2	4	2	39
OG0000993	2	4	4	5	3	3	2	5	4	5	37
OG0001002	4	11	1	5	3	3	1	2	4	3	37
OG0001106	3	3	5	5	3	3	1	2	4	6	35
OG0001118	2	6	0	5	4	3	2	4	4	5	35
OG0001160	3	4	3	5	5	4	2	2	4	3	35
OG0001258	4	2	3	5	3	2	2	6	4	3	34
OG0001270	1	7	4	5	3	2	2	2	4	4	34
OG0001341	6	3	5	5	2	2	2	2	4	2	33
OG0001375	1	7	0	5	2	3	3	4	4	4	33
OG0001504	1	9	2	5	2	3	1	2	4	3	32
OG0001580	2	5	4	5	2	2	2	1	4	4	31
OG0001715	1	7	1	5	4	3	1	2	4	2	30
OG0001731	4	2	3	5	3	3	0	0	4	6	30
OG0001805	0	7	1	5	5	3	3	1	4	1	30
OG0002741	1	5	4	5	1	1	1	1	4	2	25
OG0002802	2	3	3	5	1	1	1	1	4	4	25
OG0003229	2	3	2	5	1	1	1	2	4	3	24
OG0003631	0	5	3	5	3	0	0	1	4	2	23
OG0004044	2	2	1	5	1	1	1	3	4	2	22
OG0004273	1	3	1	5	1	1	1	0	4	4	21
OG0014717	0	0	0	5	0	0	0	0	4	1	10
OG0000229	4	21	10	4	9	4	4	5	4	5	70
OG0000285	3	24	4	4	6	5	7	3	4	3	63
OG0000400	3	18	7	4	5	4	4	2	4	4	55
OG0000401	3	16	6	4	7	4	4	2	4	5	55
OG0000407	4	16	5	4	7	4	4	2	4	4	54
OG0000412	4	9	9	4	6	5	5	4	4	4	54
OG0000419	4	9	9	4	6	5	5	2	4	5	53
OG0000420	3	15	5	4	7	4	3	4	4	4	53
OG0000460	4	16	4	4	5	4	4	2	4	4	51
OG0000462	3	15	4	4	7	3	6	2	4	3	51
OG0000468	5	12	8	4	3	3	2	2	4	7	50
OG0000487	3	16	3	4	5	5	4	3	4	3	50
OG0000494	4	11	1	4	6	5	5	3	4	6	49
OG0000517	4	10	4	4	5	5	4	4	4	4	48
OG0000518	4	11	5	4	5	3	3	4	4	5	48
OG0000576	4	7	7	4	4	4	4	4	4	4	46
OG0000579	3	10	7	4	6	3	3	3	4	3	46
OG0000623	4	9	7	4	5	4	4	3	4	1	45
OG0000646	4	7	4	4	5	5	5	3	4	3	44
OG0000667	3	6	8	4	3	4	4	3	4	5	44
OG0000674	3	9	6	4	3	4	2	4	4	5	44
OG0000692	3	10	5	4	5	3	2	3	4	4	43
OG0000700	2	11	2	4	7	6	3	1	4	3	43
OG0000774	4	4	8	4	4	4	4	2	4	3	41
OG0000799	4	9	2	4	8	6	0	0	4	3	40
OG0000813	3	7	4	4	4	4	3	3	4	4	40
OG0000849	4	8	5	4	3	3	1	2	4	5	39
OG0000858	4	8	2	4	3	4	2	4	4	4	39
OG0000867	5	11	2	4	5	3	0	3	4	2	39
OG0000868	1	11	3	4	7	3	0	2	4	4	39
OG0000892	3	4	7	4	4	4	4	2	4	2	38
OG0000924	4	8	6	4	3	3	3	1	4	2	38
OG0001104	0	16	0	4	6	1	2	0	4	3	36
OG0001138	2	5	5	4	4	3	3	2	4	3	35
OG0001305	2	5	5	4	3	3	3	2	4	2	33
OG0001325	3	4	0	4	3	2	3	6	4	4	33
OG0001463	2	5	2	4	2	3	2	3	4	5	32
OG0001506	0	5	0	4	1	2	1	6	4	9	32
OG0001553	3	4	3	4	3	3	3	1	4	3	31
OG0001632	1	8	2	4	4	1	2	1	4	4	31
OG0001635	2	3	6	4	2	2	2	3	4	3	31
OG0001885	3	4	1	4	2	2	1	3	4	5	29
OG0001925	2	5	5	4	2	2	1	3	4	1	29
OG0002186	2	9	3	4	1	1	1	1	4	1	27
OG0002187	3	2	4	4	3	2	1	1	4	3	27
OG0002952	5	4	2	4	3	1	0	1	4	0	24
OG0003231	2	4	3	4	1	1	1	1	4	3	24
OG0004837	2	1	2	4	0	3	0	0	4	4	20
OG0004998	1	1	3	4	1	3	0	1	4	2	20
OG0000390	3	24	4	3	6	2	4	2	4	3	55
OG0000499	2	19	7	3	4	2	3	3	4	2	49
OG0000510	5	8	4	3	5	4	4	8	4	3	48
OG0000521	4	12	5	3	5	4	4	3	4	4	48
OG0000525	3	11	11	3	4	4	1	4	4	3	48
OG0000647	2	12	5	3	4	5	4	3	4	2	44
OG0000669	3	11	7	3	4	3	4	3	4	2	44
OG0000688	2	24	4	3	2	1	1	1	4	1	43
OG0000728	3	10	6	3	3	3	3	2	4	5	42
OG0000745	3	8	8	3	4	4	4	0	4	4	42
OG0000773	3	11	4	3	6	6	1	1	4	2	41
OG0000775	3	8	3	3	5	3	3	2	4	7	41
OG0000828	1	5	2	3	1	2	2	18	4	2	40
OG0000903	4	9	6	3	3	3	2	1	4	3	38
OG0000942	3	8	3	3	4	3	3	2	4	5	38
OG0000964	3	6	4	3	4	4	4	2	4	3	37
OG0001015	3	7	4	3	4	4	3	2	4	3	37
OG0001037	2	9	3	3	4	3	4	2	4	2	36
OG0001111	2	7	5	3	4	4	1	2	4	3	35
OG0001145	3	6	3	3	3	3	5	2	4	3	35
OG0001179	1	10	3	3	3	3	2	5	4	1	35
OG0001210	3	5	5	3	4	3	4	2	4	1	34
OG0001350	2	11	5	3	2	2	1	1	4	2	33
OG0001401	3	5	7	3	3	2	1	2	4	2	32
OG0001410	3	6	3	3	3	3	2	2	4	3	32
OG0001432	2	9	3	3	3	3	1	1	4	3	32
OG0001450	3	5	5	3	3	2	2	2	4	3	32
OG0001520	10	4	1	3	5	3	0	0	4	1	31
OG0001567	3	6	6	3	3	2	1	1	4	2	31
OG0001667	2	10	3	3	3	1	2	1	4	1	30
OG0001723	2	5	4	3	2	2	3	2	4	3	30
OG0001821	2	4	1	3	4	2	2	3	4	4	29
OG0001866	2	4	3	3	3	3	3	2	4	2	29
OG0001878	1	3	2	3	3	3	3	5	4	2	29
OG0001951	0	8	2	3	3	3	1	1	4	4	29
OG0002132	1	5	1	3	1	1	1	9	4	2	28
OG0002206	3	5	3	3	2	2	2	2	4	1	27
OG0002392	2	6	2	3	2	1	3	1	4	3	27
OG0002499	4	2	0	3	1	1	1	2	4	8	26
OG0002581	1	6	1	3	2	2	2	3	4	2	26
OG0002585	1	5	2	3	2	4	2	0	4	3	26
OG0002603	2	5	3	3	2	2	2	1	4	2	26
OG0002688	1	3	3	3	2	1	1	3	4	4	25
OG0002972	2	4	2	3	3	1	2	1	4	2	24
OG0002994	1	5	2	3	3	3	1	0	4	2	24
OG0003121	2	3	3	3	2	2	2	1	4	2	24
OG0003182	2	3	3	3	3	3	0	2	4	1	24
OG0003226	1	3	2	3	2	3	0	5	4	1	24
OG0003263	1	6	1	3	2	2	1	0	4	4	24
OG0003275	0	5	4	3	4	0	0	0	4	4	24
OG0003420	2	5	1	3	2	2	1	1	4	2	23
OG0003460	2	4	4	3	2	1	0	1	4	2	23
OG0003571	1	4	2	3	2	2	2	1	4	2	23
OG0003613	1	4	2	3	3	2	2	1	4	1	23
OG0004263	2	3	1	3	1	1	2	2	4	2	21
OG0004291	1	2	2	3	3	1	1	1	4	3	21
OG0004426	1	2	3	3	3	2	0	1	4	2	21
OG0004447	1	3	2	3	2	2	1	1	4	2	21
OG0004970	1	2	2	3	2	1	1	2	4	2	20
OG0005099	2	2	2	3	1	0	1	2	4	2	19
OG0005651	0	4	0	3	2	2	1	0	4	3	19
OG0006798	1	2	2	3	1	1	1	1	4	1	17
OG0012533	1	0	0	3	0	0	0	0	4	3	11
OG0000241	0	9	0	2	4	31	9	7	4	2	68
OG0000557	2	16	3	2	10	3	3	2	4	2	47
OG0000601	2	2	0	2	0	1	0	23	4	12	46
OG0000981	3	5	5	2	5	5	3	2	4	3	37
OG0001024	3	5	7	2	5	3	3	3	4	2	37
OG0001051	2	4	7	2	2	2	4	2	4	7	36
OG0001055	2	8	7	2	3	4	2	2	4	2	36
OG0001158	3	2	2	2	8	5	2	3	4	4	35
OG0001217	2	7	5	2	4	4	1	2	4	3	34
OG0001326	3	5	5	2	2	4	3	2	4	3	33
OG0001574	2	10	3	2	3	2	3	1	4	1	31
OG0001676	2	4	5	2	2	3	2	4	4	2	30
OG0001678	2	8	2	2	2	3	3	2	4	2	30
OG0001905	2	14	1	2	1	1	1	1	4	2	29
OG0001921	2	4	4	2	4	4	1	3	4	1	29
OG0002083	2	7	4	2	2	2	1	2	4	2	28
OG0002275	2	8	0	2	5	3	1	0	4	2	27
OG0002630	2	4	4	2	3	2	2	1	4	2	26
OG0002859	2	3	2	2	2	2	2	2	4	4	25
OG0002860	2	3	2	2	5	1	2	1	4	3	25
OG0002899	1	4	1	2	3	1	7	1	4	1	25
OG0002918	2	7	1	2	2	2	2	2	4	1	25
OG0003022	1	4	3	2	1	1	1	3	4	4	24
OG0003033	5	2	1	2	4	2	1	1	4	2	24
OG0003128	2	5	2	2	2	1	2	3	4	1	24
OG0003397	1	2	5	2	3	2	1	2	4	1	23
OG0004238	1	3	1	2	3	3	1	1	4	2	21
OG0004418	1	2	2	2	1	1	1	4	4	3	21
OG0004526	1	5	1	2	2	2	2	1	4	1	21
OG0004592	2	3	2	2	2	1	1	1	4	2	20
OG0005104	1	2	0	2	1	2	2	2	4	3	19
OG0005116	2	2	1	2	1	1	1	1	4	4	19
OG0005120	2	2	2	2	2	2	0	1	4	2	19
OG0005751	1	4	1	2	1	1	1	1	4	2	18
OG0006325	1	2	2	2	1	1	1	2	4	1	17
OG0006565	1	3	1	2	1	1	1	2	4	1	17
OG0006663	1	2	1	2	2	1	1	2	4	1	17
OG0007069	1	2	3	2	1	0	1	0	4	2	16
OG0007095	1	2	1	2	1	0	1	2	4	2	16
OG0008114	2	1	1	2	1	1	1	0	4	2	15
OG0008594	0	2	2	2	1	1	1	0	4	2	15
OG0011833	1	3	1	2	0	0	0	1	4	0	12
OG0014154	1	2	1	2	0	0	0	0	4	0	10
OG0014568	0	2	0	2	1	0	0	1	4	0	10
OG0015526	0	0	1	2	0	0	0	0	4	1	8
OG0000321	4	18	7	1	7	6	5	3	4	4	59
OG0000958	0	20	2	1	3	3	2	2	4	1	38
OG0001403	2	5	3	1	3	1	2	9	4	2	32
OG0003264	1	7	0	1	3	2	1	3	4	2	24
OG0003287	1	7	2	1	2	2	2	1	4	1	23
OG0003419	1	6	3	1	2	1	2	1	4	2	23
OG0004047	1	6	2	1	4	1	2	0	4	1	22
OG0004720	1	2	1	1	1	1	1	7	4	1	20
OG0004934	1	5	1	1	2	2	1	2	4	1	20
OG0005068	0	3	0	1	5	3	1	0	4	3	20
OG0006018	2	5	2	1	1	1	0	1	4	1	18
OG0006091	1	3	2	1	2	2	2	0	4	1	18
OG0006138	1	2	2	1	2	2	1	1	4	2	18
OG0006735	1	3	0	1	3	3	0	0	4	2	17
OG0006782	2	5	1	1	1	1	0	1	4	1	17
OG0007018	1	1	1	1	2	2	0	2	4	2	16
OG0007253	1	2	2	1	1	2	1	1	4	1	16
OG0007423	1	3	2	1	1	1	1	1	4	1	16
OG0007726	0	4	0	1	3	1	1	0	4	2	16
OG0007879	1	1	0	1	3	1	1	2	4	1	15
OG0008155	1	2	0	1	1	2	0	0	4	4	15
OG0008295	2	2	1	1	1	1	1	1	4	1	15
OG0009038	1	2	1	1	1	1	1	1	4	1	14
OG0009114	1	1	0	1	1	1	1	3	4	1	14
OG0009166	1	5	1	1	1	0	0	0	4	1	14
OG0010729	1	2	1	1	1	1	1	0	4	1	13
OG0014619	0	2	0	1	0	0	0	0	4	3	10
OG0016094	0	1	0	1	0	0	0	0	4	0	6
OG0000186	68	0	0	0	0	2	0	1	4	4	79
OG0002193	4	3	4	0	2	2	1	2	4	5	27
OG0007032	1	5	1	0	1	1	1	1	4	1	16
OG0008782	3	3	3	0	0	1	0	0	4	0	14
OG0011156	1	1	1	0	1	1	1	1	4	1	12
OG0014607	0	4	0	0	1	1	0	0	4	0	10
OG0015352	0	1	2	0	1	0	0	0	4	0	8
OG0015723	0	1	0	0	0	0	0	0	4	2	7
OG0015747	0	3	0	0	0	0	0	0	4	0	7
OG0015856	0	0	0	0	0	0	1	0	4	2	7
OG0015999	0	1	0	0	0	0	0	1	4	0	6
OG0016097	0	2	0	0	0	0	0	0	4	0	6
OG0016474	0	1	0	0	0	0	0	0	4	0	5
OG0016514	0	0	1	0	0	0	0	0	4	0	5
OG0016626	0	0	0	0	0	0	0	1	4	0	5
OG0017177	0	0	0	0	0	0	0	0	4	0	4
OG0017179	0	0	0	0	0	0	0	0	4	0	4
OG0017181	0	0	0	0	0	0	0	0	4	0	4
OG0000036	0	6	7	63	56	5	2	5	3	55	202
OG0000044	2	116	8	32	0	0	0	0	3	17	178
OG0000077	6	28	3	23	26	17	2	10	3	8	126
OG0000258	3	2	2	23	0	0	0	22	3	11	66
OG0000614	1	2	1	22	1	1	2	1	3	11	45
OG0000235	1	13	2	18	6	3	4	12	3	7	69
OG0000293	2	0	1	18	26	2	0	0	3	10	62
OG0000605	0	8	0	17	0	0	0	0	3	18	46
OG0000185	2	21	2	16	7	15	9	2	3	3	80
OG0000486	6	2	9	16	1	1	1	0	3	11	50
OG0000644	2	12	2	16	4	1	1	1	3	2	44
OG0001046	3	2	2	16	1	1	1	0	3	7	36
OG0000123	6	11	6	15	9	9	8	17	3	11	95
OG0000372	5	11	0	15	4	3	3	6	3	6	56
OG0000305	2	17	2	14	4	2	1	0	3	16	61
OG0000681	0	6	0	14	2	1	0	1	3	17	44
OG0006287	0	0	0	14	0	0	0	0	3	1	18
OG0000149	7	22	8	13	6	3	4	12	3	10	88
OG0000562	4	1	1	13	1	1	1	0	3	22	47
OG0000211	6	15	6	12	8	9	2	3	3	10	74
OG0000520	7	4	5	12	3	6	2	1	3	5	48
OG0000689	3	2	2	12	2	1	1	14	3	3	43
OG0001206	2	5	3	12	2	2	1	1	3	3	34
OG0001348	2	6	1	12	1	2	1	1	3	4	33
OG0001386	0	1	5	12	6	1	0	3	3	2	33
OG0000159	0	18	2	11	17	7	1	18	3	8	85
OG0000275	0	1	1	11	1	0	0	0	3	47	64
OG0001336	3	2	1	11	5	3	3	1	3	1	33
OG0002825	1	4	0	11	0	2	0	2	3	2	25
OG0000267	4	23	3	10	7	5	4	2	3	4	65
OG0000425	3	8	7	10	4	4	5	3	3	6	53
OG0000558	4	7	5	10	4	3	5	2	3	4	47
OG0000823	3	10	2	10	3	3	3	1	3	2	40
OG0000234	2	27	3	9	6	3	5	3	3	8	69
OG0000492	3	9	7	9	4	3	2	2	3	7	49
OG0000502	2	18	2	9	3	3	3	3	3	3	49
OG0000515	2	14	3	9	2	5	7	0	3	3	48
OG0000534	3	8	4	9	6	3	4	4	3	4	48
OG0000552	3	14	3	9	4	3	2	1	3	5	47
OG0000583	3	9	1	9	2	2	1	7	3	9	46
OG0000671	3	7	3	9	6	3	0	5	3	5	44
OG0000727	4	7	5	9	3	3	3	2	3	3	42
OG0000847	2	6	1	9	4	3	2	0	3	9	39
OG0001070	3	4	3	9	3	3	3	2	3	3	36
OG0001149	2	6	2	9	2	1	2	1	3	7	35
OG0001388	0	2	2	9	3	2	1	1	3	10	33
OG0002120	2	3	2	9	3	3	1	0	3	2	28
OG0000291	10	12	2	8	9	7	4	0	3	7	62
OG0000361	4	11	2	8	5	3	2	12	3	6	56
OG0000389	2	9	4	8	6	7	0	6	3	10	55
OG0000482	4	11	4	8	4	3	3	4	3	6	50
OG0000529	3	15	3	8	4	3	1	5	3	3	48
OG0000568	2	13	5	8	3	2	4	2	3	5	47
OG0000572	3	8	6	8	4	3	4	1	3	6	46
OG0000593	2	6	6	8	5	6	2	2	3	6	46
OG0000611	3	10	2	8	9	2	2	3	3	3	45
OG0000655	3	5	1	8	3	2	2	3	3	14	44
OG0000690	2	11	5	8	3	4	3	2	3	2	43
OG0000825	1	7	3	8	4	5	3	3	3	3	40
OG0000894	4	4	8	8	2	2	1	0	3	6	38
OG0000921	3	7	2	8	4	3	3	2	3	3	38
OG0000928	2	8	1	8	2	3	1	6	3	4	38
OG0000948	3	5	4	8	3	3	3	2	3	4	38
OG0001127	2	11	3	8	1	1	1	1	3	4	35
OG0001195	2	5	2	8	4	3	3	2	3	2	34
OG0001393	2	6	3	8	2	3	2	1	3	2	32
OG0001884	5	4	3	8	1	1	1	1	3	2	29
OG0001972	2	2	2	8	2	2	0	2	3	5	28
OG0002225	2	4	2	8	2	1	2	1	3	2	27
OG0003291	3	2	2	8	1	1	1	0	3	2	23
OG0012400	0	0	0	8	0	0	0	0	3	1	12
OG0000282	1	8	3	7	10	6	3	17	3	5	63
OG0000461	3	12	5	7	5	4	4	2	3	6	51
OG0000479	2	11	5	7	8	3	5	2	3	4	50
OG0000546	3	13	4	7	4	4	3	3	3	3	47
OG0000616	5	4	5	7	4	4	1	7	3	5	45
OG0000664	3	8	2	7	5	5	0	6	3	5	44
OG0000699	2	7	5	7	5	3	4	5	3	2	43
OG0000707	3	13	3	7	4	3	4	0	3	3	43
OG0000708	2	8	4	7	6	3	3	3	3	4	43
OG0000871	3	5	6	7	3	3	2	1	3	6	39
OG0000884	3	6	6	7	4	4	2	1	3	3	39
OG0000949	3	7	3	7	4	3	3	2	3	3	38
OG0000978	3	8	2	7	3	3	3	2	3	3	37
OG0001125	3	8	4	7	3	2	1	3	3	1	35
OG0001196	3	6	2	7	2	3	2	3	3	3	34
OG0001278	0	11	2	7	2	1	1	0	3	7	34
OG0001430	2	3	1	7	2	2	3	5	3	4	32
OG0001594	2	6	3	7	2	2	3	1	3	2	31
OG0001634	4	2	6	7	1	1	0	0	3	7	31
OG0001641	0	5	8	7	0	4	1	1	3	2	31
OG0001813	1	3	3	7	2	2	2	1	3	5	29
OG0001851	3	4	4	7	2	3	0	0	3	3	29
OG0002141	2	6	0	7	1	2	1	2	3	4	28
OG0002286	1	6	1	7	0	1	0	5	3	3	27
OG0002527	2	2	5	7	0	0	0	2	3	5	26
OG0003038	2	1	0	7	1	2	1	0	3	7	24
OG0004841	1	0	2	7	0	0	0	0	3	7	20
OG0009133	1	2	0	7	0	0	0	0	3	1	14
OG0000311	2	20	5	6	7	3	3	6	3	5	60
OG0000444	4	10	7	6	6	4	5	3	3	4	52
OG0000470	5	10	5	6	5	4	5	2	3	5	50
OG0000471	5	8	5	6	5	4	4	4	3	6	50
OG0000476	4	13	8	6	4	3	3	3	3	3	50
OG0000491	5	10	4	6	7	5	3	1	3	5	49
OG0000528	3	12	4	6	7	4	4	3	3	2	48
OG0000532	1	19	3	6	3	3	3	3	3	4	48
OG0000545	3	12	7	6	3	4	1	4	3	4	47
OG0000597	2	7	7	6	5	5	3	3	3	5	46
OG0000610	5	3	7	6	6	4	1	3	3	7	45
OG0000617	2	11	2	6	9	5	1	5	3	1	45
OG0000625	4	6	7	6	4	3	8	2	3	2	45
OG0000633	7	7	4	6	2	3	0	5	3	8	45
OG0000673	3	10	8	6	3	4	1	2	3	4	44
OG0000693	3	9	4	6	5	4	3	2	3	4	43
OG0000732	3	9	6	6	3	3	3	2	3	4	42
OG0000740	4	11	5	6	5	2	2	1	3	3	42
OG0000767	2	7	6	6	3	3	6	2	3	3	41
OG0000769	3	6	6	6	5	4	3	2	3	3	41
OG0000771	5	9	4	6	3	3	0	2	3	6	41
OG0000788	2	16	2	6	4	2	1	3	3	2	41
OG0000803	4	7	4	6	4	3	3	2	3	4	40
OG0000815	3	12	3	6	4	2	2	2	3	3	40
OG0000817	4	7	4	6	5	3	3	3	3	2	40
OG0000838	3	10	5	6	3	3	3	1	3	3	40
OG0000912	2	8	1	6	2	2	2	8	3	4	38
OG0000984	2	9	3	6	4	3	1	2	3	4	37
OG0001014	2	7	7	6	3	3	3	2	3	1	37
OG0001025	1	5	2	6	7	5	0	5	3	3	37
OG0001033	0	14	2	6	1	0	0	3	3	8	37
OG0001151	3	5	4	6	3	3	3	2	3	3	35
OG0001157	3	6	2	6	2	1	2	2	3	8	35
OG0001193	3	4	3	6	3	2	2	2	3	6	34
OG0001203	3	5	4	6	3	3	0	2	3	5	34
OG0001221	2	7	2	6	4	2	3	2	3	3	34
OG0001260	3	8	4	6	2	2	2	1	3	3	34
OG0001343	3	4	3	6	3	3	2	3	3	3	33
OG0001351	2	5	3	6	6	5	0	1	3	2	33
OG0001395	2	5	3	6	3	3	2	3	3	2	32
OG0001413	2	5	5	6	3	1	2	3	3	2	32
OG0001415	2	8	1	6	3	3	2	1	3	3	32
OG0001608	2	6	1	6	3	1	1	3	3	5	31
OG0001722	3	4	2	6	3	3	2	1	3	3	30
OG0001781	1	2	5	6	5	2	2	1	3	3	30
OG0001904	2	6	3	6	1	2	1	1	3	4	29
OG0001924	4	3	3	6	2	4	1	0	3	3	29
OG0001937	2	5	3	6	3	1	1	1	3	4	29
OG0002291	2	2	1	6	4	3	1	2	3	3	27
OG0002548	2	4	2	6	2	1	1	2	3	3	26
OG0002625	1	5	1	6	3	0	2	2	3	3	26
OG0003002	2	3	2	6	1	1	1	0	3	5	24
OG0003186	1	1	0	6	1	6	3	0	3	3	24
OG0003840	1	2	1	6	1	0	0	7	3	1	22
OG0005060	0	1	1	6	3	2	0	2	3	2	20
OG0006265	0	4	1	6	2	2	0	0	3	0	18
OG0000072	0	78	0	5	2	0	0	3	3	41	132
OG0000369	4	22	5	5	5	2	3	3	3	4	56
OG0000474	2	18	5	5	3	4	3	4	3	3	50
OG0000475	4	9	6	5	6	4	5	3	3	5	50
OG0000477	4	7	8	5	5	6	4	4	3	4	50
OG0000524	2	30	2	5	1	1	1	1	3	2	48
OG0000553	3	12	5	5	5	4	4	2	3	4	47
OG0000569	4	7	7	5	5	4	4	4	3	3	46
OG0000575	3	14	5	5	5	3	2	1	3	5	46
OG0000582	3	13	3	5	10	3	3	2	3	1	46
OG0000591	4	6	7	5	5	5	4	3	3	4	46
OG0000615	2	10	5	5	5	5	2	3	3	5	45
OG0000645	4	7	8	5	4	4	4	2	3	3	44
OG0000731	4	6	6	5	5	4	4	2	3	3	42
OG0000738	3	7	4	5	3	4	4	3	3	6	42
OG0000759	4	7	7	5	4	3	1	3	3	4	41
OG0000761	4	9	3	5	4	4	4	2	3	3	41
OG0000768	3	9	3	5	5	3	4	2	3	4	41
OG0000804	4	5	4	5	5	3	5	3	3	3	40
OG0000831	3	10	5	5	3	2	3	3	3	3	40
OG0000855	2	13	4	5	3	3	2	1	3	3	39
OG0000882	2	5	4	5	3	3	3	9	3	2	39
OG0000906	3	7	5	5	4	3	2	2	3	4	38
OG0000914	3	8	7	5	3	2	2	2	3	3	38
OG0000922	3	8	5	5	3	3	3	2	3	3	38
OG0000936	2	11	2	5	3	2	2	2	3	6	38
OG0000954	2	9	6	5	3	3	2	2	3	3	38
OG0001001	3	5	8	5	4	3	1	1	3	4	37
OG0001023	4	7	3	5	4	4	3	1	3	3	37
OG0001039	3	8	2	5	4	3	1	3	3	4	36
OG0001041	3	5	5	5	4	3	3	2	3	3	36
OG0001043	3	3	10	5	2	4	0	2	3	4	36
OG0001052	2	7	3	5	6	4	0	2	3	4	36
OG0001056	3	5	4	5	5	3	3	2	3	3	36
OG0001060	3	6	2	5	6	4	1	3	3	3	36
OG0001082	3	6	1	5	5	3	3	2	3	5	36
OG0001146	2	9	3	5	4	3	3	2	3	1	35
OG0001183	2	6	4	5	3	1	5	2	3	4	35
OG0001265	3	6	4	5	4	3	2	2	3	2	34
OG0001286	2	4	8	5	2	2	2	2	3	3	33
OG0001296	2	7	5	5	3	3	2	2	3	1	33
OG0001316	3	7	2	5	3	3	2	1	3	4	33
OG0001334	2	8	4	5	2	2	3	2	3	2	33
OG0001352	2	7	3	5	3	3	3	3	3	1	33
OG0001411	3	6	2	5	4	3	1	3	3	2	32
OG0001442	2	5	3	5	3	3	3	2	3	3	32
OG0001451	3	6	2	5	2	2	2	4	3	3	32
OG0001491	2	4	5	5	2	3	3	1	3	4	32
OG0001493	1	5	3	5	2	2	2	0	3	9	32
OG0001537	1	6	4	5	2	2	0	4	3	4	31
OG0001548	3	4	3	5	3	3	2	2	3	3	31
OG0001557	2	3	2	5	3	3	2	4	3	4	31
OG0001640	0	7	3	5	4	2	4	1	3	2	31
OG0001707	4	4	3	5	3	2	2	1	3	3	30
OG0001780	1	4	2	5	3	2	0	6	3	4	30
OG0001790	1	7	1	5	4	3	0	1	3	5	30
OG0001793	1	6	3	5	4	2	2	1	3	3	30
OG0001838	2	4	2	5	5	4	0	1	3	3	29
OG0001985	2	3	1	5	2	0	3	7	3	2	28
OG0001999	2	5	0	5	1	1	1	5	3	5	28
OG0002000	2	7	2	5	2	1	1	1	3	4	28
OG0002018	3	4	2	5	3	2	2	1	3	3	28
OG0002189	1	4	2	5	2	3	1	3	3	3	27
OG0002271	2	2	2	5	4	2	2	2	3	3	27
OG0002352	2	4	3	5	3	3	2	1	3	1	27
OG0002480	1	4	3	5	2	2	2	2	3	2	26
OG0002790	1	3	1	5	1	1	1	7	3	2	25
OG0003192	1	3	2	5	4	1	2	2	3	1	24
OG0003379	3	2	1	5	1	1	1	2	3	4	23
OG0003931	3	2	1	5	1	2	0	0	3	5	22
OG0004154	1	4	0	5	3	2	2	1	3	0	21
OG0005204	1	2	5	5	1	0	0	1	3	1	19
OG0006030	1	1	2	5	1	1	1	2	3	1	18
OG0006118	1	2	2	5	1	0	1	1	3	2	18
OG0010999	0	1	1	5	0	0	0	0	3	3	13
OG0000105	0	73	0	4	0	0	0	0	3	26	106
OG0000451	3	16	6	4	5	3	6	3	3	3	52
OG0000459	3	16	6	4	6	4	4	2	3	3	51
OG0000497	4	11	7	4	5	4	2	4	3	5	49
OG0000501	3	12	2	4	9	3	5	3	3	5	49
OG0000550	4	8	7	4	6	4	3	4	3	4	47
OG0000574	3	13	6	4	4	3	4	3	3	3	46
OG0000577	3	15	5	4	2	2	2	5	3	5	46
OG0000578	4	5	6	4	5	5	7	3	3	4	46
OG0000590	2	13	5	4	7	4	3	2	3	3	46
OG0000602	3	9	7	4	8	3	4	2	3	3	46
OG0000607	4	17	3	4	3	3	3	2	3	3	45
OG0000684	4	8	6	4	4	4	3	3	3	4	43
OG0000719	3	9	5	4	5	4	4	2	3	3	42
OG0000760	3	13	5	4	3	2	3	2	3	3	41
OG0000764	3	11	4	4	3	3	3	3	3	4	41
OG0000765	10	4	6	4	4	3	0	4	3	3	41
OG0000781	2	21	2	4	2	2	3	1	3	1	41
OG0000798	3	11	4	4	4	3	3	2	3	3	40
OG0000820	3	12	5	4	3	3	2	2	3	3	40
OG0000844	1	7	3	4	6	8	0	5	3	2	39
OG0000850	2	17	2	4	2	3	2	2	3	2	39
OG0000861	3	10	5	4	2	2	2	2	3	6	39
OG0000866	2	15	1	4	3	3	3	1	3	4	39
OG0000885	3	6	6	4	4	5	3	2	3	3	39
OG0000895	2	14	3	4	4	2	3	1	3	2	38
OG0000902	4	7	3	4	4	4	4	2	3	3	38
OG0000908	3	9	5	4	3	3	3	2	3	3	38
OG0000919	3	12	4	4	3	3	1	2	3	3	38
OG0000927	3	10	4	4	4	3	2	1	3	4	38
OG0000970	3	6	6	4	3	3	3	4	3	2	37
OG0000971	1	8	4	4	5	3	3	3	3	3	37
OG0000990	2	5	6	4	3	3	2	6	3	3	37
OG0000994	4	10	1	4	4	4	3	2	3	2	37
OG0001007	4	5	6	4	3	5	2	2	3	3	37
OG0001008	3	7	6	4	3	3	3	2	3	3	37
OG0001010	2	5	4	4	3	2	4	2	3	8	37
OG0001044	3	4	6	4	2	2	2	6	3	4	36
OG0001047	3	6	5	4	3	3	3	3	3	3	36
OG0001050	3	7	5	4	3	3	2	2	3	4	36
OG0001079	1	9	4	4	4	4	3	0	3	4	36
OG0001109	3	5	3	4	5	4	3	2	3	3	35
OG0001115	4	8	3	4	3	3	1	2	3	4	35
OG0001117	2	9	4	4	3	2	3	2	3	3	35
OG0001121	3	7	4	4	4	3	3	2	3	2	35
OG0001128	3	8	3	4	3	4	2	2	3	3	35
OG0001136	4	5	5	4	4	3	1	1	3	5	35
OG0001163	3	3	7	4	3	3	2	2	3	5	35
OG0001164	3	7	2	4	4	4	4	1	3	3	35
OG0001165	3	9	3	4	2	3	3	2	3	3	35
OG0001199	2	10	3	4	3	3	3	1	3	2	34
OG0001213	2	7	4	4	3	2	3	3	3	3	34
OG0001233	3	6	4	4	3	3	3	2	3	3	34
OG0001234	3	4	4	4	3	3	3	4	3	3	34
OG0001243	3	10	1	4	4	5	1	2	3	1	34
OG0001251	2	9	1	4	4	2	2	2	3	5	34
OG0001259	2	10	2	4	3	2	3	2	3	3	34
OG0001261	3	4	2	4	4	2	1	6	3	5	34
OG0001312	3	4	4	4	2	2	0	5	3	6	33
OG0001317	2	9	1	4	6	1	2	1	3	4	33
OG0001331	3	4	3	4	4	3	3	3	3	3	33
OG0001391	2	7	4	4	3	3	3	1	3	2	32
OG0001405	3	0	9	4	0	3	3	3	3	4	32
OG0001407	3	4	2	4	4	3	3	2	3	4	32
OG0001424	2	4	4	4	5	3	3	2	3	2	32
OG0001435	3	3	4	4	3	3	3	4	3	2	32
OG0001445	3	8	3	4	3	1	2	1	3	4	32
OG0001479	2	6	4	4	3	3	4	2	3	1	32
OG0001494	2	6	3	4	3	3	3	2	3	3	32
OG0001501	1	11	0	4	4	2	1	0	3	6	32
OG0001502	2	9	4	4	2	3	2	2	3	1	32
OG0001503	2	8	5	4	2	2	2	2	3	2	32
OG0001531	3	4	5	4	3	2	3	2	3	2	31
OG0001536	2	6	2	4	4	2	2	0	3	6	31
OG0001551	3	6	2	4	3	1	3	2	3	4	31
OG0001586	3	6	2	4	3	3	3	2	3	2	31
OG0001613	3	8	4	4	3	2	2	1	3	1	31
OG0001616	1	7	3	4	3	3	3	2	3	2	31
OG0001618	3	5	2	4	4	2	3	3	3	2	31
OG0001620	3	4	2	4	5	3	2	3	3	2	31
OG0001625	3	6	4	4	2	2	2	2	3	3	31
OG0001639	0	16	0	4	3	1	2	1	3	1	31
OG0001651	2	5	5	4	2	1	2	3	3	3	30
OG0001666	2	8	2	4	3	3	1	2	3	2	30
OG0001701	2	7	2	4	3	3	2	2	3	2	30
OG0001718	2	3	0	4	5	2	4	3	3	4	30
OG0001746	3	3	3	4	3	3	3	2	3	3	30
OG0001766	2	8	2	4	4	2	2	1	3	2	30
OG0001789	3	4	5	4	3	3	0	4	3	1	30
OG0001819	2	7	2	4	3	3	0	2	3	3	29
OG0001820	3	3	3	4	3	3	3	2	3	2	29
OG0001859	2	6	2	4	4	4	1	2	3	1	29
OG0001915	2	7	2	4	2	3	3	1	3	2	29
OG0002005	2	7	2	4	2	2	2	1	3	3	28
OG0002053	2	5	3	4	2	2	2	3	3	2	28
OG0002081	2	4	3	4	3	2	3	1	3	3	28
OG0002184	3	5	2	4	2	2	2	1	3	3	27
OG0002202	3	3	2	4	3	2	3	2	3	2	27
OG0002273	2	5	1	4	2	2	2	2	3	4	27
OG0002282	1	7	3	4	2	2	2	0	3	3	27
OG0002299	2	3	5	4	2	2	2	2	3	2	27
OG0002378	1	5	4	4	2	2	1	2	3	3	27
OG0002388	3	3	2	4	3	3	2	1	3	3	27
OG0002391	1	6	4	4	2	2	2	1	3	2	27
OG0002399	1	3	2	4	2	3	1	5	3	3	27
OG0002590	4	3	4	4	2	2	2	1	3	1	26
OG0002786	2	8	0	4	2	2	2	1	3	1	25
OG0002812	1	2	2	4	6	0	1	0	3	6	25
OG0003088	2	4	2	4	2	2	2	1	3	2	24
OG0003372	2	2	4	4	1	1	1	3	3	2	23
OG0003704	2	3	3	4	1	1	2	1	3	2	22
OG0004402	1	4	2	4	2	1	0	1	3	3	21
OG0004521	2	2	2	4	2	2	2	0	3	2	21
OG0004657	1	2	2	4	2	2	1	2	3	1	20
OG0004731	2	4	0	4	1	1	1	2	3	2	20
OG0004764	2	5	1	4	1	1	1	0	3	2	20
OG0005013	1	4	1	4	2	1	2	1	3	1	20
OG0006069	1	3	1	4	1	1	1	2	3	1	18
OG0009662	0	5	0	4	1	0	0	0	3	1	14
OG0015841	0	0	0	4	0	0	0	0	3	0	7
OG0000277	3	31	8	3	4	3	2	3	3	3	63
OG0000551	3	16	3	3	5	4	4	4	3	2	47
OG0000560	2	12	3	3	7	5	3	5	3	4	47
OG0000587	3	14	8	3	3	3	4	2	3	3	46
OG0000592	2	24	2	3	4	3	1	2	3	2	46
OG0000595	3	14	5	3	4	3	3	2	3	6	46
OG0000648	4	15	6	3	3	3	3	2	3	2	44
OG0000653	1	23	2	3	3	3	2	2	3	2	44
OG0000656	3	9	5	3	5	4	4	4	3	4	44
OG0000662	1	12	4	3	3	4	4	5	3	5	44
OG0000691	4	10	4	3	5	2	2	3	3	7	43
OG0000702	2	12	4	3	8	3	2	2	3	4	43
OG0000711	2	11	7	3	4	4	4	2	3	3	43
OG0000742	1	11	5	3	6	2	5	3	3	3	42
OG0000772	4	8	5	3	4	4	5	2	3	3	41
OG0000787	3	18	4	3	2	2	2	2	3	2	41
OG0000796	1	24	2	3	1	1	2	2	3	2	41
OG0000818	3	8	7	3	5	3	2	3	3	3	40
OG0000829	2	9	3	3	6	4	5	2	3	3	40
OG0000835	4	8	3	3	6	4	3	2	3	4	40
OG0000869	2	15	3	3	3	1	2	2	3	5	39
OG0000876	2	11	3	3	5	4	3	3	3	2	39
OG0000879	3	7	6	3	4	3	4	3	3	3	39
OG0000907	3	7	7	3	4	3	3	2	3	3	38
OG0000911	3	4	8	3	4	4	3	3	3	3	38
OG0000926	3	9	3	3	4	3	3	4	3	3	38
OG0000937	2	14	2	3	4	2	3	2	3	3	38
OG0000941	2	6	8	3	3	3	3	5	3	2	38
OG0000947	1	9	4	3	6	3	3	2	3	4	38
OG0000962	4	7	4	3	3	4	4	2	3	3	37
OG0000963	5	5	4	3	4	5	3	2	3	3	37
OG0000973	3	6	5	3	3	4	3	3	3	4	37
OG0000976	3	8	5	3	4	3	3	2	3	3	37
OG0000979	3	9	4	3	4	3	3	1	3	4	37
OG0000985	3	7	4	3	4	3	4	2	3	4	37
OG0000988	3	8	7	3	3	3	1	3	3	3	37
OG0000995	3	7	5	3	4	4	2	3	3	3	37
OG0001009	2	8	4	3	4	3	4	2	3	4	37
OG0001016	1	10	0	3	5	3	3	5	3	4	37
OG0001019	3	9	6	3	3	3	2	2	3	3	37
OG0001020	2	14	4	3	3	2	2	3	3	1	37
OG0001045	2	14	4	3	2	2	2	1	3	3	36
OG0001067	2	12	4	3	4	2	2	1	3	3	36
OG0001072	4	6	6	3	3	3	3	2	3	3	36
OG0001083	1	12	5	3	3	3	2	2	3	2	36
OG0001085	3	5	6	3	4	3	3	3	3	3	36
OG0001089	1	14	4	3	2	2	1	3	3	3	36
OG0001092	3	8	5	3	3	3	3	2	3	3	36
OG0001120	3	6	6	3	3	3	3	2	3	3	35
OG0001124	3	9	3	3	3	3	3	2	3	3	35
OG0001126	2	8	2	3	4	4	4	2	3	3	35
OG0001132	3	6	6	3	3	3	3	2	3	3	35
OG0001140	2	6	4	3	4	4	4	2	3	3	35
OG0001147	3	5	7	3	3	3	3	2	3	3	35
OG0001161	2	6	5	3	4	3	3	3	3	3	35
OG0001167	3	6	5	3	3	3	3	3	3	3	35
OG0001185	4	7	3	3	4	4	1	4	3	2	35
OG0001191	3	8	3	3	3	3	3	2	3	3	34
OG0001197	4	4	5	3	3	3	3	2	3	4	34
OG0001200	3	11	5	3	3	2	0	2	3	2	34
OG0001204	3	4	4	3	3	5	5	1	3	3	34
OG0001205	3	5	6	3	4	2	3	2	3	3	34
OG0001212	4	5	4	3	4	3	3	2	3	3	34
OG0001219	3	7	4	3	3	3	2	2	3	4	34
OG0001227	1	6	6	3	3	3	3	3	3	3	34
OG0001232	3	8	5	3	3	2	3	2	3	2	34
OG0001238	3	3	6	3	4	4	3	2	3	3	34
OG0001239	3	11	3	3	3	3	1	2	3	2	34
OG0001247	3	4	6	3	3	3	4	2	3	3	34
OG0001254	2	9	3	3	4	3	3	2	3	2	34
OG0001266	2	12	4	3	5	1	1	1	3	2	34
OG0001268	3	5	4	3	4	5	2	2	3	3	34
OG0001291	3	5	5	3	3	3	3	2	3	3	33
OG0001300	3	9	2	3	3	3	2	2	3	3	33
OG0001302	2	10	2	3	4	2	2	2	3	3	33
OG0001324	3	6	5	3	3	3	2	2	3	3	33
OG0001327	3	6	3	3	3	4	2	1	3	5	33
OG0001347	2	8	4	3	2	2	2	3	3	4	33
OG0001361	3	4	4	3	6	2	4	2	3	2	33
OG0001384	1	13	3	3	4	2	0	2	3	2	33
OG0001385	0	8	7	3	7	1	3	0	3	1	33
OG0001419	3	6	4	3	3	3	3	1	3	3	32
OG0001421	3	9	2	3	2	3	2	2	3	3	32
OG0001426	2	7	5	3	3	3	2	2	3	2	32
OG0001454	3	8	3	3	3	3	3	2	3	1	32
OG0001460	4	6	3	3	4	4	2	0	3	3	32
OG0001468	1	8	5	3	3	3	2	2	3	2	32
OG0001471	3	6	3	3	3	3	3	1	3	4	32
OG0001474	2	4	5	3	3	3	4	3	3	2	32
OG0001508	0	10	4	3	3	2	2	3	3	2	32
OG0001522	3	4	5	3	6	3	1	1	3	2	31
OG0001529	2	11	2	3	1	2	3	2	3	2	31
OG0001541	3	5	3	3	3	3	3	2	3	3	31
OG0001542	3	7	3	3	2	3	3	3	3	1	31
OG0001549	2	5	5	3	3	3	3	1	3	3	31
OG0001556	2	7	3	3	3	3	3	2	3	2	31
OG0001564	3	6	4	3	3	3	1	2	3	3	31
OG0001568	3	5	4	3	4	2	2	2	3	3	31
OG0001579	3	6	5	3	3	3	2	1	3	2	31
OG0001585	2	6	5	3	3	3	2	1	3	3	31
OG0001591	3	3	4	3	3	3	3	3	3	3	31
OG0001610	1	4	3	3	6	3	2	1	3	5	31
OG0001638	1	11	1	3	2	3	3	2	3	2	31
OG0001663	3	2	7	3	2	2	2	3	3	3	30
OG0001684	2	9	4	3	2	2	2	1	3	2	30
OG0001699	3	3	5	3	3	3	2	2	3	3	30
OG0001702	3	3	3	3	3	3	3	3	3	3	30
OG0001720	2	5	2	3	3	3	3	3	3	3	30
OG0001736	3	3	6	3	3	2	4	1	3	2	30
OG0001737	2	7	4	3	2	2	3	2	3	2	30
OG0001740	3	5	4	3	3	2	1	3	3	3	30
OG0001750	2	4	4	3	3	3	3	2	3	3	30
OG0001768	2	5	5	3	4	3	1	2	3	2	30
OG0001770	2	6	4	3	4	2	2	2	3	2	30
OG0001772	2	8	3	3	3	1	3	2	3	2	30
OG0001776	2	6	4	3	3	2	3	2	3	2	30
OG0001778	2	4	3	3	3	3	3	3	3	3	30
OG0001791	3	6	3	3	3	3	2	1	3	3	30
OG0001795	3	3	5	3	3	3	2	2	3	3	30
OG0001814	3	3	4	3	3	3	2	2	3	3	29
OG0001817	2	2	2	3	3	3	2	5	3	4	29
OG0001830	2	3	2	3	4	1	0	7	3	4	29
OG0001831	3	3	3	3	3	3	3	2	3	3	29
OG0001840	3	6	3	3	4	3	0	2	3	2	29
OG0001852	12	3	0	3	4	1	0	0	3	3	29
OG0001868	3	4	4	3	4	2	2	3	3	1	29
OG0001917	2	5	2	3	4	3	3	2	3	2	29
OG0001929	2	5	5	3	3	3	1	1	3	3	29
OG0001945	2	5	5	3	3	3	2	1	3	2	29
OG0001971	4	5	3	3	2	2	2	2	3	2	28
OG0001997	2	5	3	3	3	3	2	2	3	2	28
OG0002007	3	3	2	3	4	3	1	2	3	4	28
OG0002016	3	6	3	3	3	2	0	3	3	2	28
OG0002026	2	10	2	3	2	1	2	1	3	2	28
OG0002029	3	4	4	3	3	2	2	2	3	2	28
OG0002041	3	3	4	3	2	2	3	2	3	3	28
OG0002112	2	3	4	3	3	3	2	2	3	3	28
OG0002138	2	9	2	3	2	2	1	1	3	3	28
OG0002139	1	7	3	3	4	2	2	2	3	1	28
OG0002161	1	4	2	3	6	2	2	2	3	3	28
OG0002215	2	5	5	3	2	2	2	1	3	2	27
OG0002217	2	3	3	3	3	2	2	4	3	2	27
OG0002220	2	3	3	3	5	2	2	2	3	2	27
OG0002236	3	3	4	3	3	3	1	1	3	3	27
OG0002254	3	5	4	3	2	2	1	2	3	2	27
OG0002258	2	8	3	3	2	2	2	1	3	1	27
OG0002292	4	6	2	3	3	0	2	1	3	3	27
OG0002295	2	5	3	3	2	2	2	2	3	3	27
OG0002297	1	12	2	3	2	1	1	1	3	1	27
OG0002301	3	3	4	3	2	2	1	2	3	4	27
OG0002302	4	3	2	3	3	3	3	1	3	2	27
OG0002336	3	4	3	3	2	2	2	2	3	3	27
OG0002362	3	2	2	3	3	3	4	2	3	2	27
OG0002426	2	5	2	3	4	2	2	2	3	1	26
OG0002441	2	7	1	3	3	1	1	2	3	3	26
OG0002497	2	4	3	3	2	3	3	2	3	1	26
OG0002632	2	4	2	3	2	2	0	4	3	4	26
OG0002640	2	5	3	3	2	1	2	2	3	3	26
OG0002660	2	5	3	3	2	2	2	1	3	2	25
OG0002691	3	3	2	3	3	3	2	1	3	2	25
OG0002740	2	3	4	3	3	2	2	2	3	1	25
OG0002810	2	5	2	3	2	2	2	2	3	2	25
OG0002820	2	6	2	3	1	3	1	1	3	3	25
OG0002829	2	5	2	3	3	2	1	1	3	3	25
OG0002885	1	7	0	3	3	3	2	0	3	3	25
OG0002894	1	5	3	3	1	2	0	3	3	4	25
OG0002911	2	4	3	3	1	2	2	2	3	3	25
OG0002970	3	4	2	3	2	2	0	2	3	3	24
OG0003021	2	4	3	3	2	2	1	2	3	2	24
OG0003225	1	6	2	3	3	2	1	2	3	1	24
OG0003304	1	5	1	3	3	2	2	2	3	1	23
OG0003346	1	3	2	3	3	3	2	1	3	2	23
OG0003399	3	3	2	3	2	2	2	1	3	2	23
OG0003402	2	3	3	3	2	2	2	1	3	2	23
OG0003438	2	4	3	3	2	1	1	3	3	1	23
OG0003442	1	7	3	3	4	1	0	0	3	1	23
OG0003517	1	5	3	3	2	2	1	1	3	2	23
OG0003549	1	2	5	3	2	2	2	1	3	2	23
OG0003554	1	4	1	3	3	3	2	0	3	3	23
OG0003557	1	5	2	3	2	2	2	1	3	2	23
OG0003579	2	3	1	3	3	1	2	0	3	5	23
OG0003661	2	4	1	3	2	2	2	2	3	1	22
OG0003676	2	4	1	3	2	2	2	1	3	2	22
OG0003743	2	2	2	3	4	2	2	1	3	1	22
OG0003825	2	2	3	3	1	2	2	1	3	3	22
OG0003875	1	2	2	3	4	3	1	1	3	2	22
OG0004013	2	2	4	3	2	2	2	1	3	1	22
OG0004023	1	6	2	3	1	1	2	0	3	3	22
OG0004063	0	8	1	3	2	1	1	1	3	2	22
OG0004114	2	1	3	3	3	2	2	0	3	2	21
OG0004225	1	2	2	3	2	2	2	2	3	2	21
OG0004286	2	2	1	3	3	3	0	2	3	2	21
OG0004379	2	2	2	3	1	2	2	2	3	2	21
OG0005047	1	5	2	3	4	0	1	0	3	1	20
OG0005235	2	2	0	3	2	1	1	1	3	4	19
OG0005291	2	3	2	3	1	1	1	1	3	2	19
OG0005631	1	1	1	3	4	2	0	1	3	3	19
OG0005658	0	4	0	3	2	1	1	3	3	2	19
OG0005682	3	2	4	3	1	0	0	0	3	2	18
OG0005823	1	5	0	3	1	1	2	1	3	1	18
OG0006089	2	4	1	3	1	1	1	1	3	1	18
OG0006151	1	2	2	3	2	1	1	2	3	1	18
OG0006190	1	5	1	3	2	1	1	0	3	1	18
OG0006243	0	4	1	3	2	2	0	1	3	2	18
OG0006421	2	0	3	3	0	2	0	1	3	3	17
OG0006433	1	4	2	3	1	0	1	1	3	1	17
OG0006848	1	3	2	3	1	1	1	1	3	1	17
OG0006857	1	2	2	3	1	1	1	2	3	1	17
OG0006943	0	2	2	3	2	1	2	1	3	1	17
OG0007544	1	3	0	3	1	1	2	1	3	1	16
OG0008196	1	2	1	3	1	1	0	1	3	2	15
OG0008553	0	2	1	3	1	1	2	0	3	2	15
OG0008579	0	2	1	3	3	0	2	0	3	1	15
OG0010738	1	3	0	3	0	1	1	1	3	0	13
OG0013595	0	5	0	3	0	0	0	0	3	0	11
OG0014600	0	3	0	3	1	0	0	0	3	0	10
OG0015146	0	1	0	3	0	1	0	0	3	1	9
OG0015507	0	1	0	3	0	0	0	1	3	0	8
OG0000009	120	0	0	2	5	262	16	0	3	15	423
OG0000554	2	20	6	2	3	2	2	2	3	5	47
OG0000721	3	13	5	2	5	3	3	2	3	3	42
OG0000810	3	12	4	2	4	3	4	2	3	3	40
OG0000848	3	14	3	2	4	3	3	1	3	3	39
OG0000900	2	14	3	2	7	2	2	1	3	2	38
OG0000904	2	13	3	2	4	3	3	3	3	2	38
OG0000950	1	10	4	2	5	4	4	3	3	2	38
OG0001062	2	7	7	2	6	4	1	2	3	2	36
OG0001201	2	9	4	2	3	2	2	5	3	2	34
OG0001208	2	16	2	2	2	2	3	0	3	2	34
OG0001209	3	9	4	2	3	2	3	3	3	2	34
OG0001224	3	6	5	2	3	3	3	3	3	3	34
OG0001240	2	9	4	2	3	3	3	3	3	2	34
OG0001252	2	12	2	2	3	2	2	4	3	2	34
OG0001309	2	9	4	2	4	2	3	1	3	3	33
OG0001310	2	7	5	2	3	3	3	2	3	3	33
OG0001329	2	8	6	2	3	3	3	1	3	2	33
OG0001366	2	7	5	2	3	3	3	3	3	2	33
OG0001372	1	9	1	2	3	1	3	6	3	4	33
OG0001399	2	7	4	2	3	3	3	4	3	1	32
OG0001409	2	3	4	2	4	3	3	2	3	6	32
OG0001433	2	8	2	2	3	3	3	3	3	3	32
OG0001495	1	4	6	2	3	4	3	3	3	3	32
OG0001499	2	8	2	2	4	3	3	2	3	3	32
OG0001523	3	3	6	2	3	3	2	3	3	3	31
OG0001526	4	5	7	2	2	2	2	2	3	2	31
OG0001550	1	13	2	2	3	2	2	1	3	2	31
OG0001559	1	6	6	2	3	3	1	4	3	2	31
OG0001598	2	9	4	2	3	2	3	2	3	1	31
OG0001601	2	12	2	2	2	2	3	1	3	2	31
OG0001661	2	6	6	2	2	3	2	2	3	2	30
OG0001664	3	5	6	2	3	2	2	2	3	2	30
OG0001823	3	3	6	2	3	3	3	1	3	2	29
OG0001853	2	5	4	2	3	3	3	2	3	2	29
OG0001855	2	14	2	2	2	1	1	0	3	2	29
OG0001872	2	5	4	2	2	3	3	2	3	3	29
OG0001880	2	8	2	2	3	3	3	1	3	2	29
OG0001892	2	7	5	2	2	2	2	2	3	2	29
OG0001896	2	4	4	2	5	2	3	2	3	2	29
OG0001910	2	7	3	2	2	2	2	3	3	3	29
OG0001911	1	4	4	2	3	3	2	5	3	2	29
OG0001944	1	7	6	2	3	2	3	1	3	1	29
OG0001978	2	4	4	2	3	3	2	2	3	3	28
OG0002002	1	6	5	2	5	2	2	1	3	1	28
OG0002027	2	5	3	2	3	3	3	2	3	2	28
OG0002044	2	5	5	2	3	2	2	2	3	2	28
OG0002061	2	5	5	2	3	3	3	1	3	1	28
OG0002089	2	4	4	2	2	3	2	4	3	2	28
OG0002091	2	11	2	2	2	2	2	1	3	1	28
OG0002103	3	6	4	2	3	3	1	1	3	2	28
OG0002231	2	4	5	2	2	2	2	3	3	2	27
OG0002246	2	6	3	2	4	2	2	1	3	2	27
OG0002268	3	5	4	2	2	2	2	2	3	2	27
OG0002279	2	7	4	2	3	3	1	1	3	1	27
OG0002333	2	7	3	2	2	2	1	2	3	3	27
OG0002342	3	4	5	2	2	2	2	2	3	2	27
OG0002349	2	5	4	2	3	2	2	2	3	2	27
OG0002403	2	7	4	2	2	2	2	1	3	2	27
OG0002406	2	7	4	2	3	2	0	2	3	2	27
OG0002409	0	12	2	2	2	1	1	2	3	2	27
OG0002451	1	5	4	2	3	3	1	2	3	2	26
OG0002465	2	5	3	2	2	2	2	3	3	2	26
OG0002472	2	3	5	2	2	2	2	3	3	2	26
OG0002510	2	6	2	2	2	2	2	3	3	2	26
OG0002512	2	3	4	2	3	4	2	2	3	1	26
OG0002519	2	5	2	2	2	2	2	2	3	4	26
OG0002553	4	8	2	2	2	3	0	1	3	1	26
OG0002604	1	9	3	2	2	1	2	1	3	2	26
OG0002619	2	4	5	2	2	2	2	2	3	2	26
OG0002621	3	4	3	2	2	2	2	2	3	3	26
OG0002633	1	4	5	2	2	2	3	2	3	2	26
OG0002659	2	4	3	2	2	2	1	4	3	2	25
OG0002670	2	7	3	2	2	2	2	0	3	2	25
OG0002769	2	6	3	2	4	1	1	1	3	2	25
OG0002796	1	8	2	2	2	2	3	0	3	2	25
OG0002854	3	3	3	2	2	3	2	2	3	2	25
OG0002924	2	7	1	2	1	1	1	6	3	1	25
OG0002938	1	5	4	2	2	2	2	2	3	2	25
OG0002967	2	6	2	2	2	2	2	1	3	2	24
OG0003009	1	6	0	2	6	5	0	0	3	1	24
OG0003035	2	5	6	2	2	0	0	2	3	2	24
OG0003046	2	5	4	2	2	2	1	1	3	2	24
OG0003070	2	4	3	2	2	2	2	2	3	2	24
OG0003095	2	5	3	2	3	2	1	1	3	2	24
OG0003166	2	3	3	2	3	2	2	2	3	2	24
OG0003197	2	4	4	2	2	2	2	2	3	1	24
OG0003216	2	5	3	2	2	2	1	2	3	2	24
OG0003223	2	3	3	2	3	3	2	1	3	2	24
OG0003233	1	6	2	2	2	2	2	1	3	3	24
OG0003292	1	5	3	2	2	2	1	2	3	2	23
OG0003333	2	5	1	2	2	2	3	1	3	2	23
OG0003357	2	3	4	2	2	2	2	1	3	2	23
OG0003393	2	1	4	2	3	2	2	2	3	2	23
OG0003441	2	5	2	2	2	2	2	1	3	2	23
OG0003451	2	3	4	2	2	2	2	2	3	1	23
OG0003458	2	5	1	2	2	2	3	1	3	2	23
OG0003471	3	4	2	2	2	2	2	1	3	2	23
OG0003537	2	2	2	2	2	3	3	2	3	2	23
OG0003574	1	6	1	2	1	2	3	3	3	1	23
OG0003578	2	4	1	2	2	2	2	2	3	3	23
OG0003608	1	3	2	2	2	2	2	1	3	5	23
OG0003615	1	4	3	2	2	3	2	1	3	2	23
OG0003628	1	8	1	2	2	2	1	1	3	2	23
OG0003654	1	4	2	2	5	1	1	2	3	1	22
OG0003741	2	3	2	2	2	1	2	1	3	4	22
OG0003960	1	4	0	2	1	4	0	5	3	2	22
OG0003994	1	5	1	2	3	4	1	1	3	1	22
OG0004028	2	4	4	2	2	2	0	1	3	2	22
OG0004031	1	10	0	2	1	2	1	1	3	1	22
OG0004042	1	3	3	2	4	2	2	1	3	1	22
OG0004059	0	5	4	2	1	2	2	2	3	1	22
OG0004085	2	3	2	2	2	2	1	1	3	3	21
OG0004144	1	5	2	2	2	1	2	0	3	3	21
OG0004186	3	4	1	2	2	0	2	1	3	3	21
OG0004285	1	6	1	2	3	1	1	1	3	2	21
OG0004313	2	4	2	2	3	3	0	1	3	1	21
OG0004361	1	3	3	2	2	2	2	2	3	1	21
OG0004377	2	2	3	2	2	2	2	1	3	2	21
OG0004509	2	3	2	2	2	1	2	1	3	3	21
OG0004512	2	4	2	2	2	2	2	0	3	2	21
OG0004522	1	3	1	2	4	1	1	4	3	1	21
OG0004541	1	4	2	2	2	2	2	1	3	2	21
OG0004557	0	6	2	2	3	1	1	2	3	1	21
OG0004590	2	3	2	2	2	2	1	1	3	2	20
OG0004650	2	1	3	2	2	2	2	1	3	2	20
OG0004664	2	2	2	2	1	3	1	2	3	2	20
OG0004748	1	3	2	2	2	2	2	1	3	2	20
OG0004752	2	5	2	2	2	2	1	1	3	0	20
OG0004801	2	3	2	2	2	2	1	2	3	1	20
OG0004860	2	2	2	2	2	2	2	1	3	2	20
OG0004864	1	5	2	2	2	2	1	1	3	1	20
OG0004973	1	3	2	2	2	2	2	1	3	2	20
OG0005072	0	5	1	2	0	0	0	0	3	9	20
OG0005446	1	2	4	2	2	1	1	1	3	2	19
OG0005517	2	3	2	2	1	1	1	1	3	3	19
OG0005546	1	2	2	2	3	2	1	1	3	2	19
OG0005579	1	3	2	2	2	2	1	1	3	2	19
OG0005649	0	3	1	2	2	2	3	1	3	2	19
OG0005759	2	2	1	2	2	2	0	3	3	1	18
OG0005791	1	4	2	2	1	3	1	0	3	1	18
OG0005857	1	5	1	2	1	1	1	2	3	1	18
OG0005886	2	1	4	2	1	2	1	1	3	1	18
OG0005916	1	3	1	2	1	1	1	2	3	3	18
OG0006029	1	3	1	2	2	2	2	1	3	1	18
OG0006193	1	3	3	2	2	2	1	0	3	1	18
OG0006316	1	4	1	2	1	1	1	2	3	1	17
OG0006540	1	6	1	2	1	0	1	1	3	1	17
OG0006570	1	2	3	2	1	1	1	1	3	2	17
OG0006688	1	3	2	2	2	1	1	1	3	1	17
OG0006711	1	2	1	2	2	1	1	1	3	3	17
OG0006759	2	2	2	2	2	1	0	1	3	2	17
OG0006891	1	3	2	2	1	1	1	1	3	2	17
OG0007059	2	2	1	2	1	1	1	1	3	2	16
OG0007626	1	3	2	2	1	1	1	1	3	1	16
OG0007738	0	4	1	2	2	1	1	1	3	1	16
OG0007884	1	2	1	2	4	0	0	1	3	1	15
OG0007942	1	2	2	2	1	1	1	0	3	2	15
OG0008082	1	2	1	2	1	1	1	1	3	2	15
OG0008084	2	2	1	2	1	1	1	1	3	1	15
OG0008315	1	2	1	2	1	1	1	1	3	2	15
OG0008424	1	2	2	2	1	1	1	0	3	2	15
OG0008792	1	2	1	2	1	1	1	1	3	1	14
OG0009105	1	2	0	2	1	2	0	1	3	2	14
OG0009244	1	1	1	2	1	1	1	1	3	2	14
OG0009682	0	2	1	2	2	2	1	0	3	1	14
OG0010062	1	2	1	2	0	1	1	1	3	1	13
OG0012896	1	2	0	2	1	1	0	0	3	1	11
OG0013409	1	1	1	2	2	0	1	0	3	0	11
OG0015086	0	1	0	2	0	0	0	0	3	3	9
OG0015187	0	0	0	2	0	0	0	1	3	3	9
OG0016074	0	1	0	2	0	0	0	0	3	0	6
OG0000079	0	7	3	1	28	73	9	0	3	1	125
OG0000443	3	28	4	1	1	0	1	7	3	4	52
OG0000785	3	16	5	1	3	3	2	2	3	3	41
OG0000890	0	8	3	1	10	2	3	8	3	1	39
OG0001022	1	21	3	1	2	2	2	1	3	1	37
OG0001059	3	8	5	1	4	3	3	3	3	3	36
OG0001394	2	11	3	1	5	2	2	1	3	2	32
OG0001434	2	13	4	1	2	4	1	1	3	1	32
OG0001560	1	4	3	1	6	4	1	7	3	1	31
OG0001774	2	10	3	1	4	4	2	0	3	1	30
OG0001874	1	8	5	1	2	2	2	2	3	3	29
OG0002117	1	10	4	1	2	2	2	2	3	1	28
OG0002125	2	5	3	1	3	2	5	2	3	2	28
OG0002364	1	10	3	1	2	2	2	1	3	2	27
OG0002386	1	11	2	1	4	1	1	2	3	1	27
OG0002416	3	6	2	1	5	1	1	1	3	3	26
OG0002675	2	10	1	1	3	1	1	1	3	2	25
OG0002729	1	9	2	1	3	2	1	2	3	1	25
OG0002877	1	7	4	1	3	2	2	1	3	1	25
OG0002907	1	8	2	1	3	2	2	1	3	2	25
OG0002910	2	4	1	1	4	2	1	6	3	1	25
OG0002956	1	4	4	1	2	1	4	1	3	3	24
OG0003177	2	6	2	1	2	2	2	2	3	2	24
OG0003303	1	9	1	1	2	1	1	3	3	1	23
OG0003319	2	6	3	1	2	1	0	2	3	3	23
OG0003427	1	6	2	1	3	2	3	1	3	1	23
OG0003567	2	7	3	1	2	2	0	2	3	1	23
OG0003672	2	2	1	1	2	2	1	1	3	7	22
OG0003888	1	7	2	1	2	2	2	1	3	1	22
OG0003950	1	0	2	1	0	3	3	3	3	6	22
OG0004333	1	4	3	1	2	2	2	2	3	1	21
OG0004409	1	3	2	1	1	2	3	4	3	1	21
OG0004469	1	3	1	1	3	1	1	1	3	6	21
OG0004486	1	4	4	1	2	2	2	1	3	1	21
OG0004492	2	4	3	1	2	2	1	1	3	2	21
OG0004620	3	3	2	1	2	1	1	3	3	1	20
OG0004778	2	3	3	1	2	2	1	1	3	2	20
OG0004788	2	4	1	1	2	2	2	2	3	1	20
OG0004838	2	4	1	1	2	3	1	1	3	2	20
OG0004915	2	5	1	1	3	1	1	1	3	2	20
OG0004925	2	2	1	1	1	3	3	1	3	3	20
OG0005048	1	4	3	1	2	2	2	1	3	1	20
OG0005141	1	4	0	1	1	1	1	1	3	6	19
OG0005259	2	2	0	1	2	2	1	3	3	3	19
OG0005273	2	5	2	1	3	1	1	0	3	1	19
OG0005339	1	3	3	1	3	1	1	2	3	1	19
OG0005462	1	3	2	1	2	1	1	3	3	2	19
OG0005604	1	8	1	1	1	1	1	1	3	1	19
OG0005627	1	3	3	1	2	2	2	1	3	1	19
OG0005641	1	3	3	1	3	2	1	1	3	1	19
OG0005805	1	3	2	1	1	3	2	1	3	1	18
OG0005824	1	3	0	1	1	2	1	3	3	3	18
OG0006031	1	6	1	1	1	2	1	1	3	1	18
OG0006131	1	4	3	1	2	1	1	1	3	1	18
OG0006176	2	5	2	1	2	1	0	1	3	1	18
OG0006186	1	2	2	1	3	2	2	1	3	1	18
OG0006304	2	2	1	1	2	2	2	1	3	1	17
OG0006326	1	5	1	1	3	1	0	0	3	2	17
OG0006347	2	3	1	1	3	1	1	1	3	1	17
OG0006348	2	3	2	1	1	1	2	1	3	1	17
OG0006553	1	2	1	1	2	3	0	1	3	3	17
OG0006601	1	4	3	1	1	1	1	1	3	1	17
OG0006726	1	2	3	1	2	2	2	1	3	0	17
OG0006760	1	5	2	1	1	1	1	1	3	1	17
OG0006918	0	6	0	1	2	3	1	0	3	1	17
OG0006965	0	1	0	1	4	1	4	2	3	1	17
OG0007053	1	3	2	1	1	1	1	1	3	2	16
OG0007140	1	4	2	1	1	1	1	1	3	1	16
OG0007165	1	2	2	1	2	1	1	2	3	1	16
OG0007182	1	4	1	1	1	2	1	0	3	2	16
OG0007238	4	3	1	1	1	1	1	0	3	1	16
OG0007448	1	2	2	1	1	1	1	3	3	1	16
OG0007575	1	3	1	1	2	1	2	1	3	1	16
OG0007635	1	2	2	1	1	1	1	2	3	2	16
OG0007699	0	5	1	1	2	2	0	1	3	1	16
OG0007785	1	2	3	1	1	1	1	1	3	1	15
OG0008231	1	2	2	1	1	1	1	2	3	1	15
OG0008356	1	1	1	1	3	1	1	1	3	2	15
OG0008426	1	2	1	1	2	1	1	1	3	2	15
OG0008493	1	4	0	1	1	1	2	1	3	1	15
OG0008528	1	6	1	1	1	1	0	0	3	1	15
OG0008630	1	1	1	1	1	1	1	2	3	2	14
OG0008666	1	2	2	1	1	1	1	1	3	1	14
OG0008698	1	2	2	1	1	1	1	1	3	1	14
OG0008727	1	2	2	1	1	1	1	1	3	1	14
OG0009188	1	1	1	1	3	1	1	1	3	1	14
OG0009574	1	2	3	1	1	1	0	1	3	1	14
OG0009614	0	2	0	1	0	0	0	0	3	8	14
OG0009776	1	1	1	1	1	1	1	1	3	2	13
OG0009809	1	2	1	1	2	0	1	1	3	1	13
OG0009905	1	1	2	1	1	1	1	1	3	1	13
OG0009909	1	2	2	1	1	1	1	1	3	0	13
OG0010218	1	2	1	1	1	1	1	1	3	1	13
OG0010679	1	2	1	1	1	1	1	1	3	1	13
OG0010712	1	2	1	1	1	1	1	1	3	1	13
OG0010870	1	2	1	1	1	1	1	1	3	1	13
OG0010929	0	4	0	1	2	1	1	0	3	1	13
OG0011278	1	1	2	1	1	1	1	1	3	0	12
OG0011281	1	1	1	1	1	1	1	2	3	0	12
OG0011321	1	2	1	1	1	1	0	1	3	1	12
OG0011443	1	1	1	1	1	1	1	1	3	1	12
OG0011538	1	2	1	1	1	1	0	1	3	1	12
OG0012187	1	1	1	1	1	1	1	1	3	1	12
OG0013323	1	2	0	1	1	1	1	0	3	1	11
OG0013583	0	1	0	1	3	1	1	0	3	1	11
OG0013928	1	0	3	1	0	0	0	0	3	2	10
OG0015141	0	4	0	1	0	0	0	0	3	1	9
OG0015173	0	1	0	1	1	1	1	0	3	1	9
OG0015233	3	0	0	1	0	0	0	0	3	1	8
OG0016484	0	1	0	1	0	0	0	0	3	0	5
OG0016504	0	1	0	1	0	0	0	0	3	0	5
OG0016585	0	0	0	1	0	0	0	0	3	1	5
OG0017073	0	0	0	1	0	0	0	0	3	0	4
OG0000458	3	11	7	0	6	6	6	3	3	6	51
OG0002584	1	6	1	0	4	3	4	2	3	2	26
OG0003293	1	5	4	0	2	2	3	1	3	2	23
OG0004226	1	6	3	0	2	3	1	0	3	2	21
OG0006822	1	7	0	0	4	0	0	1	3	1	17
OG0006834	1	4	2	0	3	1	1	1	3	1	17
OG0007881	1	2	2	0	1	1	1	1	3	3	15
OG0009607	0	7	3	0	0	0	0	0	3	1	14
OG0010495	1	3	1	0	1	1	1	1	3	1	13
OG0011350	1	2	1	0	2	1	1	1	3	0	12
OG0011425	1	3	1	0	1	1	0	1	3	1	12
OG0012348	0	3	2	0	1	1	1	1	3	0	12
OG0012966	1	2	2	0	1	0	1	0	3	1	11
OG0013261	1	0	0	0	0	0	0	0	3	7	11
OG0014574	0	4	0	0	1	1	1	0	3	0	10
OG0014809	1	4	0	0	1	0	0	0	3	0	9
OG0014841	1	1	1	0	1	1	1	0	3	0	9
OG0015088	0	3	0	0	1	1	1	0	3	0	9
OG0015458	0	3	0	0	0	0	0	0	3	2	8
OG0015805	0	1	0	0	3	0	0	0	3	0	7
OG0016149	0	0	1	0	1	0	0	0	3	1	6
OG0016221	0	0	0	0	0	0	2	1	3	0	6
OG0016330	0	2	0	0	0	0	0	0	3	0	5
OG0016444	0	1	0	0	0	1	0	0	3	0	5
OG0016456	0	2	0	0	0	0	0	0	3	0	5
OG0016625	0	0	0	0	0	0	0	2	3	0	5
OG0016927	0	1	0	0	0	0	0	0	3	0	4
OG0016939	0	1	0	0	0	0	0	0	3	0	4
OG0017011	0	0	1	0	0	0	0	0	3	0	4
OG0017178	0	0	0	0	0	0	0	0	3	1	4
OG0018035	0	0	0	0	0	0	0	0	3	0	3
OG0000112	11	0	2	65	4	3	0	0	2	15	102
OG0000406	0	3	1	47	0	1	0	0	2	1	55
OG0000055	0	28	2	43	30	9	4	26	2	11	155
OG0000405	0	4	0	42	0	0	0	0	2	7	55
OG0000208	3	2	7	37	1	3	3	0	2	16	74
OG0000397	5	0	1	37	0	0	0	0	2	10	55
OG0000393	1	10	0	36	2	0	0	0	2	4	55
OG0000148	1	15	2	34	16	3	7	9	2	0	89
OG0000066	1	29	2	25	15	19	13	5	2	25	136
OG0000184	2	18	1	19	15	10	0	4	2	9	80
OG0000446	1	13	0	17	8	5	1	0	2	5	52
OG0000677	5	4	2	15	5	5	0	1	2	5	44
OG0003027	1	0	0	15	0	0	0	0	2	6	24
OG0000377	1	13	1	14	3	19	0	0	2	3	56
OG0000463	1	7	6	14	4	1	0	9	2	7	51
OG0000856	2	6	4	14	2	2	1	2	2	4	39
OG0006241	0	2	0	14	0	0	0	0	2	0	18
OG0000350	0	0	0	13	1	5	3	3	2	31	58
OG0000523	3	9	4	13	5	3	3	2	2	4	48
OG0000920	1	0	0	13	0	0	0	1	2	21	38
OG0000083	2	80	4	12	9	3	4	2	2	1	119
OG0000294	5	11	3	12	5	4	1	11	2	8	62
OG0000455	6	9	2	12	4	3	3	3	2	7	51
OG0000495	4	8	1	12	4	3	0	8	2	7	49
OG0001294	2	5	2	12	3	2	2	1	2	2	33
OG0001682	1	1	0	12	0	1	1	4	2	8	30
OG0003644	0	0	0	12	0	0	0	6	2	3	23
OG0000347	3	1	2	11	2	1	0	24	2	12	58
OG0001373	2	8	1	11	2	2	2	1	2	2	33
OG0001425	2	4	2	11	5	2	2	1	2	1	32
OG0001803	1	9	1	11	2	1	1	1	2	1	30
OG0001829	1	5	1	11	1	2	2	0	2	4	29
OG0008613	0	0	0	11	0	0	0	1	2	1	15
OG0000223	2	36	5	10	10	1	2	2	2	1	71
OG0000308	3	10	2	10	7	6	4	3	2	13	60
OG0000439	3	9	11	10	4	4	2	0	2	7	52
OG0000696	2	7	7	10	6	3	0	2	2	4	43
OG0000870	1	5	2	10	2	3	1	4	2	9	39
OG0001076	2	9	3	10	3	2	2	1	2	2	36
OG0001192	3	8	2	10	2	2	1	1	2	3	34
OG0001322	2	7	1	10	1	2	1	1	2	6	33
OG0001713	2	9	1	10	1	1	1	0	2	3	30
OG0001804	1	5	3	10	3	2	1	1	2	2	30
OG0002384	2	1	0	10	1	2	2	6	2	1	27
OG0005203	1	2	2	10	1	0	0	1	2	0	19
OG0000670	3	15	4	9	3	2	0	3	2	3	44
OG0000683	15	6	3	9	3	1	1	0	2	3	43
OG0000836	2	11	3	9	4	2	3	1	2	3	40
OG0000966	3	11	1	9	3	3	2	1	2	2	37
OG0001759	1	5	4	9	3	2	2	1	2	1	30
OG0001833	2	6	3	9	2	1	1	1	2	2	29
OG0002211	2	6	1	9	2	2	2	0	2	1	27
OG0002413	0	1	0	9	0	0	0	0	2	15	27
OG0002448	2	2	3	9	2	0	1	1	2	4	26
OG0003443	1	0	3	9	2	1	0	1	2	4	23
OG0005083	0	1	0	9	1	1	2	1	2	3	20
OG0005664	0	2	0	9	0	0	0	2	2	4	19
OG0000324	1	28	3	8	9	2	1	2	2	3	59
OG0000596	1	10	1	8	10	1	2	8	2	3	46
OG0000598	2	12	2	8	4	3	2	6	2	5	46
OG0000709	1	11	3	8	12	2	1	1	2	2	43
OG0000809	2	14	2	8	5	2	2	1	2	2	40
OG0000955	0	4	3	8	6	0	2	7	2	6	38
OG0000992	4	6	5	8	1	3	3	2	2	3	37
OG0001230	2	6	5	8	3	2	3	1	2	2	34
OG0001250	2	10	1	8	3	2	1	2	2	3	34
OG0001289	3	5	2	8	2	2	3	3	2	3	33
OG0001489	1	13	4	8	1	0	1	0	2	2	32
OG0001582	1	6	2	8	2	4	1	2	2	3	31
OG0001631	2	7	2	8	4	1	2	1	2	2	31
OG0001675	2	7	2	8	2	2	2	1	2	2	30
OG0001969	2	6	4	8	1	1	1	1	2	2	28
OG0012395	0	1	0	8	0	0	0	0	2	1	12
OG0000191	3	5	1	7	4	2	2	42	2	10	78
OG0000273	5	9	10	7	4	7	2	0	2	18	64
OG0000345	2	7	0	7	19	17	0	0	2	4	58
OG0000493	2	22	3	7	4	4	2	1	2	2	49
OG0000791	3	5	5	7	5	3	3	6	2	2	41
OG0000816	2	9	5	7	6	2	3	2	2	2	40
OG0000891	0	2	1	7	3	2	1	17	2	4	39
OG0000934	1	15	2	7	3	2	2	2	2	2	38
OG0001084	2	9	3	7	3	2	2	3	2	3	36
OG0001101	2	12	2	7	2	2	2	1	2	4	36
OG0001113	2	10	2	7	4	2	3	1	2	2	35
OG0001159	2	11	2	7	4	2	2	1	2	2	35
OG0001273	1	8	2	7	3	3	4	1	2	3	34
OG0001276	0	3	0	7	3	4	2	6	2	7	34
OG0001304	3	7	2	7	3	2	2	1	2	4	33
OG0001321	2	9	3	7	2	2	3	1	2	2	33
OG0001552	3	5	1	7	4	2	3	2	2	2	31
OG0001628	2	4	2	7	2	1	1	2	2	8	31
OG0001648	2	8	3	7	2	1	2	2	2	1	30
OG0001670	1	7	2	7	3	2	1	1	2	4	30
OG0001735	2	6	3	7	2	2	2	2	2	2	30
OG0001753	2	4	4	7	2	2	4	1	2	2	30
OG0001943	3	4	1	7	2	2	2	2	2	4	29
OG0001993	2	5	3	7	2	2	2	1	2	2	28
OG0002054	1	6	1	7	3	3	2	0	2	3	28
OG0002191	2	5	2	7	2	2	2	1	2	2	27
OG0002338	2	6	1	7	1	2	2	2	2	2	27
OG0002357	2	4	2	7	2	3	1	1	2	3	27
OG0002432	2	3	3	7	2	2	2	2	2	1	26
OG0002468	1	3	2	7	2	2	1	3	2	3	26
OG0002600	1	8	0	7	3	0	2	1	2	2	26
OG0002601	2	3	1	7	3	2	3	1	2	2	26
OG0002806	2	4	2	7	2	2	1	1	2	2	25
OG0002932	2	1	4	7	2	1	1	2	2	3	25
OG0003014	2	3	3	7	2	1	0	1	2	3	24
OG0003031	2	3	3	7	2	1	1	1	2	2	24
OG0003575	2	1	0	7	1	1	1	0	2	8	23
OG0003814	2	4	1	7	1	1	1	1	2	2	22
OG0003966	3	1	2	7	1	2	0	0	2	4	22
OG0004064	0	2	2	7	2	1	0	2	2	4	22
OG0004649	1	2	1	7	2	1	1	0	2	3	20
OG0004889	1	2	1	7	2	2	1	1	2	1	20
OG0008859	1	0	0	7	0	0	0	0	2	4	14
OG0000621	2	18	3	6	5	2	3	2	2	2	45
OG0000631	2	21	3	6	3	2	2	1	2	3	45
OG0000676	3	10	4	6	7	4	1	4	2	3	44
OG0000756	27	0	1	6	0	0	0	1	2	4	41
OG0000758	3	11	2	6	4	3	4	1	2	5	41
OG0000793	2	19	3	6	2	2	2	1	2	2	41
OG0000819	2	12	2	6	5	2	4	1	2	4	40
OG0000833	2	15	3	6	4	2	2	1	2	3	40
OG0000837	1	3	7	6	3	2	1	5	2	10	40
OG0000863	2	10	5	6	6	3	0	2	2	3	39
OG0000938	3	10	4	6	4	2	4	1	2	2	38
OG0000961	10	4	1	6	4	6	0	1	2	3	37
OG0000999	4	10	2	6	2	3	4	2	2	2	37
OG0001003	2	11	3	6	6	2	2	1	2	2	37
OG0001017	5	3	7	6	3	3	3	1	2	4	37
OG0001061	3	8	5	6	2	2	2	2	2	4	36
OG0001080	2	16	1	6	3	2	2	1	2	1	36
OG0001095	1	15	2	6	2	2	2	1	2	3	36
OG0001114	2	12	3	6	1	3	2	1	2	3	35
OG0001216	6	4	4	6	3	3	3	1	2	2	34
OG0001311	2	10	2	6	2	2	2	1	2	4	33
OG0001416	2	8	2	6	3	3	3	1	2	2	32
OG0001443	2	1	1	6	5	2	0	11	2	2	32
OG0001535	2	10	2	6	2	1	2	1	2	3	31
OG0001554	2	4	4	6	5	2	2	2	2	2	31
OG0001573	4	5	3	6	3	1	1	3	2	3	31
OG0001627	2	9	2	6	2	2	2	2	2	2	31
OG0001668	2	6	3	6	4	2	2	1	2	2	30
OG0001673	2	9	2	6	2	2	3	1	2	1	30
OG0001730	1	3	2	6	3	3	2	4	2	4	30
OG0001895	2	8	3	6	1	2	2	1	2	2	29
OG0001912	1	6	2	6	4	2	2	2	2	2	29
OG0001995	2	7	2	6	2	1	1	1	2	4	28
OG0002028	2	6	2	6	4	2	1	0	2	3	28
OG0002121	2	3	5	6	2	2	3	2	2	1	28
OG0002129	1	8	3	6	2	2	2	1	2	1	28
OG0002151	2	3	4	6	2	2	1	4	2	2	28
OG0002165	2	3	2	6	2	2	0	3	2	6	28
OG0002173	3	7	1	6	1	1	1	1	2	4	27
OG0002210	2	5	3	6	2	2	3	0	2	2	27
OG0002237	1	7	2	6	3	1	1	1	2	3	27
OG0002305	2	4	3	6	2	2	2	1	2	3	27
OG0002365	2	5	2	6	3	2	1	2	2	2	27
OG0002430	2	3	2	6	4	2	2	1	2	2	26
OG0002477	4	1	6	6	3	1	0	2	2	1	26
OG0002483	2	4	4	6	2	2	0	1	2	3	26
OG0002500	2	3	3	6	3	2	0	1	2	4	26
OG0002537	2	5	2	6	2	2	2	0	2	3	26
OG0002611	2	3	1	6	1	3	0	2	2	6	26
OG0002620	1	4	3	6	4	2	1	1	2	2	26
OG0002710	1	2	3	6	2	2	3	2	2	2	25
OG0002735	2	3	2	6	2	2	2	2	2	2	25
OG0002801	2	6	2	6	3	2	1	1	2	0	25
OG0002828	1	4	0	6	1	2	2	0	2	7	25
OG0002913	1	8	1	6	1	1	2	2	2	1	25
OG0002923	1	5	3	6	1	0	0	0	2	7	25
OG0003097	2	4	2	6	2	2	2	0	2	2	24
OG0003250	1	5	2	6	2	1	1	1	2	3	24
OG0004383	1	3	1	6	0	0	0	5	2	3	21
OG0004395	1	5	2	6	1	1	0	1	2	2	21
OG0004544	1	4	0	6	2	2	2	0	2	2	21
OG0005416	1	2	0	6	1	2	0	0	2	5	19
OG0005976	1	1	1	6	2	1	1	1	2	2	18
OG0006049	1	3	1	6	1	1	1	1	2	1	18
OG0007722	0	3	2	6	1	1	0	0	2	1	16
OG0009120	1	0	3	6	1	0	0	0	2	1	14
OG0000349	0	1	0	5	2	1	0	46	2	1	58
OG0000447	2	29	4	5	3	2	2	1	2	2	52
OG0000452	2	19	7	5	5	5	3	2	2	2	52
OG0000533	4	7	9	5	5	4	5	3	2	4	48
OG0000566	1	27	2	5	3	2	2	1	2	2	47
OG0000629	1	28	1	5	1	1	1	2	2	3	45
OG0000651	2	17	5	5	4	2	3	1	2	3	44
OG0000750	0	6	0	5	4	3	1	11	2	10	42
OG0000766	3	13	3	5	3	3	3	3	2	3	41
OG0000806	2	6	3	5	6	3	2	7	2	4	40
OG0000852	2	9	4	5	10	1	2	1	2	3	39
OG0000980	2	4	1	5	1	2	1	14	2	5	37
OG0001005	2	11	4	5	3	2	2	3	2	3	37
OG0001011	2	15	3	5	4	1	2	2	2	1	37
OG0001012	2	5	8	5	3	3	2	2	2	5	37
OG0001057	3	11	6	5	2	1	1	2	2	3	36
OG0001074	2	11	3	5	5	2	3	1	2	2	36
OG0001100	1	5	1	5	7	7	0	4	2	4	36
OG0001102	1	6	7	5	4	5	2	0	2	4	36
OG0001110	2	8	6	5	2	2	2	4	2	2	35
OG0001131	3	7	5	5	3	3	2	2	2	3	35
OG0001153	2	12	2	5	3	3	2	2	2	2	35
OG0001170	1	13	0	5	6	2	1	2	2	3	35
OG0001248	2	9	3	5	3	2	2	2	2	4	34
OG0001253	3	5	2	5	4	4	4	3	2	2	34
OG0001267	1	5	1	5	2	3	3	10	2	2	34
OG0001320	2	5	5	5	4	2	2	4	2	2	33
OG0001330	3	4	5	5	3	3	3	3	2	2	33
OG0001345	2	9	3	5	5	3	0	1	2	3	33
OG0001362	2	6	5	5	3	3	3	1	2	3	33
OG0001367	2	5	6	5	2	2	2	2	2	5	33
OG0001459	2	6	5	5	2	2	2	3	2	3	32
OG0001482	1	12	2	5	3	2	2	1	2	2	32
OG0001492	1	12	2	5	3	2	2	1	2	2	32
OG0001496	3	5	6	5	3	2	2	1	2	3	32
OG0001510	0	9	1	5	12	2	1	0	2	0	32
OG0001515	2	9	3	5	2	2	1	2	2	3	31
OG0001518	2	9	2	5	3	3	3	0	2	2	31
OG0001570	2	11	2	5	3	0	2	2	2	2	31
OG0001614	3	4	3	5	3	2	3	3	2	3	31
OG0001630	2	7	4	5	3	2	2	2	2	2	31
OG0001636	1	11	2	5	2	2	3	2	2	1	31
OG0001650	3	5	3	5	3	3	2	2	2	2	30
OG0001657	2	6	2	5	3	3	3	2	2	2	30
OG0001679	2	5	4	5	3	3	3	1	2	2	30
OG0001709	2	9	2	5	3	2	2	1	2	2	30
OG0001710	2	7	5	5	3	1	2	1	2	2	30
OG0001711	2	8	4	5	2	2	1	1	2	3	30
OG0001742	2	7	3	5	3	3	2	2	2	1	30
OG0001745	2	8	2	5	3	2	2	2	2	2	30
OG0001782	1	5	5	5	4	2	2	2	2	2	30
OG0001798	2	8	2	5	4	2	2	1	2	2	30
OG0001825	2	5	2	5	2	2	3	2	2	4	29
OG0001843	2	6	2	5	2	2	2	3	2	3	29
OG0001864	2	7	3	5	2	2	2	1	2	3	29
OG0001909	2	2	4	5	6	2	2	1	2	3	29
OG0001931	1	9	3	5	2	1	2	2	2	2	29
OG0001970	1	6	1	5	3	2	1	4	2	3	28
OG0001976	3	6	2	5	2	2	2	2	2	2	28
OG0001992	4	2	4	5	2	2	2	2	2	3	28
OG0002046	1	8	2	5	4	2	2	1	2	1	28
OG0002048	2	3	3	5	3	2	2	1	2	5	28
OG0002051	5	4	3	5	2	2	2	1	2	2	28
OG0002058	2	2	5	5	3	2	2	3	2	2	28
OG0002065	2	7	3	5	3	1	2	1	2	2	28
OG0002086	2	7	4	5	1	2	2	1	2	2	28
OG0002088	2	5	5	5	2	2	2	1	2	2	28
OG0002110	1	7	4	5	2	2	2	1	2	2	28
OG0002122	3	5	2	5	4	2	2	1	2	2	28
OG0002154	3	5	1	5	2	4	2	2	2	2	28
OG0002213	2	6	2	5	3	2	2	1	2	2	27
OG0002223	2	7	2	5	3	2	0	2	2	2	27
OG0002226	2	5	3	5	3	2	2	1	2	2	27
OG0002230	2	4	4	5	2	2	1	3	2	2	27
OG0002247	1	8	1	5	3	2	2	2	2	1	27
OG0002255	2	6	2	5	2	2	2	2	2	2	27
OG0002267	2	6	2	5	2	2	2	2	2	2	27
OG0002274	2	9	1	5	2	1	1	1	2	3	27
OG0002298	2	6	2	5	3	1	2	2	2	2	27
OG0002316	2	7	2	5	2	2	1	2	2	2	27
OG0002331	2	5	3	5	2	2	2	1	2	3	27
OG0002452	2	3	3	5	2	2	2	2	2	3	26
OG0002495	2	4	2	5	4	1	2	2	2	2	26
OG0002515	2	4	2	5	2	2	2	1	2	4	26
OG0002605	2	5	2	5	2	2	2	2	2	2	26
OG0002615	2	8	1	5	3	2	1	2	2	0	26
OG0002637	2	5	2	5	2	2	3	1	2	2	26
OG0002643	2	3	1	5	4	3	2	2	2	2	26
OG0002665	2	3	2	5	3	2	2	3	2	1	25
OG0002684	1	3	3	5	2	3	3	1	2	2	25
OG0002690	2	3	2	5	3	3	2	1	2	2	25
OG0002728	2	4	3	5	2	2	2	1	2	2	25
OG0002744	1	4	1	5	3	3	3	2	2	1	25
OG0002783	1	10	2	5	2	2	1	0	2	0	25
OG0002861	2	5	3	5	2	2	0	2	2	2	25
OG0002867	1	6	1	5	2	2	2	2	2	2	25
OG0002868	1	6	1	5	3	2	1	1	2	3	25
OG0002878	2	3	3	5	2	2	2	2	2	2	25
OG0002906	2	6	2	5	2	2	1	1	2	2	25
OG0002930	2	5	4	5	2	1	1	1	2	2	25
OG0002954	3	1	1	5	2	2	1	2	2	5	24
OG0002989	2	4	3	5	2	2	1	1	2	2	24
OG0003048	1	5	1	5	1	1	1	4	2	3	24
OG0003174	2	4	3	5	2	1	1	2	2	2	24
OG0003181	2	4	3	5	1	1	1	0	2	5	24
OG0003199	2	3	3	5	2	2	1	2	2	2	24
OG0003265	0	6	1	5	3	3	2	0	2	2	24
OG0003335	2	4	2	5	1	1	1	2	2	3	23
OG0003374	2	4	1	5	2	2	2	1	2	2	23
OG0003375	2	1	2	5	2	2	2	2	2	3	23
OG0003401	2	3	2	5	2	2	2	1	2	2	23
OG0003542	1	8	1	5	1	1	1	0	2	3	23
OG0003617	1	3	2	5	2	2	2	1	2	3	23
OG0003794	1	4	2	5	3	3	1	0	2	1	22
OG0003847	1	4	2	5	2	2	2	1	2	1	22
OG0003903	2	2	1	5	3	1	1	0	2	5	22
OG0003993	1	4	2	5	1	2	1	1	2	3	22
OG0004095	2	3	1	5	2	2	2	1	2	1	21
OG0004320	1	5	2	5	1	2	2	0	2	1	21
OG0004367	2	3	3	5	1	1	1	1	2	2	21
OG0004511	2	4	0	5	2	1	2	1	2	2	21
OG0004530	1	6	1	5	2	2	0	1	2	1	21
OG0004774	1	3	1	5	2	2	2	1	2	1	20
[truncated: 17,448 more rows]
