# Supplementary material for: A High-Quality Genome Sequence of Model Legume Lotus japonicus (MG-20) Provides Insights into the Evolution of Root Nodule Symbiosis
Source: Genes (Basel). 2020 Apr 29;11(5):483. doi: 10.3390/genes11050483 (PMC7290416; doi:10.3390/genes11050483)
Supplement: Supplementary file 1 [file genes-11-00483-s001.zip › Supplementary Table4.xlsx]

## Sheet: Sheet1
Orthologous genes
	Carietinum	Glycine_max	Lupinus_angustifolius	Medicago_truncatulaA17	Phaseolus_vulgaris	Vigna_angularis	Vigna_radiata	Vitis_vinifera	Lotus japonicus (MG20)	Tpratense
OG0000000	Ca_00530	Ca_00558	Ca_01806	Ca_01938	Ca_02046	Ca_02047	Ca_02091	Ca_02092	Ca_02461	Ca_02494	Ca_03960	Ca_04663	Ca_04664	Ca_05043	Ca_05055	Ca_05056	Ca_05060	Ca_05342	Ca_05344	Ca_05406	Ca_05495	Ca_05545	Ca_05627	Ca_05765	Ca_06033	Ca_06215	Ca_06322	Ca_06347	Ca_06366	Ca_06381	Ca_06514	Ca_06571	Ca_06850	Ca_06854	Ca_06858	Ca_06859	Ca_06982	Ca_07053	Ca_07606	Ca_07937	Ca_08029	Ca_08413	Ca_08584	Ca_08860	Ca_08898	Ca_08968	Ca_09020	Ca_09262	Ca_09393
OG0000001	Ca_00163	Ca_00770	Ca_01724	Ca_01855	Ca_02557	Ca_02558	Ca_02658	Ca_02758	Ca_03028	Ca_03662	Ca_03770	Ca_04039	Ca_04391	Ca_04562	Ca_05040	Ca_05113	Ca_05142	Ca_05260	Ca_05692	Ca_05743	Ca_06054	Ca_06151	Ca_06169	Ca_06370	Ca_06919	Ca_06941	Ca_07027	Ca_07454	Ca_07746	Ca_07823	Ca_07903	Ca_08100	Ca_08274	Ca_08337	Ca_08503	Ca_08723	Ca_08750	Ca_08751	Ca_08914	Ca_08931	Ca_08932	Ca_08944	Ca_09195	Ca_09336	Ca_09380	Ca_09455	Ca_09756	Ca_09922	Ca_10355
OG0000002	Ca_12637	Ca_13809	Ca_13943	Ca_14172	Ca_14939	Ca_14940	Ca_14941	Ca_15696	Ca_15739	Ca_15752	Ca_15753	Ca_15894	Ca_16785	Ca_17961	Ca_17962	Ca_18041	Ca_18461	Ca_18664	Ca_18695	Ca_19024	Ca_19056	Ca_19411	Ca_19528	Ca_19844	Ca_19892	Ca_19926	Ca_20012	Ca_20110	Ca_20352	Ca_20609	Ca_20729	Ca_20914	Ca_20953	Ca_21046	Ca_21189	Ca_21194	Ca_21211	Ca_21306	Ca_21429	Ca_21684	Ca_21766	Ca_21837	Ca_21881	Ca_21961	Ca_22297	Ca_22353	Ca_22354	Ca_22820	Ca_22963
OG0000003	Ca_00001	Ca_01253	Ca_05935	Ca_06048	Ca_06080	Ca_06102	Ca_09035	Ca_09935	Ca_09936	Ca_09989	Ca_10883	Ca_10884	Ca_11011	Ca_11194	Ca_11603	Ca_11632	Ca_12417	Ca_13503	Ca_13582	Ca_13802	Ca_13829	Ca_13895	Ca_13959	Ca_14353	Ca_14418	Ca_14426	Ca_14554	Ca_14564	Ca_14565	Ca_14566	Ca_14639	Ca_14790	Ca_14912	Ca_14962	Ca_14991	Ca_15123	Ca_15436	Ca_15499	Ca_15565	Ca_15779	Ca_15815	Ca_15816	Ca_15822	Ca_15823	Ca_15908	Ca_15912	Ca_15913	Ca_15984	Ca_16046
OG0000004		KRG88517	KRG88592	KRG88593	KRG88596	KRG89408	KRG89573	KRG89590	KRG89591	KRG89600	KRG89618	KRG89687	KRG89754	KRG89823	KRG89989	KRG90045	KRG90077	KRG90120	KRG90123	KRG90149	KRG90298	KRG90299	KRG90310	KRG90312	KRG90430	KRG93833	KRG93836	KRG93942	KRG94099	KRG94100	KRG94118	KRG94211	KRG94229	KRG94230	KRG94315	KRG94347	KRG94515	KRG94576	KRG94629	KRG94766	KRG98487	KRG98488	KRG98831	KRG98847	KRG98848	KRG98885	KRG98930	KRG99032	KRG99072
OG0000005			OIV89030	OIV95548	OIW00889	OIW07805	OIW16724	OIW19093			KOM24879	KOM24880	KOM24917	KOM24987	KOM25054	KOM25059	KOM25190	KOM25193	KOM25194	KOM25211	KOM25230	KOM25273	KOM25299	KOM25301	KOM25310	KOM25321	KOM25366	KOM25471	KOM25472	KOM25533	KOM25600	KOM25611	KOM25612	KOM25613	KOM25621	KOM25657	KOM25711	KOM25718	KOM25719	KOM25721	KOM25779	KOM25780	KOM25834	KOM25851	KOM25854	KOM26144	KOM26145	KOM26146	KOM26162
OG0000006	Ca_10904	Ca_12399	Ca_13008	Ca_17097	Ca_17995	Ca_18721	Ca_23360	Ca_23574	Ca_25018	Ca_27715	Ca_27833	Ca_28266	KRG89742	KRG89748	KRG89840	KRH07293	KRH13258	KRH13309	KRH13312	KRH13321	KRH13358	KRH18620	KRH20539	KRH20540	KRH20658	KRH20659	KRH20675	KRH20688	KRH20689	KRH37804	KRH37805	KRH55423	KRH56599	KRH65479	KRH65480	OIV94101	OIV94103	OIV98853	OIV99668	OIW05035	OIW18058	OIW20355	AES58780	AES65390	AES65398	AES65401	AES65404	AES65407	AES65410
OG0000007	Ca_00198	Ca_00275	Ca_00581	Ca_00625	Ca_00631	Ca_01085	Ca_01404	Ca_01464	Ca_01478	Ca_01512	Ca_01513	Ca_01523	Ca_01524	Ca_01532	Ca_01750	Ca_01822	Ca_01980	Ca_02020	Ca_02209	Ca_02418	Ca_02464	Ca_02501	Ca_02777	Ca_02778	Ca_03058	Ca_03452	Ca_03480	Ca_03772	Ca_04015	Ca_04019	Ca_04045	Ca_04157	Ca_04332	Ca_04510	Ca_04522	Ca_04527	Ca_04532	Ca_04578	Ca_04670	Ca_04888	Ca_04889	Ca_04927	Ca_05045	Ca_05302	Ca_05385	Ca_05602	Ca_05689	Ca_06126	Ca_06155
OG0000008	Ca_17085	Ca_18008	Ca_18011	Ca_19329	Ca_20823	Ca_21438	Ca_21727	Ca_21728	Ca_21734	Ca_22599	Ca_23839	Ca_24244	Ca_26643	KRG88483	KRG88486	KRG88487	KRG88488	KRG88489	KRG88490	KRG88491	KRG88492	KRG88493	KRG88494	KRG89385	KRG90010	KRG90011	KRG93534	KRG93985	KRG93986	KRG93987	KRG93988	KRG93989	KRG93990	KRG93991	KRG93992	KRG93993	KRG93994	KRG93995	KRG93996	KRG93997	KRG93998	KRG93999	KRG94000	KRG94001	KRH04876	KRH04883	KRH08068	KRH08069	KRH08070
OG0000009	Ca_03775	Ca_04678	Ca_05664	Ca_09914	Ca_13856	Ca_13898	Ca_13914	Ca_13926	Ca_13927	Ca_13928	Ca_13940	Ca_14216	Ca_14293	Ca_14370	Ca_14436	Ca_14521	Ca_14534	Ca_14719	Ca_14994	Ca_15010	Ca_15170	Ca_15193	Ca_15750	Ca_15760	Ca_15785	Ca_15998	Ca_15999	Ca_16216	Ca_16228	Ca_16595	Ca_17262	Ca_17278	Ca_17496	Ca_17800	Ca_17972	Ca_18119	Ca_18221	Ca_18284	Ca_18338	Ca_18645	Ca_18701	Ca_18769	Ca_18831	Ca_19355	Ca_19414	Ca_19423	Ca_19454	Ca_19519	Ca_19911
OG0000010	Ca_04731	Ca_04732	Ca_04733	Ca_04734	Ca_04735	Ca_04736	Ca_04737	Ca_04738	Ca_04739	Ca_17497	Ca_17498	Ca_17499	Ca_17500	Ca_17501	Ca_17502	Ca_17503	Ca_17504	Ca_17505	Ca_17506	Ca_17507	Ca_17508	Ca_17509	Ca_17510	Ca_17511	Ca_17512	Ca_17513	Ca_24160	KRG88475	KRG88476	KRG88477	KRG88478	KRG88479	KRG88480	KRG88603	KRG88604	KRH24330	KRH24332	KRH24333	KRH24334	KRH24335	KRH24336	KRH24337	KRH24338	KRH24340	KRH24341	KRH24342	KRH24343	KRH24344	KRH24345
OG0000011	Ca_08101	Ca_08102	Ca_10445	Ca_10449	Ca_11731	Ca_11734	Ca_24238	Ca_24609	KRG88523	KRG88524	KRH07388	KRH07390	KRH07393	KRH07394	KRH07395	KRH07397	KRH07398	KRH07399	KRH07400	KRH07401	KRH07407	KRH07409	KRH07413	KRH07414	KRH27508	KRH65653	KRH65654	KRH65655	KRH65656	KRH65657	KRH65660	KRH65666	KRH65670	KRH65672	KRH65992	KRH66023	KRH66166	KRH66167	KRH66168	KRH66169	KRH66170	KRH66171	KRH66172	KRH66174	KRH66175	KRH66176	KRH66177	KRH66178	KRH75822
OG0000012	Ca_14206	KRG94195	KRG94536	KRH13889	KRH32983	KRH71910	OIW07407	AES60107	AES70085	AES70118	AES70287	AES76998	AES78524	AET02296	AET02980	AET04023	KEH15510	KEH16023	KEH16385	KEH16588	KEH17527	KEH19506	KEH22184	KEH25779	KEH25966	KEH26360	KEH26361	KEH26424	KEH26547	KEH33514	KEH33519	KEH33674	KEH37942	KEH41494	KEH41672	ESW16509	ESW17660	KOM25049	KOM25241	KOM25383	KOM25394	KOM25441	KOM25552	KOM25614	KOM25615	KOM25861	KOM25936	KOM25938	KOM26022
OG0000013				KEH27567	ESW13003	ESW24054	KOM24885	KOM24915	KOM24916	KOM24934	KOM25081	KOM25296	KOM25473	KOM25504	KOM25537	KOM25541	KOM25636	KOM25662	KOM25697	KOM25700	KOM25709	KOM25778	KOM25837	KOM26065	KOM26102	KOM26104	KOM26155	KOM26255	KOM26289	KOM26317	KOM26325	KOM26506	KOM26681	KOM26687	KOM26752	KOM27054	KOM27167	KOM27714	KOM27770	KOM27816	KOM27834	KOM27836	KOM28210	KOM28582	KOM28585	KOM28596	KOM28600	KOM28601	KOM29048
OG0000014	Ca_13317	Ca_18580	KRG88716	KRG88844	KRG89643	KRG89676	KRG89775	KRG90065	KRG90066	KRG90124	KRG90171	KRG90199	KRG90244	KRG90263	KRG90276	KRG90344	KRG94032	KRG94217	KRG94406	KRG94492	KRG94694	KRG94713	KRG96892	KRG97878	KRG97879	KRG97880	KRG98803	KRG98987	KRG99008	KRG99033	KRG99062	KRG99336	KRG99397	KRG99569	KRG99618	KRG99645	KRG99794	KRH00185	KRH00512	KRH04073	KRH04802	KRH04809	KRH04813	KRH05240	KRH05532	KRH05589	KRH07355	KRH07619	KRH08360
OG0000015	Ca_00218	Ca_00219	Ca_06931	Ca_06934	Ca_16370	Ca_19896	Ca_19901	Ca_19902	Ca_19903	Ca_20815	Ca_20818	Ca_21803	Ca_21804	Ca_22013	KRH10713	KRH14881	KRH14882	KRH22176	KRH22177	KRH22178	KRH22180	KRH22188	KRH25937	KRH25938	KRH25940	KRH25956	KRH25957	KRH25965	KRH25966	KRH25973	KRH25974	KRH25975	KRH25976	KRH25989	KRH25990	KRH25993	KRH25994	KRH25995	KRH25996	KRH25997	KRH25998	KRH25999	KRH29992	KRH30780	KRH37923	KRH37924	KRH37925	KRH55457	KRH55458
OG0000016		KRG89141	KRG89782	KRG89791	KRG89912	KRG89976	KRG90153	KRG90179	KRG90239	KRG92724	KRG92770	KRG93739	KRG94275	KRG94905	KRG98696	KRG99431	KRG99507	KRH00213	KRH01532	KRH01864	KRH04841	KRH05048	KRH05765	KRH06106	KRH07344	KRH07583	KRH07633	KRH12323	KRH12484	KRH13050	KRH15808	KRH15922	KRH16339	KRH17930	KRH26033	KRH30274	KRH32194	KRH32859	KRH33151	KRH33171	KRH33177	KRH33185	KRH33213	KRH33521	KRH34127	KRH34919	KRH37712	KRH37724	KRH38031
OG0000017	Ca_19015	Ca_25781			AES59040	AES59204	AES59588	AES59838	AES59940	AES60298	AES60308	AES60800	AES60908	AES61023	AES61205	AES61827	AES62374	AES62388	AES62538	AES64552	AES64816	AES66048	AES66349	AES66432	AES67550	AES67970	AES68347	AES68753	AES68811	AES69460	AES69633	AES69790	AES70017	AES70995	AES71280	AES72223	AES72225	AES72291	AES73403	AES74180	AES74568	AES75139	AES75361	AES75780	AES75782	AES75783	AES75784	AES75785	AES76315
OG0000018	Ca_00059	Ca_04938	KRG90072	KRG90209	KRG99695	KRG99696	KRG99697	KRH02598	KRH09130	KRH22884	KRH23383	KRH46655	KRH46696	KRH46697	KRH46698	KRH70578	KRH71952	OIW05506	OIW05507	OIW07433	AES60285	AES61520	AES62836	AES62838	AES63194	AES63288	AES63310	AES63311	AES63314	AES63318	AES63319	AES63323	AES63326	AES63328	AES63334	AES63401	AES63402	AES64249	AES65190	AES68072	AES69185	AES69285	AES69868	AES71241	AES71798	AES72208	AES72743	AES72804	AES72807
OG0000019	Ca_06852	Ca_08933	Ca_10149	Ca_10848	Ca_10902	Ca_11562	Ca_12441	Ca_12889	Ca_12898	Ca_12904	Ca_13468	Ca_13586	Ca_13933	Ca_13934	Ca_14153	Ca_14156	Ca_14196	Ca_14209	Ca_14361	Ca_14362	Ca_14488	Ca_14545	Ca_14637	Ca_14986	Ca_15008	Ca_15159	Ca_15293	Ca_15630	Ca_15668	Ca_15743	Ca_15773	Ca_15896	Ca_15935	Ca_15986	Ca_16201	Ca_16202	Ca_16236	Ca_16501	Ca_16784	Ca_16819	Ca_16981	Ca_17036	Ca_17108	Ca_17268	Ca_17444	Ca_17476	Ca_17485	Ca_17556	Ca_17558
OG0000020	Ca_02801	Ca_08399	Ca_12613	Ca_13889	Ca_14586	Ca_14890	Ca_16823	Ca_16824	Ca_16825	Ca_16827	Ca_16829	Ca_16831	Ca_16837	Ca_18429	Ca_18542	Ca_19739	Ca_19744	Ca_19747	Ca_19748	Ca_19749	Ca_19750	Ca_19771	Ca_20494	Ca_22241	Ca_22243	Ca_23845	Ca_24253	Ca_24676	Ca_24679	Ca_24710	Ca_24711	Ca_24712	Ca_24714	Ca_24755	Ca_24994	Ca_26208	Ca_26212	Ca_26256	Ca_26383	Ca_26614	Ca_27317	Ca_27611	Ca_27968	Ca_28101	Ca_28149	KRH08277	KRH08278	KRH08279	KRH08607
OG0000021	Ca_00557	Ca_00675	Ca_06173	Ca_19370	Ca_19371	Ca_19372	Ca_19639	Ca_20873	Ca_22165	Ca_22609	Ca_22615	Ca_22656	Ca_22658	Ca_22659	Ca_27928	Ca_27973	KRG90201	KRG93912	KRH02168	KRH02538	KRH08602	KRH19273	KRH19391	KRH45113	OIV95068	OIV95069	OIV95748	OIV98335	OIV98336	AES59208	AES59209	AES60596	AES60603	AES60799	AES61738	AES63235	AES63639	AES63641	AES63642	AES63644	AES64356	AES64362	AES64366	AES64369	AES64373	AES64374	AES64620	AES68673	AES70418
OG0000022	Ca_00002	Ca_00715	Ca_01381	Ca_04208	Ca_05428	Ca_05525	Ca_05541	Ca_08026	Ca_09113	Ca_09904	Ca_10868	Ca_10871	Ca_10891	Ca_10958	Ca_10986	Ca_11046	Ca_11469	Ca_11478	Ca_11479	Ca_11560	Ca_11638	Ca_11661	Ca_11812	Ca_11954	Ca_13471	Ca_13589	Ca_13625	Ca_13908	Ca_13951	Ca_14171	Ca_14179	Ca_14473	Ca_14548	Ca_14655	Ca_14793	Ca_14801	Ca_14809	Ca_14823	Ca_14891	Ca_15208	Ca_15226	Ca_15375	Ca_15491	Ca_15497	Ca_15569	Ca_15675	Ca_15686	Ca_15718	Ca_15736
OG0000023	Ca_00842	Ca_01807	Ca_01940	Ca_02048	Ca_02460	Ca_03959	Ca_06216	Ca_07936	Ca_08028	Ca_08585	Ca_09408	Ca_09448	Ca_10565	Ca_11049	Ca_12360	Ca_12876	Ca_12918	Ca_14060	Ca_15383	Ca_15904	Ca_16437	Ca_17086	Ca_17109	Ca_17663	Ca_17672	Ca_17695	Ca_17846	Ca_17849	Ca_18006	Ca_18537	Ca_18712	Ca_19193	Ca_20259	Ca_20575	Ca_20688	Ca_20756	Ca_20985	Ca_21491	Ca_21499	Ca_21556	Ca_21681	Ca_21863	Ca_21930	Ca_22250	Ca_22789	Ca_22817	Ca_22838	Ca_22960	Ca_22987
OG0000024	Ca_02661	Ca_07960	Ca_09840	Ca_10247	KRG89465	KRG89881	KRG91081	KRG91082	KRG91083	KRG91084	KRG95252	KRG95253	KRG95254	KRG95255	KRG99243	KRH04289	KRH09620	KRH09621	KRH09622	KRH09623	KRH09624	KRH10177	KRH10178	KRH11338	KRH11339	KRH11709	KRH11710	KRH11711	KRH11712	KRH11713	KRH11714	KRH12636	KRH13099	KRH13200	KRH14000	KRH14711	KRH23158	KRH23159	KRH24607	KRH25179	KRH26240	KRH28967	KRH29612	KRH35694	KRH35695	KRH36399	KRH36709	KRH36710	KRH38744
OG0000025	Ca_10908	Ca_18450	Ca_21455	Ca_21459	Ca_23345	Ca_24300	Ca_24828	Ca_26395	Ca_28143	KRH13529	KRH21819	KRH21820	KRH30095	KRH43457	KRH48047	KRH55455	KRH55456	OIV92480	OIV99026	OIW04963	OIW08104	OIW11627	OIW11631	AES60170	AES60345	AES60478	AES66580	AES68696	AES87365	KEH15284	KEH15581	KEH15736	KEH15889	KEH15971	KEH15975	KEH16910	KEH16911	KEH16912	KEH16913	KEH16916	KEH16917	KEH17481	KEH17482	KEH17590	KEH17591	KEH17593	KEH17594	KEH17596	KEH17598
OG0000026	Ca_02895	Ca_06697	Ca_12000	Ca_18203	KRG88533	KRG89702	KRG89985	KRG90264	KRG92917	KRG93717	KRG93866	KRG94514	KRG98897	KRG99121	KRG99369	KRG99488	KRG99859	KRH00233	KRH03658	KRH03660	KRH04527	KRH04626	KRH04835	KRH04917	KRH06714	KRH07761	KRH07941	KRH09225	KRH09226	KRH09227	KRH09711	KRH12058	KRH12603	KRH12741	KRH12986	KRH12987	KRH12988	KRH12989	KRH13140	KRH15760	KRH15761	KRH15806	KRH16418	KRH20149	KRH20154	KRH23595	KRH30112	KRH30934	KRH32978
OG0000027	Ca_00776	Ca_00778	Ca_01787	Ca_02788	Ca_02847	Ca_02848	Ca_03069	Ca_06621	Ca_08423	Ca_10142	Ca_10929	Ca_10930	Ca_12274	Ca_12275	Ca_13464	Ca_13465	Ca_14265	Ca_23728	Ca_23734	KRG92040	KRG95762	KRG96157	KRG96158	KRG98295	KRG98297	KRH02440	KRH02441	KRH02442	KRH02443	KRH02444	KRH02445	KRH02446	KRH02447	KRH02448	KRH02449	KRH03783	KRH05086	KRH09795	KRH09797	KRH16029	KRH16030	KRH16031	KRH17029	KRH23404	KRH23405	KRH23525	KRH44279	KRH44280	KRH47215
OG0000028	Ca_06973	Ca_10264	Ca_13447	Ca_13448	Ca_14523	Ca_14674	Ca_15195	Ca_15938	Ca_15943	Ca_18799	Ca_19493	Ca_20013	Ca_20735	Ca_21285	Ca_21286	Ca_21703	Ca_24466	Ca_25946	Ca_25997	Ca_27314	KRG94043	KRH57636	KRH62901	OIV89032	OIV89426	OIV94529	OIV96728	OIV98310	OIW01863	OIW13278	OIW16691	OIW19868	AES65184	AES95094	AES97586	AES99353	AET00245	KEH15590	KEH15926	KEH16051	KEH16193	KEH16378	KEH16758	KEH17237	KEH19572	KEH22116	KEH23849	KEH25516	KEH25743
OG0000029	Ca_13052	Ca_13054	Ca_13059	Ca_13062	Ca_13066	Ca_13067	Ca_14930	Ca_14933	Ca_15097	KRG94225	KRG94226	KRH05213	KRH05214	KRH05215	KRH05216	KRH05219	KRH05220	KRH05221	KRH05222	KRH05224	KRH05225	KRH05226	KRH05227	KRH05228	KRH05229	KRH05230	KRH05231	KRH05232	KRH05235	KRH05236	KRH05237	KRH05238	KRH15824	KRH18014	KRH18018	KRH18020	KRH18021	KRH18031	KRH18726	KRH70615	KRH71984	OIV89102	OIV89103	OIV90028	OIV90125	AES59872	AES59898	AES75450	KEH33223
OG0000030	Ca_17690	Ca_19889	Ca_20977	Ca_24356	Ca_24483	Ca_24666	Ca_25191	Ca_25380	Ca_25537	Ca_25939	Ca_26345	Ca_27112	Ca_27688	Ca_27867	Ca_28010	Ca_28211	KRH08791	KRH17742	KRH17745	KRH17749	KRH17751	KRH17753	KRH17754	KRH17755	KRH17759	KRH17760	KRH17761	KRH17762	KRH17767	KRH17770	KRH17771	KRH17772	KRH17775	KRH17776	KRH17777	KRH17778	KRH17779	KRH17780	KRH17781	KRH17783	KRH17786	KRH17787	KRH17788	KRH17789	KRH17790	KRH17791	KRH17792	KRH17793	KRH17794
OG0000031				KEH15888		KOM24923	KOM24997	KOM25023	KOM25025	KOM25038	KOM25044	KOM25305	KOM25527	KOM25539	KOM25699	KOM25873	KOM25924	KOM26167	KOM26302	KOM26428	KOM26513	KOM26800	KOM26827	KOM26887	KOM26888	KOM27029	KOM27038	KOM27457	KOM27768	KOM27969	KOM28053	KOM28119	KOM28180	KOM28267	KOM28351	KOM28353	KOM28581	KOM28689	KOM29401	KOM29517	KOM29518	KOM29721	KOM29735	KOM29760	KOM29761	KOM30841	KOM31031	KOM31152	KOM31256
OG0000032	Ca_03868	Ca_06321	Ca_10381	Ca_14517	Ca_14541	Ca_14543	Ca_14894	Ca_15292	Ca_16420	Ca_16817	Ca_17119	Ca_19466	Ca_23203	Ca_23636	Ca_24452	Ca_25568	Ca_25963	Ca_27355	Ca_27357	KRG97768	KRH05787	KRH31098	KRH67904		AES58705	AES58706	AES58708	AES62301	AES64383	AES64386	AES64396	AES65045	AES66261	AES66324	AES66326	AES66346	AES66347	AES66350	AES68194	AES68196	AES68201	AES68645	AES68895	AES68938	AES69491	AES70079	AES70082	AES74639	AES76071
OG0000033		KRG90637	KRG92961	KRG93336	KRG94943	KRG96606	KRG97629	KRG98906	KRH04929	KRH04960	KRH06643	KRH09438	KRH12851	KRH13121	KRH13892	KRH14951	KRH16938	KRH20370	KRH21228	KRH21611	KRH24473	KRH25630	KRH26134	KRH26188	KRH26321	KRH30468	KRH32357	KRH37786	KRH41548	KRH42551	KRH45243	KRH47240	KRH50547	KRH53499	KRH54124	KRH54199	KRH57452	KRH61060	KRH64342	KRH65993	KRH66019	KRH66309	KRH66972	KRH71013	KRH75503		AES59297	AES59299	AES59336
OG0000034	Ca_09168	Ca_13840	Ca_13859	Ca_17099	Ca_17101	Ca_24273	KRG89708	KRG98583	KRG98584	KRG98585	KRG98586	KRG98590	KRG98595	KRG98598	KRG98599	KRG98600	KRG98601	KRG98602	KRG98603	KRG98604	KRG98605	KRG98606	KRG98607	KRG98610	KRG98611	KRG98632	KRG98633	KRG98636	KRG98637	KRG98640	KRG98641	KRG98644	KRG98645	KRG98648	KRG98649	KRG98650	KRG98651	KRG98654	KRG98655	KRG98656	KRG98657	KRG98659	KRG98661	KRG98700	KRG98701	KRG98718	KRH45994	KRH56221	KRH56222
OG0000035		KRG93516	KRH07381	KRH12869	KRH15722	KRH18489	KRH21000	KRH25901	KRH37981	KRH38396	KRH38484	KRH45270	KRH54657	KRH57659	KRH71625	KRH71634	KRH75691	OIW02047	OIW07807	AES58668	AES60701	AES60872	AES62086	AES63849	AES64896	AES65003	AES65284	AES65336	AES65738	AES65877	AES66486	AES69634	AES70252	AES70779	AES71351	AES72494	AES73701	AES74724	AES75351	AES75392	AES76323	AES76674	AES77634	AES78044	AES78645	AES79653	AES80365	AES82354	AES87637
OG0000036		KRG93189	KRH13086	KRH40461	KRH46733	KRH46734	KRH56533	OIV91988	OIW12369	OIW12370	OIW12378	OIW12407	OIW12408	OIW17213	AES60767	AES61728	AES61730	AES61748	AES63436	AES74895	AES74912	AES75124	AES75126	AES75146	AES75157	AES76718	AES76933	AES78053	AES78431	AES78437	AES78441	AES78447	AES88148	AES88568	AES96802	AET03994	AET04060	KEH16601	KEH17586	KEH17800	KEH21808	KEH21809	KEH22590	KEH22591	KEH24748	KEH24749	KEH24752	KEH24753	KEH24755
OG0000037	Ca_00573	Ca_00574	Ca_00578	Ca_04346	Ca_04347	Ca_04348	Ca_23749	KRH11340	KRH11341	KRH20939	KRH20940	KRH35044	KRH35047	KRH72048	OIV91958	OIV95875	OIW07550	OIW17150	OIW20097	AES64334	AES64338	AES64340	AES64759	AES68352	AES68357	AES68360	AES68362	AES68364	AES68365	AES68581	AES68585	AES68586	AES68587	AES68593	AES68594	AES68599	AES68601	AES68623	AES68628	AES68630	AES68633	AES68636	AES68639	AES68643	AES68692	AES68694	AES68758	AES68761	AES69461
OG0000038	Ca_02246	Ca_03766	Ca_09263	Ca_11160	Ca_11571	Ca_14608	Ca_19379	Ca_19460	Ca_21193	Ca_22650	Ca_23177	Ca_23180	Ca_24279	Ca_27101	Ca_27293	KRG90461	KRG90462	KRG90463	KRG90464	KRG92698	KRG97001	KRG97002	KRG97003	KRG97094	KRH02474	KRH02475	KRH02476	KRH19492	KRH19493	KRH19494	KRH19495	KRH19496	KRH33750	KRH33751	KRH34104	KRH34105	KRH34106	KRH42016	KRH49886	KRH62819	KRH68753	KRH68754	KRH68845	KRH68846	KRH68847	KRH68848	KRH75858	OIV89145	OIV91074
OG0000039	Ca_10451	Ca_17578	Ca_17579	Ca_23843	Ca_24066	Ca_24790	KRG88558	KRG99189	KRG99190	KRG99191	KRH04935	KRH08589	KRH09305	KRH12104	KRH16386	KRH25914	KRH37286	KRH43594	KRH45828	KRH45829	KRH45832	KRH47093	KRH55638	KRH65602	KRH65662	KRH65674	KRH65675	KRH65676	KRH65681	KRH69389	KRH69390	KRH69391	KRH69392	KRH69393	KRH73615	KRH75952	OIW02113	OIW02114	OIW05975	AES65250	AES71274	AES76215	AES76353	AES76438	AES86725	AES96354	AES96479	AES96480	AES96482
OG0000040	Ca_07569	Ca_07570	Ca_10064	Ca_10065	Ca_20803	KRG89793	KRG89794	KRG89795	KRG89796	KRG89797	KRG89798	KRG89799	KRG89800	KRG89801	KRG89802	KRG89803	KRG89804	KRG89805	KRG89806	KRG89807	KRG89808	KRG89809	KRG89810	KRG89811	KRG92350	KRG99060	KRH04934	KRH10021	KRH10022	KRH16361	KRH17936	KRH18685	KRH18686	KRH18687	KRH18688	KRH18689	KRH18714	KRH34448	KRH39517	KRH44143	KRH44144	KRH45962	KRH45963	KRH45964	KRH45965	KRH45966	KRH45967	KRH45968	KRH45969
OG0000041		KRG89753	KRG90323	KRG92622	KRG94037	KRG94494	KRG98289	KRG98567	KRG99089	KRG99352	KRG99410	KRH00162	KRH05184	KRH06408	KRH11993	KRH12573	KRH12736	KRH13091	KRH13579	KRH15481	KRH15503	KRH16070	KRH16084	KRH16821	KRH24764	KRH25386	KRH25517	KRH27478	KRH30075	KRH30225	KRH32286	KRH33096	KRH37797	KRH37839	KRH38029	KRH38080	KRH44702	KRH49800	KRH50194	KRH50468	KRH51686	KRH55184	KRH55356	KRH56474	KRH58320	KRH62567	KRH66047	KRH66580	KRH70393
OG0000042	Ca_13808	Ca_23717	Ca_23718	Ca_23720	Ca_23722	Ca_23723	Ca_23916	Ca_23918	KRH00113	KRH00117	KRH00118	KRH00119	KRH00120	KRH00121	KRH00122	KRH00123	KRH01713	KRH01714	KRH07431	KRH32617	KRH48015	KRH48016	KRH48042	KRH48043	KRH48044	KRH49178	KRH49182	KRH49256	KRH75796	OIV99210	OIW01207	OIW07523	OIW07524	OIW07525	AES59109	AES70948	AES77596	AES79167	AES86950	AES86956	AES86963	AES87033	KEH22913	KEH22914	KEH22916	KEH23003	KEH23004	KEH23005	KEH23006
OG0000043	Ca_08590	Ca_13051	Ca_13053	Ca_13055	Ca_13060	Ca_13061	Ca_13064	Ca_13068	Ca_14931	Ca_14935	Ca_15099	KRG94227	KRH05217	KRH05223	KRH05233	KRH05239	KRH15912	KRH18013	KRH18022	KRH18032	KRH62576	KRH70616	OIV96026	OIV96819	AES59873	AES59881	AES59886	AES59891	AES59895	AES59899	AES59902	AES89380	KEH15653	KEH26119	KEH33225	KEH40303	KEH40305	KEH40312	KEH40314	KEH40317	KEH40321	KEH40329	KEH40332	KEH40339	KEH40353	KEH40354	KEH40361	KEH40367	KEH40372
OG0000044	Ca_01681	Ca_14504	KRG89562	KRG89617	KRG89885	KRG90076	KRG93551	KRG94314	KRG94513	KRG94765	KRG99031	KRG99074	KRG99226	KRG99399	KRH07837	KRH07889	KRH12582	KRH12614	KRH12721	KRH12943	KRH12966	KRH13113	KRH13239	KRH13240	KRH13385	KRH13503	KRH15943	KRH16032	KRH16460	KRH17886	KRH17928	KRH17942	KRH17949	KRH18653	KRH18677	KRH18791	KRH20018	KRH25501	KRH25666	KRH29956	KRH30304	KRH30352	KRH30711	KRH32756	KRH33054	KRH33194	KRH33222	KRH33309	KRH33310
OG0000045		KRG88473	KRG90324	KRG93875	KRG94434	KRG95087	KRG96739	KRG98805	KRG98914	KRG99314	KRG99443	KRG99640	KRG99927	KRH00012	KRH00463	KRH01017	KRH01022	KRH03005	KRH04455	KRH05501	KRH05777	KRH07982	KRH10049	KRH13705	KRH13949	KRH15647	KRH16063	KRH18815	KRH20835	KRH21656	KRH24383	KRH30253	KRH30466	KRH30804	KRH30943	KRH32516	KRH32688	KRH33024	KRH33164	KRH33573	KRH33580	KRH33581	KRH35734	KRH37733	KRH37827	KRH38309	KRH39065	KRH39549	KRH42992
OG0000046	Ca_04036	KRG91684	KRG97076	KRG98359	KRH03248	KRH07723	KRH10813	KRH13818	KRH15588	KRH17676	KRH20443	KRH23381	KRH25804	KRH31041	KRH32607	KRH33889	KRH35933	KRH38280	KRH38297	KRH54353	KRH54354	KRH59682	OIV92187	AES60922	AES63694	AES64862	AES65518	AES65773	AES66100	AES66654	AES66692	AES67177	AES67271	AES67309	AES67320	AES68202	AES68870	AES69274	AES70395	AES71042	AES72299	AES75959	AES76034	AES76150	AES76830	AES77487	AES77986	AES78928	AES78991
OG0000047	Ca_11958	Ca_11959	Ca_16693	Ca_21024	Ca_21026	Ca_22236	Ca_22684	Ca_22686	Ca_22691	Ca_24096	Ca_24101	Ca_24102	KRH01609	KRH01631	KRH01639	KRH03029	KRH11083	KRH11084	KRH11209	KRH19702	KRH24810	KRH29811	KRH49660	KRH49661	KRH49662	KRH49663	KRH67529	KRH67530	KRH70484	KRH72327	OIV92125	OIV99382	OIW01671	OIW05081	OIW05490	OIW07281	OIW08619	OIW11234	OIW19477	AES64050	AES64869	AES64872	AES65351	AES65352	AES77518	AES77883	AES78058	AES78087	AES78104
OG0000048	Ca_02674	Ca_11637	Ca_13706	Ca_13708	Ca_13710	Ca_13711	Ca_14294	Ca_15952	Ca_18909	Ca_18910	Ca_18913	Ca_18914	Ca_18916	Ca_18917	Ca_24249	KRH10157	KRH10158	KRH24655	KRH24657	KRH24658	KRH24659	KRH24660	KRH24662	KRH24665	KRH24666	KRH24667	KRH24669	KRH25805	KRH27518	KRH29657	KRH29659	KRH29661	KRH29662	KRH29663	KRH29666	KRH36453	KRH43441	OIV98981	OIV99426	OIW03742	OIW05717	OIW05718	OIW05719	OIW08666	OIW08667	OIW08963	OIW15676	OIW21460	AES67732
OG0000049		KRG89630	KRH33689	OIW01399	OIW04613	OIW21299	AES59398	AES65812	AES66849	AES68680	AES68893	AES69010	AES69101	AES69168	AES69792	AES70065	AES70342	AES70582	AES70672	AES70998	AES71766	AES72469	AES73206	AES75145	AES75745	AES75909	AES76154	AES76220	AES76253	AES76665	AES77277	AES77419	AES78354	AES78817	AES80383	AES86519	AES87659	AES88007	AES88135	AES88397	AES93592	AES94203	AES94550	AES95712	AES96356	AES96737	AES97176	AES99415	AES99456
OG0000050	Ca_09445	Ca_16325	Ca_16351	Ca_16352	KRH25826	KRH25828	KRH25829	KRH25830	KRH25836	KRH25872	KRH25873	KRH25874	KRH25906	KRH25907	KRH54732	KRH55443	KRH55444	KRH55445	KRH55446	KRH55447	KRH55448	KRH55449	KRH55450	KRH55451	KRH55452	KRH55491	KRH55492	KRH55494	KRH55496	KRH55497	KRH55498	KRH55503	KRH55504	KRH55505	KRH55506	KRH55507	KRH55508	KRH55509	KRH55514	KRH55544	KRH55545	KRH55577	KRH55578	KRH55581	KRH55584	KRH55585	KRH55586	KRH55597	KRH55713
OG0000051	Ca_28202	KRH50526	KRH72094		AES65920	AES65926	AES65927	AES66466	AES69809	AES75072	AES76386	AES86659	AES87412	AES97605	AET05554	AET05634	KEH15254	KEH15433	KEH15537	KEH15543	KEH15603	KEH15775	KEH15861	KEH15875	KEH15881	KEH15963	KEH16070	KEH16113	KEH16321	KEH16466	KEH16488	KEH16550	KEH16571	KEH16676	KEH16800	KEH16888	KEH16889	KEH16961	KEH17015	KEH17119	KEH17120	KEH17187	KEH17191	KEH17209	KEH17257	KEH17394	KEH17456	KEH17485	KEH17769
OG0000052	Ca_13497	Ca_13612	Ca_13613	Ca_13615	Ca_13616	Ca_13873	Ca_15073	Ca_19430	Ca_20266	Ca_20277	Ca_20279	Ca_24104	Ca_24105	Ca_27345	Ca_27844	KRH13413	KRH13735	KRH13736	KRH20766	KRH20768	KRH20771	KRH20787	KRH20788	KRH27440	KRH27770	KRH27771	KRH27772	KRH43439	KRH43651	KRH43709	KRH43710	KRH43711	KRH43712	KRH43716	KRH43717	KRH77721	KRH77722	OIV92512	OIV92513	OIV92621	OIV95430	OIV95431	OIV95432	OIV95433	OIW03326	OIW11672	AES65959	AES65962	AES69372
OG0000053	Ca_06790	Ca_19941	KRG85800	KRG90175	KRH01400	KRH01401	KRH01403	KRH01404	KRH01405	KRH01406	KRH01407	KRH01408	KRH01409	KRH01410	KRH01435	KRH02128	KRH02135	KRH02260	KRH04453	KRH08648	KRH09202	KRH09205	KRH09206	KRH09207	KRH33350	KRH37748	KRH42568	KRH42569	KRH42570	KRH45112	KRH45114	KRH45116	KRH45119	KRH45120	KRH45121	KRH45122	KRH49352	KRH49909	KRH50837	KRH52907	KRH53464	KRH54602	KRH54603	KRH58679	KRH62832	KRH66585	KRH70263	KRH71609	KRH77763
OG0000054	Ca_00346	Ca_00538	Ca_04464	Ca_06209	Ca_06856	Ca_06860	Ca_07993	Ca_10023	Ca_10185	Ca_10919	Ca_12565	Ca_12871	Ca_13129	Ca_13552	Ca_13793	Ca_13880	Ca_13891	Ca_13903	Ca_13912	Ca_13952	Ca_14025	Ca_14158	Ca_14159	Ca_14427	Ca_14664	Ca_15502	Ca_15566	Ca_15631	Ca_15647	Ca_15989	Ca_16007	Ca_16434	Ca_16447	Ca_16477	Ca_16519	Ca_16563	Ca_16571	Ca_16608	Ca_17160	Ca_17561	Ca_17700	Ca_17945	Ca_17950	Ca_18083	Ca_18262	Ca_18267	Ca_18675	Ca_18713	Ca_18822
OG0000055		KRH09972	KRH09973	KRH09974	KRH09976	KRH09977	KRH09978	KRH09979	KRH09980	KRH13824	KRH23352	KRH23353	KRH23354	KRH23355	KRH23356	KRH23357	KRH23358	KRH23359	KRH23360	KRH28544	KRH44228	KRH44229	KRH44237	KRH44243	KRH44251	KRH47180	KRH47189	KRH58256	RCW19274	OIW04943	OIW18136	AES59518	AES67899	AET01538	AET01539	AET01542	AET01543	AET01545	AET01547	AET01548	AET01553	AET01554	AET01556	AET01560	KEH18223	KEH18224	KEH18225	KEH18226	KEH18227
OG0000056	Ca_00393	Ca_02493	Ca_03786	Ca_05200	Ca_07744	Ca_08595	Ca_09004	Ca_12126	Ca_12234	Ca_12890	Ca_14312	Ca_19875	Ca_23707	Ca_23862	KRG92413	KRG92414	KRG92633	KRG95674	KRG97044	KRG98226	KRH11015	KRH17088	KRH21273	KRH21973	KRH22284	KRH25774	KRH27046	KRH27347	KRH27348	KRH30185	KRH32192	KRH34150	KRH34151	KRH34391	KRH42251	KRH42865	KRH55744	KRH56293	KRH58368	KRH67396	KRH67397	KRH68792	KRH72732	KRH72733	KRH72734	KRH72735	KRH72736	KRH72737	OIV90521
OG0000057	Ca_22439	KRG94927	KRG99918	KRH16919	KRH33888	KRH43351	KRH62405	KRH76194	KRH76216	OIV90729	OIV90730	OIW01971	AES59191	AES59533	AES59935	AES60303	AES60689	AES68949	AES69175	AES69544	AES70346	AES70378	AES70860	AES70987	AES71448	AES72012	AES73391	AES73416	AES74461	AES74854	AES76077	AES76412	AES76725	AES77868	AES78303	AES78311	AES80643	AES86996	AES88503	AES88959	AES89497	AES91186	AES95437	AES97462	AES98911	AES98956	AES99611	AET00285	AET00413
OG0000058		KRG90098	KRG93762	KRG93963	KRG95081	KRG98928	KRG99432	KRG99714	KRH04553	KRH11425	KRH12870	KRH15199	KRH24300	KRH33044	KRH38443	KRH38932	KRH45163	KRH45265	KRH45266	KRH48519	KRH48527	KRH48682	KRH49297	KRH50241	KRH50246	KRH52502	KRH55856	KRH55964	KRH62870	KRH63182	KRH63423	KRH66757	KRH67909	KRH71951	KRH72167	KRH72408	KRH76082	RCW19391	OIV92061	OIV93206	OIW01733	OIW10069	AES68487	AES69856	AES76158	AES78118	AES78750	AES81774	AES92476
OG0000059	Ca_00412	Ca_01771	Ca_04153	Ca_08607	Ca_09641	Ca_14527	Ca_17365	Ca_17942	Ca_20248	Ca_20339	KRH03025	KRH08677	KRH13957	KRH19605	KRH20820	KRH20821	KRH27476	KRH35121	KRH37200	KRH37989	KRH37990	KRH42413	KRH42888	KRH43375	KRH52382	KRH52459	KRH52460	KRH55030	KRH55031	KRH56308	KRH58996	KRH59510	KRH61787	KRH62928	OIV92046	OIV92559	OIV96492	OIV97226	OIV98513	OIV98514	OIV98969	OIW00455	OIW01656	OIW09276	OIW13106	OIW14072	OIW17841	OIW18186	OIW19239
OG0000060	Ca_09739	Ca_10273	Ca_10274	Ca_24275	KRH07715	KRH08717	KRH08720	KRH08722	KRH08723	KRH08725	KRH08727	KRH14258	KRH14691	KRH14693	KRH14695	KRH14697	KRH14699	KRH14700	KRH14701	KRH14703	KRH14717	KRH14745	KRH15715	KRH16723	KRH44353	KRH70322		AES64870	AES69318	AES87694	AES88914	AES98060	AES98062	AES99372	AES99373	AES99948	AES99950	AES99952	AES99956	AES99957	AES99959	AES99973	AES99987	AES99988	AES99989	AET00003	AET00686	AET00688	AET00716
OG0000061	Ca_16808	KRG90342	KRG90585	KRG94075	KRG94780	KRG98970	KRG99556	KRG99615	KRG99806	KRH00048	KRH04370	KRH11941	KRH11992	KRH12196	KRH12839	KRH16368	KRH16705	KRH17711	KRH25401	KRH30087	KRH30812	KRH37548	KRH37601	KRH38241	KRH50424	KRH58592	KRH62526	KRH62771	KRH62807	KRH65208	KRH65704	KRH66287	KRH71880	KRH74607	KRH75530	KRH75725	KRH75866	KRH76933	OIW16053	AES98027	KEH15201	KEH19555	KEH22736	KEH29898	KEH32188	KEH32250	KEH37849	KEH43179	ESW18079
OG0000062	Ca_01161	Ca_02720	Ca_02721	Ca_03682	Ca_04606	Ca_10054	Ca_10055	Ca_10056	Ca_10057	Ca_10731	KRG88464	KRG88465	KRG88466	KRG91271	KRG91272	KRG91273	KRH10050	KRH10051	KRH23265	KRH23268	KRH33939	KRH33940	KRH35534	KRH44090	KRH44092	KRH44094	KRH44095	KRH44097	KRH47067	KRH47068	KRH47522	KRH68547	KRH68548	OIV95108	OIW04923	OIW08988	OIW08989	OIW11831	OIW11835	OIW11864	OIW12480	OIW13046	OIW13565	OIW15910	OIW17114	OIW17162	AES61371	AES62661	AES67809
OG0000063	Ca_00020	Ca_02427	Ca_06223	Ca_07293	Ca_13773	Ca_14211	Ca_14215	Ca_15928	Ca_26431	Ca_27227	KRG95352	KRH10160	KRH13902	KRH15602	KRH23748	KRH27933	KRH27934	KRH27935	KRH27936	KRH27937	KRH29670	KRH29671	KRH32990	KRH32991	KRH32992	KRH32993	KRH32994	KRH32998	KRH36455	KRH39245	KRH40482	KRH40483	KRH40484	KRH40485	KRH40486	KRH43469	KRH44923	KRH48167	KRH48448	KRH67030	KRH71900	OIV92546	OIV92548	OIV92655	OIV95428	OIV99424	OIW01125	OIW02054	OIW05532
OG0000064	Ca_10079	Ca_15558	Ca_15559	Ca_15560	Ca_18846	Ca_25715	KRG92128	KRG92129	KRG92130	KRG92131	KRH10719	KRH38081	KRH41389	KRH44692	KRH46975	KRH66670	KRH66671	KRH66672	KRH66673	KRH66675	KRH66677	KRH74134	KRH74136	OIW01585	OIW03083	OIW04996	OIW08193	OIW11828	OIW14402	OIW14403	OIW21251	AES76862	AES76863	AES86318	AES86319	AES93905	AET01563	AET01567	AET01569	KEH17471	KEH18380	KEH22226	KEH22896	KEH25838	KEH25840	KEH27284	KEH27290	KEH28511	KEH33351
OG0000065	Ca_13581	Ca_19033	Ca_20753	Ca_22440	Ca_25615	KRG88664	KRG89723	KRG89743	KRG89854	KRG89890	KRG89922	KRG90031	KRG90107	KRG94127	KRG94140	KRG94194	KRG94232	KRG94340	KRG94570	KRG99126	KRG99313	KRG99380	KRG99419	KRG99453	KRG99476	KRG99506	KRG99517	KRG99519	KRG99649	KRG99777	KRH04943	KRH05389	KRH07759	KRH07930	KRH12841	KRH12962	KRH12972	KRH12975	KRH13695	KRH15930	KRH15995	KRH16222	KRH16235	KRH16271	KRH17633	KRH25935	KRH26235	KRH30363	KRH32848
OG0000066	Ca_04402	KRG88537	KRH07714	KRH07718	KRH08038	KRH08041	KRH08043	KRH08044	KRH08045	KRH08046	KRH08642	KRH08729	KRH08738	KRH08739	KRH08740	KRH08741	KRH08742	KRH08743	KRH08746	KRH08747	KRH08748	KRH08749	KRH08753	KRH08754	KRH08992	KRH08993	KRH13557	KRH33612	KRH38301	KRH49712	OIW06375	OIW07837	AES62373	AES62398	AES62399	AES66226	AES69292	AES69566	AES97230	AES97234	AES97239	AES98523	KEH16955	KEH17413	KEH17414	KEH17415	KEH25790	KEH25794	KEH25795
OG0000067	Ca_10652	Ca_10655	Ca_10656	Ca_10657	KRH00191	KRH07746	KRH12894	KRH14963	KRH14964	KRH21932	KRH21933	KRH37188	KRH39724	KRH39725	KRH39755	KRH39759	KRH49322	KRH49323	KRH49457	KRH62673	KRH66285	KRH76430	KRH76431	RCW18971	OIV92502	OIV92920	OIV97525	OIV98582	OIW01169	OIW09597	OIW10786	OIW17335	AES71116	AES75305	AES75306	AES75308	AES75309	AES79453	AES80238	AES94850	AES95343	AES95413	AES95469	AES95470	AES95471	AES95472	AES95473	AES95475	AES95477
OG0000068	Ca_12421	Ca_12931	Ca_12932	Ca_12933	Ca_12934	Ca_12935	Ca_15274	Ca_24038	Ca_25412	KRH21896	KRH21897	KRH21898	KRH21902	KRH21905	KRH21906	KRH21908	KRH26159	KRH27397	KRH27398	KRH73704	KRH73705	KRH75928	KRH75929	KRH75932	KRH75933	KRH75940	KRH75941	RCW19149	OIW02860	OIW05300	OIW05301	OIW06057	OIW08204	OIW11601	OIW11602	AES66480	AES66481	AES66482	AES66484	AES66489	AES66492	AES66493	AES66495	AES66496	AES66504	AES66513	AES99711	AET00430	AET02915
OG0000069	Ca_07912	Ca_07913	Ca_15923	Ca_16598	Ca_17914	Ca_17929	Ca_17933	Ca_18250	Ca_18354	Ca_18505	Ca_18700	Ca_19052	Ca_19107	Ca_19108	Ca_20817	Ca_20848	Ca_21305	Ca_21353	Ca_21430	Ca_21532	Ca_21539	Ca_21759	Ca_21782	Ca_21861	Ca_23219	Ca_23274	Ca_23545	Ca_23743	Ca_23860	Ca_23961	Ca_24380	Ca_24563	Ca_24653	Ca_24825	Ca_24937	Ca_25121	Ca_25122	Ca_25374	Ca_25535	Ca_25660	Ca_25915	Ca_25986	Ca_26216	Ca_26488	Ca_26788	Ca_26908	Ca_26940	Ca_26943	Ca_26948
OG0000070	Ca_14673	Ca_17182	Ca_19087	Ca_22877	Ca_24125	Ca_26504	Ca_27315	Ca_27546		OIV89057	OIV89425	OIV92148	OIW03113	OIW16808	OIW19869	OIW20258	OIW21522	AES69097	AES74519	AES89651	AET00486	KEH22399	KEH28452	KEH33594	KEH37304	KEH44438	ESW05459	ESW16381	ESW31829	ESW33705	ESW33878	KOM25563	KOM25601	KOM25767	KOM25802	KOM26282	KOM26411	KOM26589	KOM26957	KOM27002	KOM28171	KOM28731	KOM28788	KOM30937	KOM31295	KOM31944	KOM32070	KOM32079	KOM33114
OG0000071	Ca_08294	Ca_08546	Ca_11408	Ca_11820	Ca_11821	Ca_11822	KRG94730	KRH27737	KRH42758	KRH42759	KRH42775	KRH42778	KRH42780	KRH42782	KRH42783	KRH58872	KRH77699	OIV90046	OIV94966	OIV94967	OIW04843	OIW05583	OIW11139	OIW20071	OIW21104	AES62273	AES62295	AES65896	AES71898	AES71899	AES72118	AES77748	AES77750	AES77752	AES77754	AES77756	AES80742	AES93810	AES93813	KEH24518	KEH27375	KEH27376	KEH35361	KEH43642	ESW09481	ESW29036	ESW29037	ESW29041	ESW29043
OG0000072		KRG88457	KRG89538	KRG89649	KRG89941	KRG89990	KRG90002	KRG90240	KRG90364	KRG93663	KRG93761	KRG93975	KRG94122	KRG94208	KRG94209	KRG94667	KRG98875	KRG98961	KRG99669	KRG99720	KRH04976	KRH04978	KRH05158	KRH05260	KRH12919	KRH12920	KRH13130	KRH13251	KRH15766	KRH16184	KRH17943	KRH25514	KRH25515	KRH25636	KRH26128	KRH26211	KRH30073	KRH30125	KRH33515	KRH37637	KRH37670	KRH37671	KRH37746	KRH37747	KRH37820	KRH38675	KRH38677	KRH38679	KRH38681
OG0000073	Ca_01370	Ca_01835	Ca_02918	Ca_03234	Ca_06764	Ca_10980	Ca_10982	Ca_15327	Ca_17214	Ca_17339	Ca_23504	KRG93484	KRH02845	KRH03407	KRH03539	KRH04967	KRH12255	KRH12960	KRH16128	KRH18509	KRH20096	KRH23631	KRH37284	KRH47385	KRH48806	KRH52590	KRH54497	KRH56971	KRH56972	KRH61927	KRH63412	KRH68997	KRH68998	OIV96527	OIV97254	OIV97771	OIV99782	OIV99783	OIV99866	OIW00013	OIW03879	OIW09056	OIW09260	OIW10372	OIW11972	OIW14370	OIW14631	OIW18479	OIW18688
OG0000074	Ca_23921	KRH00109	KRH00124	KRH00125	KRH00126	KRH00127	KRH00128	KRH00129	KRH00130	KRH00131	KRH00132	KRH00133	KRH01372	KRH04826	KRH06825	KRH30341	KRH49252	KRH49258	KRH49262	KRH49264	KRH49265	KRH49266	OIV98662	AES86905	AES86907	AES86908	AES86909	AES86912	AES86916	KEH20413	KEH23108	KEH23111	KEH28880	KEH28881	KEH28882	KEH28883	KEH28884	KEH28885	KEH28886	KEH28887	KEH28889	KEH29047	KEH36601	ESW12393	ESW12394	ESW12395	ESW12401	ESW12403	ESW12406
OG0000075	Ca_03970	Ca_05744	Ca_06338	Ca_06419	Ca_13377	Ca_13519	Ca_13836	Ca_15061	Ca_18943	Ca_21714	Ca_27617	KRH65871	KRH66843		AES61097	AES63432	AES65760	AES65761	AES70523	AES78535	AES87871	AES87872	AES88686	AES99245	AET03044	KEH17122	KEH20493	KEH26116	KEH29318	KEH29616	KEH30059	KEH32766	KEH35202	KEH37954	KEH44502	ESW06584	ESW06585	ESW08073	ESW16057	ESW16101	ESW16279	ESW16426	ESW18047	ESW18140	ESW20231	ESW21136	ESW21733	ESW21756	ESW26409
OG0000076	Ca_01248	Ca_01668	Ca_03163	Ca_03769	Ca_07701	Ca_07768	Ca_09146	Ca_13931	Ca_26707	KRG89126	KRG92711	KRH02661	KRH13822	KRH15597	KRH15599	KRH19248	KRH19523	KRH19659	KRH32145	KRH32146	KRH32270	KRH32273	KRH40871	KRH43634	KRH52257	KRH61587	KRH67505	KRH67506	KRH68770	OIV90788	OIV92106	OIV92532	OIV98373	OIV99740	OIV99741	OIW01664	OIW01874	OIW03133	OIW05071	OIW05358	OIW06725	OIW07161	OIW10416	OIW12077	OIW18411	OIW18737	OIW19370	OIW20881	OIW21645
OG0000077	Ca_07224	Ca_07225	Ca_07226	Ca_13939	Ca_22273	Ca_22276	KRG94449	KRG95155	KRG95156	KRG95157	KRG95184	KRG95185	KRG95186	KRG95187	KRG95188	KRG95226	KRG95227	KRG95229	KRG95243	KRG95259	KRG95261	KRG95262	KRG95263	KRH10828	KRH32446	KRH33109	KRH54143	KRH65592	KRH65593	KRH65594	KRH66922	KRH66938	KRH71999	KRH72000	OIV92266	OIV92267	OIV92322	AES66085	AES66086	AES80234	AES80262	AES80263	AES80770	AES81331	AES81332	AES81335	AES81338	AES81339	AES91808
OG0000078	Ca_12545	Ca_12546	Ca_12548	Ca_12549	Ca_14250	Ca_14301	KRH65998	KRH74680	KRH76379		AES59632	AES69165	AES72097	AES72098	AES73033	AES75517	AES75531	AES75532	AES75535	AES75542	AES75545	AES75558	AES75657	AES75658	AES79733	AES88483	AES94368	AES96303	AES96468	AES96647	AES96743	AES98546	AES98606	AES98608	AES98639	AES98657	AES98658	AES98664	AES98677	AES98679	AES98686	AES98695	AES98702	AES98704	AES98707	AES98732	AES98740	AES98748	KEH15829
OG0000079		KRH05858	KRH12266	KRH15162	KRH32474	KRH34199	KRH51277	KRH62603	OIV90339	OIV95399	OIV97095	AES90997	ESW04454	ESW09368	ESW10091	ESW13101	ESW13256	ESW15704	ESW15710	ESW16373	ESW18080	ESW18416	ESW21059	ESW21219	ESW21500	ESW23360	ESW23514	ESW25705	ESW25796	ESW25837	ESW26035	ESW26366	ESW26437	ESW29371	ESW29767	ESW30383	ESW33627	ESW34050	ESW34481	ESW34643	KOM25167	KOM25987	KOM26087	KOM26535	KOM27465	KOM27995	KOM28424	KOM29196	KOM29219
OG0000080	Ca_06047	Ca_06050	Ca_06052	Ca_17403	Ca_17807	Ca_24986	KRG88511	KRG94387	KRH00173	KRH00174	KRH00186	KRH00188	KRH00189	KRH01038	KRH01051	KRH01055	KRH07050	KRH07051	KRH07060	KRH07061	KRH07065	KRH07067	KRH07070	KRH13407	KRH14770	KRH14772	KRH73363	OIV98598	OIV98599	OIV98600	OIW01200	OIW02765	OIW05508	OIW05509	AES60008	AES60022	AES60034	AES60036	AES60041	AES78785	AES78796	AES78802	AES78918	AES78922	AES80517	AES80522	AES80525	AES80539	AES80545
OG0000081	Ca_14040	Ca_15954	Ca_16361	Ca_17251	Ca_22051	Ca_23055	Ca_25809	Ca_26564	Ca_26565	Ca_27576	Ca_28123	KRG88497	KRG88498	KRH25909	KRH25915	KRH25919	KRH25941	RCW19137	RCW19138	OIV94271	OIW05962	OIW15246	OIW16710	AES68789	AES74575	AES74576	AES97954	AES98818	AES98824	AET00661	AET00670	KEH22786	KEH22787	KEH26009	KEH29688	KEH29689	KEH30760	KEH34289	ESW04990	ESW04991	ESW04992	ESW04993	ESW04994	ESW04995	ESW04997	ESW04998	ESW04999	ESW05000	ESW05001
OG0000082	Ca_12587	Ca_12588	Ca_21449	Ca_21450	KRG92598	KRG92599	KRG94046	KRG94060	KRG94061	KRG94062	KRG94063	KRG94068	KRG94453	KRG94454	KRG94455	KRG94457	KRG94458	KRG94695	KRH07001	KRH07002	KRH07003	KRH07007	KRH07008	KRH32995	KRH34184	KRH44740	OIV94040	OIW21371	OIW21372	OIW21373	OIW21374	AES61155	AES64161	AES74380	AES74382	AES74383	AES74385	AES86926	AES86927	AES86928	AES97168	AES97170	ESW12856	ESW12894	ESW12895	ESW12896	ESW12897	ESW12899	ESW12900
OG0000083	Ca_06199	Ca_13744	KRH00768	KRH00769	KRH00770	KRH00771	KRH00772	KRH00773	KRH00774	KRH00775	KRH00776	KRH00777	KRH00778	KRH00779	KRH00780	KRH00781	KRH00782	KRH08899	KRH08900	KRH08901	KRH08902	KRH08903	KRH08904	KRH08905	KRH08906	KRH08907	KRH08908	KRH08909	KRH08910	KRH08911	KRH08912	KRH08913	KRH08914	KRH08915	KRH08916	KRH08917	KRH08918	KRH08919	KRH08920	KRH08921	KRH38434	KRH38435	KRH38436	KRH38437	KRH40444	KRH40445	KRH48119	KRH48120	KRH48121
OG0000084	Ca_05516	Ca_05517	Ca_10438	Ca_13027	KRG90863	KRG90865	KRG90866	KRG90867	KRG90868	KRG90869	KRG90871	KRG90872	KRG90873	KRG90874	KRH33084	KRH33085	KRH35916	KRH35917	KRH41686	KRH41687	KRH48517	KRH48518	KRH48525	KRH48526	KRH48533	KRH48536	KRH48537	KRH48539	KRH48540	KRH48541	KRH60389	OIV94127	OIW02342	OIW03629	OIW06947	OIW12920	AES62846	AES62864	AES62872	AES62873	AES62876	AES62877	AES76642	AES76644	AES76646	AES80579	AET05359	KEH26987	KEH26989
OG0000085	Ca_24829	Ca_24830	Ca_26396	KRH00648	KRH00650	KRH00653	KRH00654	KRH06566	KRH06572	KRH06573	KRH06574	KRH06575	KRH06576	KRH06577	KRH06578	KRH06579	KRH48011	KRH48012	KRH48013	KRH48014	KRH48017	KRH48023	KRH48024	KRH48025	KRH48026	KRH48027	KRH48032	KRH48046	KRH48052	KRH48053	KRH48054	KRH48055	KRH48056	KRH48057	KRH48245	KRH48246	KRH48247	KRH48252	KRH75238	KRH75239	RCW19320	RCW19321		KEH18788	KEH18791	ESW06963	ESW06964	ESW06968	ESW06969
OG0000086	Ca_17011	Ca_17538	Ca_22633	Ca_26718	KRG94572	KRH07203	KRH18040	KRH18410	KRH23039	KRH30659	KRH45393	KRH49480	KRH57773	KRH58188	KRH63008	KRH70929	KRH75585	KRH75586		AES58931	AES60895	AES60994	AES61657	AES61945	AES62802	AES63990	AES64010	AES64231	AES64871	AES66072	AES67838	AES68361	AES69568	AES69613	AES70520	AES70521	AES71959	AES72837	AES74184	AES74807	AES75606	AES79284	AES81113	AES81198	AES81532	AES81982	AES82513	AES87182	AES87502
OG0000087	Ca_01410	Ca_01466	Ca_01467	Ca_01469	Ca_05329	Ca_05330	Ca_05331	KRH52969	KRH52970	OIV97792	AES59995	AES68009	AES68010	AES68325	AES68326	AES68400	AES68420	AES68759	AES68762	AES68932	AES68935	AES69161	AES69166	AES69170	AES69172	AES69174	AES69867	AES69874	AES69875	AES69876	AES73126	AES73128	AES73131	AES73136	AES75088	AES75089	AES77891	AES77897	AES80428	AES80723	AES86735	AES88217	AES88267	AES88271	AES89589	AES90418	AES90496	AES90502	AES90503
OG0000088	Ca_01644	Ca_01852	Ca_02716	Ca_05873	Ca_09132	Ca_10046	Ca_10999	Ca_15554	Ca_25114	KRH04920	KRH09591	KRH09592	KRH09593	KRH10056	KRH15730	KRH15731	KRH23263	KRH23721	KRH23722	KRH23723	KRH46976	KRH47533	KRH49073	KRH52614	KRH52615	KRH60113	KRH61536	KRH61537	KRH61953	KRH74142	KRH74143	RCW18933	OIV89150	OIV93617	OIV93978	OIV96414	OIV97779	OIW04004	OIW09264	OIW09308	OIW09316	OIW09886	OIW11829	OIW14618	OIW14944	OIW15912	OIW17014	AES58877	AES59157
OG0000089	Ca_09648	Ca_10757	Ca_15001	Ca_23117	KRG97548	KRG97549	KRH01274	KRH10171	KRH13201	KRH17395	KRH20364	KRH23165	KRH24676	KRH29676	KRH31323	KRH44719	KRH45024	KRH50131	KRH59532	KRH59533	OIV89496	OIV92691	OIV93236	OIV96988	OIV97129	OIV97505	OIV97602	OIW00460	OIW03732	OIW03733	OIW08957	OIW10394	OIW13850	OIW14833	OIW15037	OIW15358	OIW17835	AES59635	AES65091	AES66837	AES66840	AES66842	AES66844	AES77675	AES79199	AES90732	AES95809	AES95814	AET03036
OG0000090		KRH25773		AES59722	AES62117	AES65649	AES65776	AES66338	AES66969	AES67815	AES75143	AES75468	AES75794	AES76462	AES76801	AES79094	AES80176	AES87496	AES90931	AES94449	AES97267	AES97602	AES98207	AES98935	AES99057	AES99389	AET01812	AET03285	AET05278	KEH18264	KEH19683	KEH19772	KEH19782	KEH20082	KEH21836	KEH25496	KEH26742	KEH27942	KEH29929	KEH33834	KEH34485	KEH36525	KEH37795	KEH38127	KEH39356	KEH41474	KEH41833	ESW04451	ESW26390
OG0000091	Ca_10071	Ca_10276	Ca_11953	Ca_18213	Ca_26585	KRG91939	KRG94683	KRG98877	KRG98878	KRG98879	KRG98880	KRH44128	KRH46086	KRH46087	KRH46088	KRH46089	OIV92246	OIV92248	OIW01431	OIW17166	AES91618	KEH24955	KEH33695	ESW05573	ESW06828	ESW10450	ESW11987	ESW12848	ESW13592	ESW14391	ESW16045	ESW16142	ESW16206	ESW18135	ESW18136	ESW18372	ESW18373	ESW21184	ESW21798	ESW29664	ESW29726	ESW29799	ESW31300	ESW34002	ESW34293	ESW34489	KOM28429	KOM30954	KOM33845
OG0000092	Ca_18458	Ca_18463	Ca_18464	Ca_18465	Ca_18466	Ca_20213	Ca_25034	KRH13497	KRH13506	KRH13515	KRH21832	KRH21836	KRH21837	KRH22092	KRH55057	KRH55231	KRH68375	OIW06050	OIW06698	OIW06809	OIW06810	OIW19897	OIW19898	AET00725	AET02536	AET02537	AET02539	AET02541	AET02543	AET02544	KEH36885	KEH37983	KEH37987	KEH38469	KEH38470	KEH38471	KEH38472	KEH38475	KEH38476	KEH38477	KEH38478	ESW05207	ESW05208	ESW05209	ESW05210	ESW05214	ESW05216	ESW05218	ESW05269
OG0000093	Ca_00027	Ca_00406	Ca_03542	Ca_03605	Ca_06268	Ca_06987	Ca_16385	KRG96686	KRG96687	KRG96689	KRH00638	KRH21245	KRH22265	KRH22266	KRH22267	KRH25798	KRH26299	KRH26300	KRH33766	KRH33767	KRH42881	KRH48234	KRH58985	KRH61707	KRH68409	KRH68410	KRH69168	KRH69169	KRH69170	KRH69172	OIV89582	OIV89643	OIV91079	OIV95245	OIV95348	OIV98742	OIV99245	OIW00514	OIW02093	OIW08310	OIW13068	OIW13450	OIW13469	OIW19977	AES61489	AES61591	AES61592	AES63160	AES66963
OG0000094				AES60191	AES60363	AES60464	AES60604	AES65826	AES65905	AES66051	AES66135	AES66352	AES66910	AES68456	AES68602	AES68835	AES69038	AES69041	AES69047	AES69048	AES69449	AES69549	AES69729	AES69731	AES75094	AES75100	AES77723	AES77971	AES78302	AES78304	AES78309	AES78312	AES78786	AES78923	AES79520	AES79692	AES79712	AES79716	AES79717	AES79718	AES80773	AES81905	AES86866	AES87102	AES88668	AES88669	AES94399	AES94402	AES97293
OG0000095	Ca_04586	Ca_04587	Ca_11224	Ca_11225	Ca_11869	Ca_17736	Ca_17738	Ca_20415	Ca_23374	Ca_26619	KRG88427	KRG91322	KRG91323	KRH00600	KRH00601	KRH00602	KRH00603	KRH00604	KRH00605	KRH00606	KRH26224	KRH29299	KRH34748	KRH40868	KRH48335	KRH65231	OIW17355	OIW20653	OIW20655	AES59911	AES79977	AES79992	AES79995	AES79996	AES79998	AES79999	AES80001	AES89642	AES93785	AES93786	AES93793	AES97607	AET02720	AET02723	KEH15729	KEH40908	KEH43873	KEH43874	ESW06016
OG0000096	Ca_13489	Ca_16432	Ca_23123			AES92426	AES97601	AES98666	AES99491	KEH16930	KEH19777	KEH22568	KEH33464	ESW05029	ESW26388	ESW33825	KOM25157	KOM25482	KOM25566	KOM25915	KOM25969	KOM26481	KOM26706	KOM27808	KOM28236	KOM28377	KOM28785	KOM28822	KOM28926	KOM28973	KOM29538	KOM30041	KOM31473	KOM31803	KOM31825	KOM32470	KOM33765	KOM34211	KOM34359	KOM34367	KOM34457	KOM34508	KOM34522	KOM34526	KOM34731	KOM36641	KOM37256	KOM37372	KOM37451
OG0000097	Ca_06842	Ca_06843	Ca_20301	Ca_20302	Ca_20304	Ca_20305	Ca_20306	Ca_20307	Ca_20309	Ca_20310	Ca_20311	Ca_24220	Ca_24221	Ca_24222	Ca_24223	Ca_24224	Ca_24226	Ca_27646	KRH02224	KRH12116	KRH12117	KRH12118	KRH12119	KRH12120	KRH12121	KRH12122	KRH37124	KRH50878	KRH50901	KRH50902	OIV91688	OIV95218	OIV95598	OIV95599	OIV97336	OIV98689	OIW18471	OIW19587	AES66608	AES91847	AES91849	AES91850	KEH32307	KEH32308	KEH37231	KEH37234	KEH37235	KEH37280	KEH37281
OG0000098	Ca_10020	Ca_10029	Ca_10030	KRG88557	KRH06153	KRH06154	KRH06155	KRH06156	KRH06157	KRH06158	KRH12103	KRH12105	KRH12234	KRH12256	KRH37057	KRH37285	KRH37291	KRH37583	KRH37584	KRH37585	KRH37586	KRH47575	KRH47576	KRH47577	KRH47578	KRH47579	KRH47593	KRH65586	KRH65588	KRH65590	KRH65596	KRH65597	KRH65603	KRH65605	KRH76023	KRH76024	KRH76025	KRH76026	RCW19476		AES76313	AES86723	AES86727	AES86730	AES86731	AES86733	AES86737	AES86739	AES86740
OG0000099	Ca_04655	KRG91158	KRG91159	KRG91160	KRG91161	KRG91163	KRG91164	KRG91166	KRG91171	KRG91174	KRG91176	KRG91177	KRG91178	KRG91181	KRG91182	KRG91192	KRH00852	KRH35609	KRH35610	KRH35611	KRH35612	KRH35614	KRH35617	KRH35618	OIV91158	OIV91159	OIV91160	OIW06899	AES59548	AES59550	AES98167	AES98408	AES98412	AES98413	KEH16075	KEH40073	KEH40074	KEH40076	KEH43950	KEH43951	KEH43956	KEH43957	KEH43962	KEH43963	KEH43964	KEH43965	KEH43966	ESW11778	ESW11779
OG0000100				AES58716	AES58757	AES59589	AES61190	AES61483	AES61589	AES62364	AES62419	AES63404	AES63570	AES63810	AES64122	AES64139	AES64682	AES65218	AES65362	AES65434	AES65651	AES65678	AES66031	AES66729	AES66802	AES66974	AES67114	AES67346	AES67348	AES67580	AES68203	AES69624	AES70877	AES71076	AES71539	AES71677	AES71711	AES72836	AES73078	AES73330	AES73418	AES73497	AES73541	AES74351	AES75367	AES75693	AES76373	AES77189	AES77863
OG0000101	Ca_00384	Ca_02471	Ca_11291	Ca_12911	Ca_15542	Ca_16330	Ca_17491	Ca_19864	Ca_19867	Ca_19868	KRG88601	KRG88605	KRH25039	KRH25691	KRH25729	KRH25816	KRH25817	KRH25818	KRH27011	KRH29892	KRH50168	KRH55688	KRH55696	KRH55703	OIV93496	OIV98331	OIV98332	OIW05983	OIW08323	OIW08335	OIW19978	OIW20802	OIW21007	AES64016	AES66565	AES88087	AES89743	AES89745	AES89768	AES89771	AES89841	AES89844	AES91212	AES95168	KEH39221	ESW04269	ESW04808	ESW04811	ESW04854
OG0000102	Ca_02581	Ca_03246	Ca_10874	Ca_14632	Ca_15596	Ca_15597	Ca_15598	Ca_17997	Ca_26051	KRG88688	KRG90333	KRG95810	KRG98308	KRG98309	KRH02870	KRH05033	KRH10344	KRH10345	KRH16996	KRH19969	KRH24981	KRH30344	KRH30345	KRH30347	KRH30348	KRH32592	KRH33582	KRH67535	KRH72633	OIV90495	OIV92124	OIV97187	OIV97188	OIV99794	OIW01639	OIW03951	OIW04349	OIW06108	OIW08598	OIW08600	OIW11232	OIW13234	OIW18679	AES67553	AES70711	AES71173	AES81699	AES88763	AES98050
OG0000103	Ca_00103	Ca_02610	Ca_04163	Ca_07317	Ca_12633	Ca_14184	Ca_22693	Ca_22694	KRG95385	KRG95386	KRH01660	KRH10268	KRH10269	KRH10270	KRH10484	KRH23061	KRH23062	KRH24801	KRH24802	KRH29804	KRH38098	KRH38099	KRH38100	KRH38101	KRH43389	KRH53856	KRH53857	KRH56504	KRH56505	KRH56506	KRH56507	KRH59534	KRH59535	KRH64098	KRH64099	KRH67066	KRH67067	KRH67068	KRH67069	KRH67070	KRH70465	OIV89495	OIV91556	OIV94177	OIV95448	OIV96220	OIV96987	OIV99387	OIW00461
OG0000104	Ca_13588	Ca_15734	Ca_17703	Ca_21909	Ca_22073	Ca_23104	Ca_27288			AES58925	AES59994	AES63476	AES66207	AES70231	AES70817	AES76029	AES78647	AES78759	AES86320	AES87906	AES87909	AES92540	AES93653	AES94573	AES96275	AES97002	AES97256	AES97360	AES97712	AES97713	AES97742	AES98699	AET02531	AET03785	KEH15417	KEH15657	KEH15728	KEH16017	KEH16094	KEH16130	KEH16131	KEH16152	KEH16268	KEH16317	KEH16964	KEH16970	KEH17115	KEH17179	KEH17267
OG0000105		KRG88567	KRG88756	KRG89537	KRG89648	KRG89656	KRG89991	KRG90003	KRG94207	KRG94218	KRG94666	KRG99117	KRG99118	KRG99512	KRG99599	KRG99685	KRG99721	KRH04460	KRH04977	KRH05159	KRH07557	KRH08139	KRH12533	KRH12547	KRH13008	KRH13207	KRH13252	KRH16220	KRH16293	KRH16294	KRH16360	KRH17733	KRH17893	KRH17959	KRH25283	KRH26089	KRH26095	KRH26130	KRH26199	KRH30042	KRH30731	KRH33117	KRH33120	KRH33514	KRH37884	KRH38163	KRH38676	KRH38678	KRH45072
OG0000106	Ca_01027	Ca_02179	Ca_03274	Ca_03538	Ca_21466	Ca_21467	KRG90489	KRG90490	KRG90491	KRG93262	KRG93263	KRG93264	KRG96565	KRG96566	KRG96567	KRG99353	KRG99354	KRH02913	KRH18982	KRH31757	KRH31758	KRH33778	KRH33779	KRH33780	KRH33781	KRH36902	KRH36903	KRH45651	KRH56583	KRH56584	KRH69574	KRH69575	KRH74582	KRH74583	KRH74584	KRH77051	KRH77052	KRH77053	KRH77054	KRH77055	OIV92859	OIV93074	OIV93727	OIV93896	OIV95349	OIV95959	OIV99815	OIW07042	OIW07077
OG0000107	Ca_12862	Ca_13835	Ca_17740	Ca_17750	Ca_27299	KRG88538	KRH00298	KRH00312	KRH00313	KRH48292	KRH49422	KRH49423	KRH49426	KRH49443	KRH65649	KRH65659	KRH65679	KRH65683	KRH65852	KRH75893	KRH76043	OIW00852	AES86940	AES86942	AES86945	AES86946	AES86948	AES86957	AES86966	AES86998	AES87000	AES87005	AES87007	AES97167	KEH17916	KEH28823	KEH28908	KEH28909	KEH28916	KEH28920	KEH28921	KEH28922	KEH28923	KEH28927	KEH38645	ESW06026	ESW06027	ESW06751	ESW06937
OG0000108	Ca_01267	Ca_05303	Ca_05304	Ca_05305	Ca_12337	Ca_12340	Ca_26165	Ca_26977	Ca_26979	Ca_27624	Ca_27625	Ca_28090	KRG99504	KRG99505	KRH10629	KRH21729	KRH42053	KRH42056	KRH42057	KRH42058	KRH42059	KRH42060	KRH42061	KRH42062	KRH45505	KRH49855	KRH49856	OIV93142	AES82675	AES90557	AES90558	AES90560	AES90561	AES90564	AES90566	AET03324	AET03326	AET03329	AET03337	AET03348	KEH20097	KEH20098	KEH24603	KEH24604	KEH31198	ESW20339	ESW20344	ESW28446	ESW31163
OG0000109	Ca_04817	Ca_07128	Ca_07129	Ca_09887	Ca_10714	KRH07800	KRH07801	KRH07802	KRH07803	KRH07804	KRH14012	KRH22558	KRH22559	KRH22560	KRH22561	KRH22562	KRH22563	KRH25387	KRH25388	KRH26792	KRH26793	KRH39412	KRH39414	KRH39416	KRH39417	KRH39418	KRH51579	KRH51580	KRH51581	KRH76526	KRH76527	OIV93673	OIV93822	OIV99208	OIW04055	OIW05940	OIW09378	OIW09379	OIW10762	OIW14778	OIW15713	AES67246	AES67247	AES74100	AES95334	AET03581	AET03597	KEH20342	KEH20343
OG0000110		KRG89307	KRG90375	KRG90517	KRG94495	KRG95246	KRH05627	KRH06913	KRH07046	KRH17424	KRH25255	KRH25776	KRH31379	KRH35108	KRH35830	KRH39041	KRH42947	KRH47825	KRH52022	KRH56637	KRH56748	KRH57683	KRH60333	KRH63611	KRH66643	KRH68972	KRH70203	OIV97983	OIW11655	OIW11905	AES59786	AES60552	AES67104	AES68270	AES76769	AES76864	AES77095	AES78998	AES80186	AES80811	AES88910	AES91717	AES92101	AES93815	AES94447	AES95869	AES96047	AES97022	AES99033
OG0000111	Ca_17242	Ca_22601	Ca_22602	Ca_22603	Ca_24142	Ca_26645	KRH10712	KRH21602	KRH21604	KRH21605	KRH21607	KRH46709	KRH46710	KRH46711	KRH66045	KRH66046	OIW01045	OIW13659	OIW18866	AES63668	AES63669	AES63671	AES63672	AES63675	AET01442	AET01444	AET01445	AET01446	AET01447	KEH18206	KEH18207	KEH18208	KEH22676	KEH22677	KEH22681	KEH22682	KEH22694	KEH22695	KEH22696	KEH22697	KEH22698	KEH22720	KEH22732	KEH22734	KEH22737	KEH22738	KEH22739	KEH22740	KEH22744
OG0000112	Ca_08947	Ca_08948	Ca_08949	Ca_08950	Ca_20315	Ca_20316	Ca_20317	Ca_20318	Ca_23751	Ca_23754	Ca_23758		OIV98580	OIW01225	AES69584	AES70149	AES70759	AES70760	AES70762	AES70765	AES70768	AES70772	AES70776	AES70777	AES70780	AES70782	AES70789	AES78239	AES78240	AES97987	KEH15331	KEH15372	KEH15506	KEH15541	KEH15549	KEH16263	KEH16920	KEH17114	KEH29164	KEH29165	KEH29174	KEH33284	KEH33285	KEH33286	KEH33287	KEH33288	KEH33289	KEH33290	KEH33291
OG0000113	Ca_01139	Ca_03791	Ca_05784	Ca_12083	Ca_18922	Ca_23166	Ca_25184	KRG92313	KRG92623	KRG97050	KRG97052	KRH15047	KRH15048	KRH15049	KRH31707	KRH34158	KRH34479	KRH34480	KRH41246	KRH51761	KRH59977	KRH68493	KRH68800	KRH68801	KRH69127	KRH69128	KRH73092	KRH73093	OIV93655	OIV93948	OIW00937	OIW07171	OIW07695	OIW09949	OIW13487	OIW13793	OIW19994	AES60291	AES61004	AES61198	AES82448	AES82699	AES99469	AET01100	KEH21148	KEH24610	KEH42738	KEH42739	KEH42740
OG0000114	Ca_00258	Ca_00260	Ca_00263	Ca_00264	Ca_00340	Ca_00345	Ca_00351	Ca_00577	Ca_08196	Ca_10186	Ca_11733	Ca_17955	KRH65416	KRH65417	KRH65418	KRH65421	KRH65422	KRH65423	KRH65453	KRH65454	KRH65455	KRH65456	KRH65458	KRH65459	KRH65460	KRH65461	KRH65462	KRH65463	KRH65477	KRH65481	KRH65482	KRH65483	KRH65484	KRH65486	KRH65534	KRH65538	KRH65539	KRH65542	KRH65543	KRH65544	KRH65554	KRH65556	KRH65557	KRH65561	KRH65572	KRH65573	KRH65580	KRH65989	KRH65990
OG0000115		KRG89996	KRG90095	KRG90274	KRG90297	KRG94199	KRG94517	KRG94754	KRG99053	KRG99308	KRG99356	KRG99522	KRG99731	KRH04965	KRH05261	KRH07658	KRH07947	KRH12575	KRH12776	KRH12908	KRH12991	KRH13124	KRH13224	KRH13368	KRH15644	KRH16022	KRH16091	KRH16198	KRH16296	KRH16337	KRH16675	KRH17630	KRH17635	KRH17735	KRH18843	KRH32982	KRH37893	KRH38203	KRH44989	KRH45843	KRH48586	KRH49681	KRH50436	KRH54809	KRH57634	KRH57736	KRH57801	KRH58140	KRH58141
OG0000116	Ca_08910	Ca_08912	Ca_09505	Ca_13082	Ca_13083	Ca_15672	Ca_24170	Ca_27102	Ca_27103	KRG98118	KRG98121	KRH00483	KRH00484	KRH00485	KRH00486	KRH07669	KRH15984	KRH15985	KRH17206	KRH18135	KRH24311	KRH29288	KRH30665	KRH33057	KRH40705	KRH45375	KRH45376	KRH53428	KRH53429	KRH64511	KRH68874	KRH68875	KRH72837	KRH72838	RCW18835	OIV95667	OIV96795	OIV97978	OIV98541	OIV99546	OIW01397	OIW01509	OIW02614	OIW04415	OIW16104	OIW20211	AES59507	AES70792	AES82753
OG0000117	Ca_18215	Ca_19175	Ca_20199	KRG91520	KRG93408	KRG94876	KRH12110	KRH50392	OIV95694	OIV95708	OIW01483	AES65311	AES65312	AES69924	AES70135	AES70138	AES70145	AES70153	AES70155	AES70161	AES70162	AES70166	AES70710	AET04461	KEH15699	KEH15705	KEH16218	KEH16221	KEH16228	KEH19130	KEH19136	KEH19137	KEH19144	KEH25942	KEH28717	KEH29560	KEH33540	KEH33608	KEH33696	KEH33711	KEH33739	KEH33754	KEH33780	KEH33781	KEH33782	KEH33783	KEH33784	KEH33785	KEH33788
OG0000118	Ca_13911	Ca_13937	Ca_13987	Ca_15784	Ca_15907	Ca_15981	Ca_16009	Ca_16509	Ca_18300	Ca_18321	Ca_18576	Ca_18815	Ca_19314	Ca_19841	Ca_19940	Ca_20000	Ca_20171	Ca_20175	Ca_20176	Ca_21275	Ca_21502	Ca_21598	Ca_21845	Ca_22160	Ca_22244	Ca_22345	Ca_22459	Ca_22540	Ca_22639	Ca_22840	Ca_22906	Ca_23191	Ca_23197	Ca_23415	Ca_23442	Ca_23594	Ca_23634	Ca_23793	Ca_23880	Ca_24002	Ca_24003	Ca_24239	Ca_24419	Ca_24442	Ca_24443	Ca_24576	Ca_24584	Ca_24585	Ca_24597
OG0000119		KRH39005		AES59417	AES59628	AES60618	AES61565	AES61681	AES63674	AES64062	AES65211	AES65855	AES66337	AES66429	AES66734	AES66906	AES67202	AES67596	AES68747	AES69413	AES69672	AES70738	AES72548	AES72902	AES73795	AES73875	AES75768	AES77293	AES77305	AES77944	AES78954	AES79779	AES79832	AES82102	AES88115	AES89243	AES89953	AES90434	AES90849	AES90969	AES91111	AES93736	AES95398	AES97530	AES97719	AES97777	AES97856	AES98184	AES98211
OG0000120	Ca_03283	Ca_05529	Ca_07508	Ca_10407	Ca_14509	Ca_15155	Ca_16322	KRG90894	KRG90895	KRG99311	KRG99312	KRH02937	KRH02938	KRH25800	KRH25801	KRH35898	KRH49678	KRH54422	KRH54423	KRH54424	KRH54425	KRH54426	KRH57048	KRH57049	KRH63501	KRH63502	KRH63503	KRH69529	KRH69530	OIV93734	OIV94141	OIV94520	OIV99822	OIW01899	OIW05979	OIW06950	OIW08309	OIW10095	OIW19451	OIW20083	OIW21991	AES89804	AES92414	AET05453	KEH19955	KEH32572	KEH35055	KEH40650	KEH44193
OG0000121	Ca_10754	Ca_15917	Ca_17248	Ca_17249	Ca_22375	Ca_26807	KRG98820	KRH05914	KRH65359	KRH65363	KRH65366	KRH65373	KRH65375	KRH75322	OIV98725	OIW00957	OIW00958	OIW12022	OIW19020	AES59642	AES59644	AES59645	AES77575	AES77612	AES95271	AES97131	AES98795	AES98800	AES98804	KEH16181	KEH29135	KEH29137	KEH29138	KEH29139	KEH29140	KEH29143	KEH29148	ESW05997	ESW05998	ESW06787	ESW06789	ESW06790	ESW06791	ESW06817	ESW12948	ESW18423	ESW32684	KOM25869	KOM38217
OG0000122	Ca_10294	Ca_13607	Ca_16093	Ca_16137	Ca_20201	Ca_20202	Ca_27634	Ca_27766	KRG88622	KRH16242	KRH16243	KRH16277	KRH17328	KRH17329	OIV89348	OIW08126	OIW08127	OIW08128	OIW08160	AES73772	AES99273	AET00459	AET00640	AET02460	KEH19133	ESW13815	ESW13816	ESW13893	ESW13906	ESW13948	ESW13950	ESW13951	ESW13952	ESW13953	KOM26435	KOM26436	KOM44182	KOM47037	KOM47038	KOM47049	KOM47055	KOM47096	KOM48598	KOM49233	KOM50141	KOM50150	KOM53004	KOM55754	Vradi0070s00420.1
OG0000123	Ca_09643	Ca_11546	Ca_11547	Ca_11548	Ca_11550	Ca_11551	KRG99878	KRH07586	KRH39486	KRH39487	KRH39488	KRH43378	KRH59514	KRH59515	KRH59516	KRH74456	KRH74457	OIV93022	OIV93023	OIV94472	OIW00456	OIW10635	OIW18184	AES91598	AES95930	AES95931	AES95933	AES95935	AES95936	AES95937	AES95941	AES95942	AES95944	AES95947	AES95951	AET03358	AET04653	KEH27726	ESW25362	ESW25363	ESW28449	ESW28450	ESW30336	ESW30337	ESW30338	ESW30339	ESW31796	KOM26807	KOM26808
OG0000124	Ca_02727	Ca_06594	Ca_10063	Ca_12566	Ca_15868	Ca_16014	Ca_18237	Ca_22469	KRG93284	KRH07629	KRH10040	KRH10041	KRH10042	KRH23275	KRH23276	KRH23277	KRH45394	KRH47080	KRH47081	KRH47088	KRH47089	KRH54588	KRH56597	KRH56719	KRH62962	KRH63294	KRH71099	KRH75561	OIV97109	OIW02240	OIW03767	OIW04642	OIW04926	OIW08992	OIW11830	OIW12398	OIW15908	OIW18545	OIW19698	AES67819	AES74492	AES91339	AET01633	KEH17355	KEH18412	KEH20221	KEH33440	KEH33441	KEH39506
OG0000125	Ca_02000	Ca_02747	Ca_04917	Ca_10090	Ca_10774	Ca_18369	Ca_20632	Ca_23045	KRH02714	KRH02715	KRH05877	KRH05878	KRH08131	KRH10007	KRH12384	KRH12385	KRH15132	KRH19154	KRH23324	KRH28740	KRH37385	KRH37386	KRH44153	KRH47126	KRH61101	KRH69834	KRH76716	OIV94818	OIV97395	OIV99759	OIW03513	OIW03779	OIW09005	OIW09652	OIW11020	OIW11847	OIW14823	OIW15599	OIW17176	AES59331	AES59590	AES65413	AES65414	AES67859	AES95050	KEH18344	KEH36209	KEH37472	KEH37473
OG0000126	Ca_04886	Ca_05183	Ca_07150	Ca_08019	Ca_17748	KRG91525	KRG95065	KRH05958	KRH05959	KRH11812	KRH35301	KRH36829	KRH41834	KRH51701	KRH58404	KRH59870	KRH60536	KRH61035	KRH65977	KRH66728	KRH75786	OIV89611	OIV91435	OIW00784	OIW03213	OIW03543	OIW10130	OIW11094	OIW12015	OIW12517	OIW13919	OIW15495	OIW15661	AES62535	AES64847	AES74016	AES81144	AES87013	AES87015	AET04989	AET05587	KEH28915	KEH31339	ESW05949	ESW08088	ESW15414	ESW19450	ESW30982	ESW32051
OG0000127	Ca_04262	Ca_04312	Ca_09836	Ca_14475	Ca_16911	Ca_22312	KRG90146	KRG90147	KRG91803	KRG96294	KRH14007	KRH14008	KRH14009	KRH32889	KRH32931	KRH34983	KRH41022	KRH54032	KRH59698	KRH63919	KRH68038	KRH72128	KRH74107	OIV89013	OIV89812	OIV90433	OIV91396	OIV92272	OIV98195	OIV98850	OIW01467	OIW06262	OIW06564	OIW12592	OIW16470	OIW18238	OIW20130	OIW21817	AES60158	AES72950	AES72952	AET01084	AET01085	AET04904	KEH20949	KEH41799	KEH41846	KEH43562	ESW09833
OG0000128	Ca_05079	Ca_12950	Ca_15956	Ca_15957	Ca_15959	Ca_18484	KRH13456	KRH13457	KRH21858	KRH27437	KRH42495	KRH58590	KRH71023	KRH71025	KRH71026	KRH71027	KRH71028	KRH71029	KRH75001	KRH75184	KRH75185	OIV92472	OIW00729	OIW05310	OIW11610	OIW16721	AES97532	AES97533	AES97539	AES97541	AES97547	KEH16106	KEH16982	KEH17519	KEH17520	KEH17521	KEH17522	KEH17523	KEH17541	KEH17543	KEH19983	KEH19984	KEH27885	KEH27886	KEH27888	KEH27895	KEH27900	KEH27901	KEH27983
OG0000129	Ca_04190	Ca_09675	Ca_18451	Ca_21604	Ca_22809	Ca_22935	Ca_25475	KRG93040	KRG98931	KRG98932	KRG98933	KRG98949	KRH01817	KRH13523	KRH13524	KRH13865	KRH13866	KRH13867	KRH13868	KRH13869	KRH13870	KRH20120	KRH43553	KRH43561	KRH46871	KRH53895	KRH59571	KRH64044	RCW19305	OIV89968	OIV92479	OIW00473	OIW07562	OIW11773	OIW12799	OIW15352	OIW21207	AES63068	AES70070	AES72859	AES77225	AET04740	KEH20901	KEH21471	KEH38160	KEH38459	ESW09714	ESW09715	ESW11105
OG0000130	Ca_03371	Ca_05795	Ca_10191	Ca_15013	Ca_16891	Ca_20764	Ca_21148	KRG89696	KRG98761	KRG98762	KRG98763	KRG98764	KRH05995	KRH14398	KRH14593	KRH17480	KRH17481	KRH27875	KRH46181	KRH46182	KRH50623	KRH51083	KRH59992	KRH59993	KRH73535	KRH73749	KRH77599	OIV92075	OIV92646	OIV94926	OIV95538	OIV95833	OIW02809	OIW02874	OIW04179	OIW04180	OIW06238	OIW13398	OIW13991	OIW16471	OIW22011	AES59823	AES92622	AES92624	AES94004	AET00192	AET00506	KEH17263	KEH21166
OG0000131	Ca_02185	Ca_02186	Ca_05109	Ca_05110	Ca_05111	Ca_05112	Ca_05114	Ca_09317	Ca_17387	Ca_17389	KRH08433	KRH28416	KRH37167	KRH37168	KRH37169	KRH37172	KRH42430	KRH42431	OIV94740	OIW03312	OIW07006	OIW08017	OIW14266	OIW17266	AES87846	AES94616	AES94618	KEH31432	KEH31433	KEH31510	KEH37342	KEH37344	ESW06019	ESW06020	ESW06021	ESW10858	ESW10859	ESW10860	ESW23686	ESW23691	ESW23693	ESW28749	ESW28750	ESW30851	ESW30852	KOM25512	KOM25514	KOM27880	KOM27881
OG0000132	Ca_00457	Ca_00459	Ca_00461	Ca_00462	Ca_03080	Ca_03081	Ca_03082	Ca_03554	Ca_27727	KRH02482	KRH02484	KRH11119	KRH19485	KRH19486	KRH19487	KRH21125	KRH33642	KRH33643	KRH33644	KRH68334	KRH69152	OIV91033	OIV95338	OIV95741	OIW00186	OIW13018	OIW13445	OIW14039	AES61561	AES61564	AES64092	AES64094	AES64104	AES71643	AES73698	AES76388	AES89626	AES92078	AES92079	AES92082	AES92083	AES92084	KEH30666	KEH30667	KEH32387	KEH32389	KEH32390	KEH43187	ESW06018
OG0000133	Ca_05064	Ca_05520	Ca_05521	Ca_05522	Ca_05523	Ca_13028	KRG90880	KRG90882	KRG90883	KRG90887	KRG90888	KRG90889	KRG94285	KRG94286	KRG94287	KRH35902	KRH35903	KRH35904	KRH35905	KRH35906	KRH35907	KRH35908	KRH35910	KRH38178	KRH38179	KRH38180	KRH39152	KRH42522	KRH42523	KRH42524	KRH48542	RCW18749	RCW18750	OIV90907	OIW00741	OIW02019	OIW02020	OIW03628	OIW11943	OIW12918	AES62861	AES62862	AES62863	AES62866	AES62868	AES75432	AES75438	AES97506	KEH26988
OG0000134	Ca_13063	Ca_13065	Ca_14934	KRH05212	KRH15823	KRH15825	KRH18011	KRH18012	KRH18015	KRH18016	KRH18017	KRH18019	KRH18024	KRH18026	KRH18027		AES75445	KEH33224	KEH40304	KEH40306	KEH40320	KEH40323	KEH40328	KEH40330	KEH40335	KEH40340	KEH40355	KEH40366	KEH40371	KEH40377	KEH40380	KEH40385	KEH40394	ESW13182	ESW13188	ESW33162	ESW33164	ESW33169	ESW33170	ESW33171	ESW33173	ESW33177	ESW33178	ESW33181	ESW33431	ESW33435	ESW33439	ESW33442	ESW33446
OG0000135	Ca_21107	Ca_21108	KRG93637	KRG93639	KRG93640	KRG93642	KRH01268	KRH01269	KRH01270	KRH01271	KRH01272	KRH01273	KRH04068	KRH18391	KRH18392	KRH18393	KRH18395	KRH45007	KRH45008	KRH45009	KRH45010	KRH57339	KRH57340	KRH75442	KRH75445	KRH75446	KRH75447	OIV90216	OIV90217	OIV90219	OIW05413	OIW12347	OIW16731	OIW17324	AES77642	AES77643	AES77645	AES77646	AES77648	ESW11485	ESW11486	ESW11487	ESW11488	ESW11503	ESW23302	ESW23304	ESW23305	ESW23306	ESW23307
OG0000136		KRG89516	KRG90339	KRG90365	KRG94234	KRG94463	KRG94496	KRG99392	KRG99555	KRH00062	KRH00063	KRH00828	KRH00829	KRH04886	KRH04912	KRH05155	KRH07323	KRH07667	KRH07787	KRH07818	KRH13142	KRH15303	KRH15714	KRH18398	KRH18399	KRH18704	KRH25460	KRH26012	KRH26013	KRH26055	KRH26179	KRH26187	KRH30102	KRH30811	KRH32816	KRH33056	KRH33364	KRH37545	KRH37546	KRH37777	KRH38376	KRH41359	KRH45372	KRH45420	KRH45670	KRH45671	KRH45830	KRH46920	KRH48680
OG0000137	Ca_04426	Ca_22747	Ca_25414	Ca_25598	Ca_25904	KRG91591	KRH08846	KRH08847	KRH08848	KRH08849	KRH08850	KRH08851	KRH08852	KRH08853	KRH08854	KRH35233	KRH35234	KRH38360	KRH38361	KRH38362	KRH38364	KRH38365	KRH38366	KRH38368	KRH38369	OIV91450	OIW06367	OIW06368	OIW08057	OIW08058	OIW08059	OIW08060	OIW12536	AES62438	AES62442	AES62443	AES62444	AES62629	AES75590	AES75591	KEH15395	KEH15570	KEH22476	KEH22477	KEH26283	KEH26284	KEH26285	KEH26287	KEH26288
OG0000138	Ca_13864	Ca_13865	Ca_13868	Ca_13871	KRG89180	KRG89183	KRG98544	KRH05128	KRH40810	KRH46338	KRH46341	KRH46342	KRH49516	KRH49517	KRH49518	OIV89898	OIV92084	OIV92086	OIW05382	OIW05383	AES59942	AES59944	AES70573	AES70578	AES70579	AES70581	AES70585	AES70590	KEH15784	KEH16965	KEH19671	KEH26493	KEH34013	KEH34014	KEH34015	KEH34016	KEH34017	KEH34023	KEH34024	KEH34025	KEH41118	ESW18285	ESW18599	ESW18600	ESW18602	ESW18603	ESW18604	ESW18606	ESW18607
OG0000139	Ca_10784	Ca_16075	Ca_16077	Ca_18535	Ca_23027	KRH05855	KRH08176	KRH08180	KRH08181	KRH08182	KRH08183	KRH15165	KRH69871	KRH69872	KRH69875	KRH69876	KRH70961	KRH75102	KRH76742	OIW02197	OIW03502	OIW04911	OIW11016	OIW13078	OIW20174	OIW20828	AES86988	AES95026	AES97152	AET01758	AET01759	AET03873	AET03889	KEH18476	KEH20407	KEH26426	KEH34490	KEH40176	KEH40177	ESW25482	ESW28065	ESW28066	ESW28067	ESW28070	ESW32724	KOM32275	KOM32276	KOM45180	KOM45840
OG0000140	Ca_02119	Ca_09241	Ca_09242	KRH04686	KRH04687	KRH04688	KRH04691	KRH04692	KRH04693	KRH04694	KRH04695	KRH04701	KRH04702	KRH04703	KRH28518	KRH28519	KRH57755	KRH57756	KRH57757	KRH57759	KRH57760	KRH57761	KRH57762	KRH76940	OIV89695	OIW09772	OIW10966	OIW10967	OIW20692	OIW21540	AES94763	AES94764	AES94769	AES94772	AES94777	AET04019	AET04028	AET04030	AET04032	AET04036	KEH15996	KEH20509	KEH20511	ESW18278	ESW27956	ESW27957	ESW27958	ESW27959	ESW27960
OG0000141	Ca_15740	Ca_15741	Ca_15742	Ca_15747	KRH07297	KRH13115	KRH13141	KRH17964	KRH32895	KRH44771	KRH44774	KRH44775	KRH72121	OIV89148	OIV95101	OIV95102	OIV95105	OIV99093	OIV99094	OIV99095	OIV99096	OIW01981	OIW01982	OIW03054	OIW03107	OIW03108	OIW09265	OIW09282	OIW14390	AET02660	AET02668	AET02676	AET02678	AET02682	AET02683	AET02686	KEH19270	KEH19271	KEH19272	KEH19275	ESW05478	ESW05479	ESW05480	ESW05481	ESW05482	ESW05483	ESW05484	ESW05486	ESW05487
OG0000142	Ca_10571	Ca_10572	Ca_18585	KRG93416	KRG93417	KRG93418	KRG93419	KRG93421	KRG93423	KRG93424	KRH18573	KRH18576	KRH28536	KRH28537	KRH51925	KRH61224	KRH61225	KRH70254	KRH76922	KRH76923	OIV98162	OIW04924	OIW07273	OIW13427	OIW13428	OIW14846	OIW17315	AES74563	AES74569	AES74572	AES74579	AES74581	AES74583	AES74584	AES75355	AES75359	AES86986	AES94799	KEH33015	KEH37856	ESW05360	ESW08637	ESW08638	ESW23134	ESW23135	ESW23136	ESW23137	ESW23138	ESW23139
OG0000143	Ca_01907	Ca_11459	Ca_11785	Ca_12984	Ca_13810	Ca_14442	Ca_15213	Ca_15703	Ca_17078	Ca_17337	Ca_17559	Ca_18120	Ca_18269	Ca_18302	Ca_18334	Ca_18526	Ca_19117	Ca_19279	Ca_19505	Ca_19800	Ca_19840	Ca_20496	Ca_20540	Ca_20877	Ca_21032	Ca_21278	Ca_21374	Ca_21635	Ca_21642	Ca_21643	Ca_21899	Ca_22088	Ca_23067	Ca_23380	Ca_23441	Ca_23457	Ca_23507	Ca_23553	Ca_23595	Ca_23680	Ca_23821	Ca_23855	Ca_24044	Ca_24106	Ca_24146	Ca_24208	Ca_24340	Ca_24341	Ca_24368
OG0000144	Ca_10295	Ca_16079	Ca_16081	Ca_24900	Ca_25318	Ca_25737	Ca_25817	Ca_26384	Ca_26388	Ca_26475	Ca_27434	Ca_28025	Ca_28164	KRG97819	KRG97820	KRH15024	KRH15028	KRH15033	KRH15034	KRH15035	KRH31054	KRH33383	KRH33384	KRH73105	KRH73106	KRH75160	RCW19041	OIW01973	OIW05577	OIW21930	AES91742	AES99462	AES99474	KEH26821	KEH32520	ESW13817	ESW13818	ESW13819	ESW13820	ESW13821	ESW13822	ESW13825	ESW13826	ESW13827	ESW13828	ESW17469	ESW35479	KOM29505	KOM29508
OG0000145	Ca_04631	Ca_18327	KRG98310	KRG98311	KRH06268	KRH12699	KRH12700	KRH30336	KRH30338	KRH30339	KRH37565	KRH47699	KRH47700	RCW19319	OIV91174	OIW00682	OIW21466	AES69821	AES93655	AES93803	AES98005	AES99257	AET01903	KEH15585	KEH30144	KEH30145	KEH34161	KEH34164	KEH34166	KEH34168	KEH34169	KEH34170	KEH34224	KEH34226	KEH37461	KEH37670	KEH37671	KEH37672	KEH37677	KEH37678	KEH37679	KEH37680	KEH43916	KEH43917	KEH43918	ESW07368	ESW07369	ESW07372	ESW10606
OG0000146	Ca_01564	Ca_01565	Ca_08993	Ca_08994	Ca_23344	Ca_24621	KRH46756	KRH46759	KRH48293	KRH52042	KRH57597	KRH61352	KRH61353	KRH64889	KRH64890	OIW01450	OIW01452	OIW07567	OIW14895	OIW22064	AES69561	AES69562	AES69563	AES69564	AES69565	AES69569	AES69571	AES69572	AES69575	AES73352	AES73356	AES79044	AES79155	AES79156	AES79180	AES79183	KEH31459	ESW06549	ESW06550	ESW06552	ESW06554	ESW06555	ESW06935	ESW06936	ESW08710	ESW08711	ESW08712	ESW12571	ESW12577
OG0000147	Ca_01950	Ca_02468	Ca_02469	Ca_06367	Ca_09951	Ca_24171	KRH08027	KRH08028	KRH08029	KRH20356	KRH20357	KRH22321	KRH22322	KRH22323	KRH24310	KRH25686	KRH27002	KRH27003	KRH27004	KRH27005	KRH27009	KRH28825	KRH28826	KRH29287	KRH50139	KRH51687	KRH51688	KRH61024	KRH61025	KRH61026	KRH69754	KRH69755	KRH76627	KRH76628	KRH76629	KRH76630	OIV92676	OIV93231	OIV93570	OIV94852	OIV99547	OIW05652	OIW08754	OIW11039	OIW14813	OIW20578	OIW21006	AES89383	AES95172
OG0000148	Ca_22755	KRH13063	KRH13064	KRH13065	KRH13066	KRH13067	KRH13068	KRH13074	KRH13075	KRH13076	KRH13077	KRH43022	KRH43023	KRH43024	KRH43725	KRH44878	OIW20217	OIW21122	AET02745	AET02749	AET02753	AET02777	AET02778	AET02780	AET02782	AET02783	AET02786	AET02787	AET02789	AET02790	AET02794	AET02795	AET02796	AET02798	AET02801	AET02805	AET02807	AET02808	AET02809	AET02810	AET02814	AET02816	KEH19150	KEH19151	KEH19153	KEH19155	KEH19157	KEH19371	KEH19374
OG0000149	Ca_14111	Ca_14112	Ca_14113	Ca_14114	Ca_14115	Ca_19023	Ca_19026	KRH22457	KRH22458	KRH22459	KRH22460	KRH22461	KRH22462	KRH25493	KRH26890	KRH26891	KRH26892	KRH26893	KRH26894	KRH56031	KRH56033	KRH56034	KRH56043	KRH56044	KRH56045	KRH56046	KRH56047	KRH56097	KRH56098	OIV96746	OIV96747	OIV96748	OIW05913	OIW06043	OIW06044	OIW08397	OIW08398	KEH29602	KEH39042	KEH39046	KEH39048	KEH39049	KEH39050	KEH39051	KEH39052	KEH39054	KEH39055	KEH39056	KEH39058
OG0000150	Ca_01125	Ca_02899	Ca_02979	Ca_03648	Ca_06691	Ca_19166	KRG92932	KRG96751	KRG96753	KRH03669	KRH20136	KRH20137	KRH23603	KRH23604	KRH44495	KRH44496	KRH44497	KRH44498	KRH44499	KRH44500	KRH44501	OIV91686	OIV95906	OIV99900	OIW00131	OIW03867	OIW03868	OIW13048	OIW15816	OIW17484	OIW18383	OIW18588	OIW19547	AES61437	AES68182	AES68183	AES68184	AES82404	AES86542	AES91574	AES91919	KEH32128	KEH37173	KEH39609	KEH39610	ESW07769	ESW07770	ESW10946	ESW16967
OG0000151	Ca_11278	Ca_15633	Ca_17277	Ca_17279	Ca_17280	KRH17133	KRH17135	KRH17136	KRH17137	KRH55855	KRH55859	KRH72773	OIV91715	OIW05996	OIW16088	OIW16089	OIW16090	OIW22014	OIW22015	OIW22016	AES89720	AES98920	AES98924	AES98925	AES98926	AES98931	ESW04703	ESW04744	ESW04745	ESW04747	ESW14037	ESW14070	ESW14071	ESW20095	KOM47197	KOM47199	KOM47201	KOM47202	KOM47204	KOM50083	KOM50169	KOM50174	KOM53734	Vradi0023s00480.1	Vradi0267s00040.1	Vradi0267s00060.1	Vradi0267s00120.1	Vradi02g08940.1	Vradi02g08960.1
OG0000152	Ca_01275	Ca_01276	Ca_03807	Ca_07693	Ca_14704	KRG92605	KRG93924	KRG93937	KRG93938	KRG93939	KRG93940	KRG97072	KRG97073	KRG97077	KRH01113	KRH18211	KRH18212	KRH18221	KRH18222	KRH19681	KRH32284	KRH34177	KRH34178	KRH40147	KRH58258	KRH62452	KRH68816	KRH68817	KRH68818	KRH68819	KRH75758	OIW21368	AES59716	AES61159	AES61160	AES61163	AES74973	AES82710	AES82711	AES82713	AES82718	KEH21597	KEH28987	KEH42418	ESW05943	ESW11608	ESW15987	ESW16431	ESW19227
OG0000153	Ca_09794	Ca_14245	Ca_21858	Ca_27206	KRH14090	KRH14091	KRH14092	KRH14093	KRH14094	KRH14095	KRH16326	KRH17006	KRH54682	KRH54764	KRH62943	KRH63146	KRH63147	KRH63148	KRH74029	OIV91914	OIV91915	OIW02933	OIW02934	OIW02935	OIW02936	OIW02962	OIW02964	OIW22062	AES65907	AES65910	AES65915	AES67852	AET00957	ESW14505	ESW15485	ESW15486	ESW15487	ESW15488	ESW15490	ESW15491	ESW15493	ESW15495	ESW15496	ESW15497	ESW15498	ESW24041	KOM25979	KOM35707	KOM35708
OG0000154	Ca_10547	Ca_10548	Ca_10550	Ca_10551	Ca_15318	Ca_28237	KRG93468	KRG93469	KRG93470	KRG93471	KRH01106	KRH01107	KRH03400	KRH18531	KRH40149	KRH40150	KRH56983	OIV90259	OIW00114	OIW12432	OIW17704	AES64795	AES74654	AES74655	AES74657	AES74672	AES74676	AES75341	KEH21596	KEH24942	KEH31887	KEH40137	KEH40138	ESW11611	ESW11612	ESW23174	ESW23175	ESW23176	ESW23177	ESW27356	KOM33228	KOM36904	KOM36905	KOM56751	KOM56752	KOM56759	KOM56760	Vradi01g01570.1	Vradi01g01590.1
OG0000155	Ca_00098	Ca_00099	Ca_00100	KRH01756	KRH10478	KRH10479	KRH42222	KRH43951	KRH43952	KRH43953	KRH43954	KRH43955	KRH43956	KRH43958	KRH43959	KRH43961	KRH58342	KRH58343	RCW18993	OIV91551	OIV91552	OIV91553	OIV91554	OIW13617	AES63302	AES63365	AES63366	AES63368	AES64555	KEH31269	KEH31270	KEH31271	KEH31273	KEH31275	ESW11146	ESW20445	ESW20446	ESW20447	ESW20448	ESW20449	ESW20450	ESW31048	ESW31049	ESW31050	ESW31051	KOM31283	KOM31284	KOM31285	KOM54009
OG0000156	Ca_17355	Ca_23535	Ca_25343	Ca_25345	KRG92317	KRG99855	KRH01429	KRH05287	KRH12775	KRH20776	KRH33106	KRH33297	KRH33299	KRH33301	KRH34473	KRH35909	KRH37736	KRH46178	KRH46798	KRH49938	KRH58830	OIV89001	OIV89587	OIV89671	OIV89759	OIV90552	OIV90553	OIV90554	OIV90555	OIW00571	OIW00572	OIW14465	AES66144	AES96854	KEH16751	KEH19195	KEH26103	KEH37375	KEH41018	KEH41019	KEH41020	KEH41304	KEH41361	ESW06485	ESW10519	ESW10520	ESW11376	ESW14935	ESW14938
OG0000157	Ca_05301	Ca_06334	Ca_06335	Ca_06336	Ca_12525	Ca_14594	KRH15019	KRH15020	KRH20397	KRH20400	KRH20402	KRH20403	KRH20405	KRH42102	KRH42103	KRH42105	KRH50102	KRH50104	KRH50105	KRH50107	KRH50109	KRH53964	KRH57663	KRH63973	KRH73111	OIV92235	OIV93248	OIV93249	OIV94758	OIV95593	OIW14199	OIW20587	OIW20589	AES75914	AES75921	AES90474	AES98083	AES99494	KEH31001	KEH31002	KEH31005	KEH31008	ESW09739	ESW09740	ESW13809	ESW31133	ESW31352	ESW31353	ESW31354
OG0000158	Ca_18022	Ca_18024	Ca_18026	KRH09480	KRH09481	KRH09482	KRH09483	KRH09484	KRH09485	KRH09486	KRH09487	KRH09488	KRH09489	KRH09490	KRH38944	KRH38945	KRH38946	KRH38947	KRH38948	KRH38949	KRH38950	KRH38951	KRH38952	KRH38953	KRH38954	KRH38955	KRH38956	KRH38957	KRH38958	KRH38959	KRH38960	KRH38961	KRH38962	KRH38963	KRH38964	KRH38965	KRH38966	KRH38967	KRH38968	KRH38969	KRH47372	OIW20602	AES76319	AES93800	KEH26816	KEH26817	KEH26818	KEH26823	KEH26825
OG0000159		KRH25554	KRH25555	KRH25556	KRH25557	KRH25558	KRH25567	KRH33072	KRH50654	KRH55978	KRH55979	KRH55980	KRH55981	KRH55982	KRH55983	KRH55984	KRH55985	KRH55986	KRH55987	OIV92188	OIV99238	AES64910	AES99855	AES99856	AES99857	AES99858	AES99859	AES99860	AES99886	AES99887	KEH28321	KEH37141	ESW04696	ESW05013	ESW21152	ESW21153	ESW21154	ESW21156	ESW21157	ESW21158	ESW21159	ESW21160	ESW21161	ESW21162	ESW21163	ESW34670	ESW34671	ESW35860	ESW35861
OG0000160	Ca_21439	Ca_26641	KRG91206	KRH07774	KRH10716	KRH13073	KRH20604	KRH20605	KRH22184	KRH27150	KRH43723	KRH46708	KRH55558	KRH56230	KRH65688	KRH65689	OIV99863	OIW00544	AES89919	AET02511	AET02762	AET02800	KEH19152	KEH19641	KEH22733	KEH32950	ESW05388	ESW05389	ESW05392	ESW05600	ESW05603	ESW05605	ESW05607	KOM26604	KOM49722	Vradi02g11020.1	Vradi05g22950.1	VIT_00s0286g00030.t01	VIT_00s0286g00050.t01	VIT_00s0286g00100.t01	VIT_00s0347g00090.t01	VIT_00s0409g00050.t01	VIT_00s0409g00080.t01	VIT_00s0743g00010.t01	VIT_00s2525g00010.t01	VIT_03s0017g01510.t01	VIT_05s0051g00120.t01	VIT_07s0185g00090.t01	VIT_12s0134g00310.t01
OG0000161	Ca_02488	Ca_02489	Ca_02490	Ca_24871	KRH24001	KRH29316	OIV99644	OIW03398	AES63592	AES66206	AES67383	AES68135	AES68136	AES68188	AES96581	AES99265	AES99266	KEH19719	KEH22654	KEH22655	KEH26127	KEH29634	KEH30875	KEH30876	KEH36096	KEH36465	KEH39177	KEH39234	KEH39237	KEH39238	KEH39239	KEH39240	KEH39241	KEH39243	KEH39244	KEH39245	KEH39246	KEH39248	KEH39249	KEH39280	KEH39281	KEH39282	KEH39283	KEH39285	KEH39286	KEH39287	KEH39288	KEH39289	KEH39290
OG0000162	Ca_19619	Ca_19621	Ca_19622	Ca_19623	Ca_19624	Ca_19625	Ca_19626	Ca_21196	Ca_21197	KRH00071	KRH00072	KRH00075	KRH49212	KRH49213	KRH49214	KRH49215	KRH49216	KRH49217	KRH49218	KRH49220	KRH49221	KRH49222	KRH49224	KRH62422	KRH62423	KRH62424	KRH75749	KRH75750	OIW01218	OIW07512	OIW07513	OIW07514	AES79386	AES79389	AES79391	AES79392	AES79413	AES79414	AES79417	AES79418	AES79420	AES79422	AES79424	AES79425	AES79426	AES79428	AES79429	KEH23050	KEH28979
OG0000163	Ca_09921	KRH07940	KRH28880	KRH28881	KRH28882	KRH28883	KRH69698	KRH69699	KRH69700	KRH76565	KRH76567	KRH76568	KRH76569	KRH76570	OIV93557	OIV94873	OIV94874	OIW09633	OIW11072	OIW11073	OIW11074	OIW11075	OIW11076	OIW11077	OIW11078	AES95242	AES95244	AES95246	AES95247	AES95249	AES95251	AES95255	AES95256	AES95258	AES95259	AES95261	AES95263	AES95265	AET03672	AET03674	AET03677	AET03679	ESW28212	ESW28213	ESW28214	ESW29960	ESW29961	ESW29962	ESW29964
OG0000164	Ca_10468	Ca_10469	Ca_10470	Ca_10471	Ca_10472	KRG93716	KRG93758	KRH10558	KRH10560	KRH43890	KRH43891	OIV91580	AES68416	AES74829	AES74850	AES74852	AES74855	AES74858	AES74860	AES74861	AES74862	AES74867	AES74869	AES74872	AES74873	AES74874	AES74875	AES74876	AES74878	AES74879	AES74881	AES74883	AES74884	AES74885	AES77507	AES97683	KEH15870	KEH16177	KEH16391	KEH19454	KEH21629	KEH24968	KEH25028	KEH25029	KEH25039	ESW20396	ESW20397	ESW20398	ESW23389
OG0000165		KRG91755	KRG91756	KRH08577	KRH08578	KRH31248	KRH35020	KRH35021	KRH70220	OIV91406	OIV98813	AES63403	AES73286	KEH35751	ESW15607	ESW15608	ESW23908	ESW23914	KOM35818	KOM35819	KOM55955	Vradi01g10060.1	Vradi01g10120.1	Vradi08g17470.1	Vradi08g17480.1	VIT_00s0413g00010.t01	VIT_00s0444g00010.t01	VIT_00s0481g00020.t01	VIT_00s0731g00010.t01	VIT_00s1212g00010.t01	VIT_00s1212g00020.t01	VIT_00s2280g00010.t01	VIT_18s0001g00080.t01	VIT_18s0001g00310.t01	VIT_18s0001g00340.t01	VIT_18s0001g00400.t01	VIT_18s0001g00420.t01	VIT_18s0001g00680.t01	VIT_18s0001g00730.t01	VIT_18s0001g00790.t01	VIT_18s0001g00850.t01	VIT_18s0001g00930.t01	VIT_18s0001g01010.t01	VIT_18s0001g01280.t01	VIT_18s0001g02350.t01	VIT_18s0001g02410.t01	VIT_18s0075g00230.t01	VIT_18s0075g00530.t01	VIT_18s0075g00540.t01
OG0000166	Ca_05297	Ca_05463	Ca_06450	Ca_06888	Ca_11213	Ca_11544	Ca_11626	Ca_12522	Ca_12962	Ca_13935	Ca_15744	Ca_15969	Ca_16148	Ca_16531	Ca_16959	Ca_18763	Ca_19293	Ca_19547	Ca_19655	Ca_19798	Ca_19874	Ca_20344	Ca_20345	Ca_20364	Ca_20656	Ca_21012	Ca_21088	Ca_21413	Ca_22113	Ca_22123	Ca_22124	Ca_22214	Ca_22981	Ca_23090	Ca_23403	Ca_23630	Ca_23674	Ca_24035	Ca_24082	Ca_24560	Ca_24569	Ca_24638	Ca_24647	Ca_24798	Ca_24989	Ca_25062	Ca_25586	Ca_25854	Ca_26042
OG0000167	Ca_05716	KRG89532	KRG93596	KRG94548	KRG94550	KRG94552	KRG94554	KRG97390	KRH06496	KRH06923	KRH06924	KRH06925	KRH06926	KRH06928	KRH16663	KRH31522	KRH31523	KRH42690	KRH47931	KRH55810	KRH58785	KRH58786	KRH59821	OIV89586	OIW00263	OIW19101	AES72004	AES72005	KEH18682	KEH20614	KEH20615	KEH21021	KEH21990	KEH22000	KEH22004	ESW30664	ESW30666	ESW32017	ESW33707	ESW33708	ESW33709	ESW33711	ESW35770	ESW35771	KOM25440	KOM31521	KOM31522	KOM38403	KOM38404
OG0000168	Ca_25035	Ca_25038	Ca_25040	Ca_26182	Ca_26184	KRG94301	KRH08430	KRH35812	KRH57412	KRH57662	KRH57664	KRH65313	OIV95240	OIW08103	OIW14081	AES79217	AES79228	AES79231	AES79233	AES79235	AES79238	AES79239	AES79242	AES79246	AES79247	AES79248	AES79252	AES79294	AET02233	AET02545	AET02546	AET02547	AET02553	AET02562	KEH16443	KEH19104	KEH22396	KEH22853	KEH22854	KEH22856	KEH22857	KEH22858	KEH22859	KEH22860	KEH22861	KEH22864	KEH41293	ESW23529	ESW23695
OG0000169	Ca_03734	Ca_03735	Ca_04588	Ca_11870	KRG91324	KRG91325	KRG92757	KRG92758	KRG92759	KRG96937	KRH13764	KRH13765	KRH13766	KRH27638	KRH27639	KRH27640	KRH27641	KRH27642	KRH27643	KRH34035	KRH34036	KRH34037	KRH34038	KRH34039	KRH34040	KRH34041	KRH34042	KRH34043	KRH34044	KRH34045	KRH34046	KRH34047	KRH34048	KRH34049	KRH34050	KRH34051	KRH34052	OIV90820	OIV90821	OIV91500	OIW11165	OIW13543	OIW13829	AES61285	AES61286	AES61290	AES93681	KEH43041	KEH43875
OG0000170	Ca_10179	Ca_10180	Ca_15695	Ca_21802	Ca_23456	Ca_23711	KRG88458	KRG89658	KRG89659	KRG89664	KRG89665	KRG89666	KRG89667	KRG89668	KRG89670	KRG89671	KRG89673	KRG89677	KRG89679	KRG89713	KRH50597	KRH68441	KRH68443	OIW00995	OIW00996	OIW04186	OIW16289	OIW17613	OIW17614	OIW17621	AET00170	AET00217	AET00226	KEH20471	KEH29956	KEH29959	KEH30402	KEH40660	KEH41683	ESW14239	ESW18030	ESW18031	ESW18110	ESW18142	ESW18321	ESW18322	ESW18323	ESW27359	KOM26444
OG0000171		KRG89655	KRG89945	KRG99116	KRG99662	KRG99670	KRG99750	KRG99817	KRH12921	KRH13009	KRH13132	KRH26129	KRH38680	KRH55174	KRH55296	KRH62600	KRH62847	KRH62893	KRH66101							Lj1g0000788.1	Lj1g0002293.1	Lj1g0004303.1	Lj1g0004876.1	Lj1g0005560.1	Lj1g0013168.1	Lj1g0013324.1	Lj1g0015392.1	Lj1g0016672.1	Lj1g0019916.1	Lj1g0020144.1	Lj1g0025016.1	Lj1g0026464.1	Lj2g0002189.1	Lj2g0004387.1	Lj2g0009501.1	Lj2g0010792.1	Lj2g0012339.1	Lj2g0014614.1	Lj2g0018729.1	Lj2g0019716.1	Lj2g0025380.1	Lj2g0025940.1	Lj2g0026023.1
OG0000172				AES60881	AES75687	AES77296	AES77298	AES77300	AES77304	AES78938	AES78941	AES78943	AES86981	AES87409	AES87414	AES87433	AES87670	AES88664	AES88934	AES97617	AES98710	AES98727	AES98756	KEH15195	KEH15482	KEH15599	KEH16006	KEH16264	KEH16603	KEH16604	KEH16605	KEH16606	KEH16607	KEH16608	KEH16609	KEH17440	KEH20380	KEH21598	KEH21600	KEH22026	KEH22031	KEH22156	KEH22381	KEH22384	KEH22458	KEH22520	KEH22521	KEH22594	KEH22608
OG0000173	Ca_05829	Ca_10411	Ca_11804	Ca_12822	Ca_15038	Ca_15149	Ca_17644	Ca_23261	KRH04285	KRH41321	KRH46533	KRH47905	KRH48908	KRH49665	KRH49666	KRH60047	KRH60421	KRH66384	KRH77654	OIV93628	OIV94006	OIV94107	OIV94146	OIV98694	OIW02309	OIW04585	OIW04597	OIW07624	OIW09916	OIW20158	AES93936	AET01304	AET01305	AET05441	AET05442	KEH18654	KEH21236	KEH22467	KEH31566	KEH40633	ESW06353	ESW07255	ESW07256	ESW12752	ESW25228	ESW27739	ESW30578	ESW32164	ESW32428
OG0000174	Ca_03876	Ca_04225	Ca_04227	Ca_11027	Ca_13119	Ca_16949	KRH16400	KRH16401	KRH16402	KRH17987	KRH17988	KRH17989	KRH17990	KRH17991	KRH29279	KRH53283	KRH53946	KRH53948	KRH53949	KRH59611	KRH59612	KRH63988	KRH63989	KRH63990	KRH64622	KRH64623	OIV96752	OIV97013	OIV97957	OIW00488	OIW14504	OIW16631	OIW17811	OIW18150	OIW21574	AES72917	AES72920	AES72921	AET04792	KEH30491	KEH30492	KEH35328	KEH35329	KEH35330	KEH40510	ESW09453	ESW09454	ESW09754	ESW09755
OG0000175	Ca_04545	Ca_06629	Ca_15463	Ca_17448	Ca_18035	Ca_19437	KRG91382	KRG91383	KRG91384	KRH03768	KRH03769	KRH03770	KRH03771	KRH03772	KRH03773	KRH09472	KRH25139	KRH38925	KRH54842	KRH54843	KRH54844	KRH54845	KRH56656	KRH56657	KRH63036	KRH69078	KRH69079	KRH69080	OIW03583	OIW05841	OIW06638	OIW07718	OIW08525	OIW16076	OIW19727	OIW20607	AES65969	AES91411	KEH26854	KEH26855	KEH29935	KEH29936	KEH38041	KEH38045	KEH41053	KEH43772	ESW04354	ESW10321	ESW10322
OG0000176	Ca_03197	Ca_03258	Ca_03260	Ca_03261	Ca_20634	KRH02889	KRH02890	KRH02893	KRH02894	KRH19002	KRH19003	KRH19005	KRH19006	KRH19136	KRH37378	KRH42944	KRH59064	OIV89732	OIV99803	OIV99804	OIV99805	OIV99806	OIW18664	OIW18666	OIW19435	OIW19436	OIW20471	AES65396	AES81507	AES92205	AES92338	AES92339	AES92349	AES92350	AES92351	KEH37468	ESW10734	ESW26661	ESW26774	ESW26775	ESW26776	ESW26777	ESW26778	ESW31510	KOM29018	KOM29019	KOM29020	KOM29021	KOM29022
OG0000177	Ca_05187	Ca_05188	Ca_05189	Ca_08024	Ca_08027	Ca_08030	Ca_08034	Ca_08035	KRH11826	KRH11827	KRH11841	KRH11845	KRH36842	KRH36851	KRH36853	KRH42269	KRH42271	KRH42272	KRH42808	KRH58395	OIV91803	OIV91805	OIV91806	OIV95975	OIV95979	OIW00794	OIW03115	AES64861	AES64863	KEH31324	KEH31331	KEH37085	KEH37087	ESW19432	ESW19433	ESW19435	ESW19436	ESW19441	ESW19442	ESW19443	ESW19444	ESW30987	ESW30988	ESW30989	ESW30991	ESW31390	KOM25876	KOM25877	KOM27704
OG0000178	Ca_07004	Ca_24060	Ca_24061	KRH22762	KRH22763	KRH22764	KRH22765	KRH22766	KRH22767	KRH22768	KRH22769	KRH22770	KRH22771	KRH22772	KRH22773	KRH22774	KRH22775	KRH22776	KRH22777	KRH22778	KRH22779	KRH22780	KRH22781	KRH22782	KRH22783	KRH22784	KRH22785	KRH22786	KRH22787	KRH22788	KRH22789	KRH22790	KRH22791	KRH22792	KRH22793	KRH22794	KRH22795	KRH22796	KRH22797	KRH22798	KRH22799	KRH22800	KRH22801	KRH22802	KRH22803	KRH22804	KRH22805	KRH22806	KRH22807
OG0000179	Ca_00445	Ca_08639	Ca_18733	Ca_25684	KRG98899	KRG98900	KRG98901	KRH14462	KRH14463	KRH21149	KRH21150	KRH42930	KRH42931	KRH46066	KRH46067	KRH46068	KRH46069	KRH46070	KRH56458	KRH56459	KRH56460	KRH56461	KRH56462	KRH56463	KRH59043	KRH59044	KRH59045	KRH73684	KRH73685	KRH73686	KRH73687	KRH73688	RCW19001	RCW19002	RCW19456	RCW19457	RCW19458	RCW19459	RCW19460	RCW19461	RCW19462	RCW19463	OIV95732	OIW02856	OIW14044	OIW16324	AES68286	AET04353	KEH33764
OG0000180	Ca_08774	Ca_11320	Ca_14668	Ca_14669	Ca_14670	Ca_18720	Ca_23807	Ca_23809	KRG94331	KRG94426	KRG94427	KRG94428	KRG94430	KRG97462	KRH03913	KRH31428	KRH42630	KRH57198	KRH64792	RCW18952	OIW00281	OIW00628	OIW02986	OIW02987	OIW09423	OIW14656	OIW17392	OIW20982	AES68006	AES68306	AES72076	AES91069	KEH20551	KEH22296	KEH22297	KEH22298	KEH25431	KEH25432	KEH25437	KEH39426	ESW12879	ESW12880	ESW12881	ESW20615	ESW23550	ESW27516	ESW30713	KOM31382	KOM38186
OG0000181	Ca_07421	Ca_08790	Ca_11297	Ca_11298	Ca_14693	Ca_16612	Ca_21511	Ca_21512	KRG90246	KRG93976	KRG97507	KRG99852	KRH03893	KRH03894	KRH31375	KRH33474	KRH46795	KRH57176	KRH58231	KRH63675	OIV90136	OIV97493	OIV98181	OIV98452	OIW00287	OIW00288	OIW01019	OIW01258	OIW07584	OIW18893	OIW20688	OIW21346	AES72122	AES72123	AES75005	AES79214	AES91106	KEH35001	KEH35002	KEH41255	ESW09971	ESW12555	ESW17406	ESW23579	ESW27501	ESW35694	ESW35695	KOM32728	KOM34415
OG0000182	Ca_08039	Ca_10263	Ca_13446	Ca_16605	Ca_21287	Ca_27313		OIV89427	OIV89626	OIV92009	OIW03085	OIW06409	AES58986	AES58989	AES69663	AES72640	AES79916	AES82632	KEH15295	KEH15428	KEH22073	ESW06639	ESW08005	KOM25331	KOM26136	KOM28225	KOM28250	KOM28783	KOM29510	KOM29759	KOM31060	KOM31261	KOM31400	KOM32862	KOM32921	KOM33390	KOM33587	KOM37039	KOM37859	KOM38622	KOM41163	KOM42756	KOM47232	KOM48038	KOM54732	KOM54767	KOM56290	KOM56927	KOM57180
OG0000183	Ca_27281	KRH13298	KRH13406	KRH20644	KRH20646	KRH20753	KRH20754	KRH30105	KRH45414		AES68675	AES70035	AET01513	AET02142	AET02412	AET02426	AET02431	AET02433	AET02459	AET02521	AET03213	AET03214	KEH16899	KEH19128	KEH19129	KEH19132	KEH21569	KEH21570	KEH33293	ESW04627	ESW05549	ESW05553	ESW05658	ESW05659	ESW05661	ESW05662	ESW05663	ESW05664	ESW05665	ESW05666	ESW05667	ESW05668	ESW05669	ESW05671	ESW05672	ESW05679	ESW05680	ESW05765	ESW06965
OG0000184	Ca_10284	Ca_27742	KRH08090	KRH08785	KRH08786	KRH08787	KRH08788	KRH08793	KRH08794	KRH08795	KRH08797	KRH08799	KRH08819	KRH08821	KRH08824	KRH08825	KRH18310	KRH25727	KRH70201	RCW18981	OIW06374	AES99532	AES99894	AES99895	AES99896	AES99899	AET00177	KEH25922	KEH25977	KEH25979	KEH25981	KEH25985	KEH25986	KEH25987	KEH25989	KEH25992	KEH25993	KEH25998	KEH25999	KEH28762	ESW23886	ESW23887	ESW24102	ESW24105	ESW24106	ESW24109	ESW24110	ESW24111	ESW24112
OG0000185	Ca_01774	Ca_07550	KRG89880	KRH08610	KRH08611	KRH08612	KRH08613	KRH08614	KRH56107	KRH56109	KRH56111	KRH56113	KRH56114	KRH56116	KRH56117	KRH56118	KRH56142	KRH58406	KRH61790	KRH61791	KRH61807	KRH70246	KRH70247	OIV96494	OIW20420	AES65121	AES71571	AES73677	AES74627	AES74660	AES74661	AES74663	AES74680	AES74684	AES74687	AES74688	AES74694	AES74695	AES77548	KEH17301	KEH24944	ESW09032	ESW09033	ESW09034	ESW09035	ESW23793	ESW23857	ESW23972	KOM28672
OG0000186	Ca_13803	Ca_15705	Ca_16617	Ca_17702	Ca_17963	Ca_18249	Ca_18253	Ca_19306	Ca_19446	Ca_19542	Ca_19606	Ca_20054	Ca_20343	Ca_20589	Ca_20944	Ca_21427	Ca_21456	Ca_21652	Ca_21722	Ca_23565	Ca_24108	Ca_24116	Ca_24316	Ca_24406	Ca_24444	Ca_24497	Ca_24752	Ca_24838	Ca_25024	Ca_25427	Ca_25451	Ca_25459	Ca_25506	Ca_25542	Ca_25613	Ca_25979	Ca_26053	Ca_26081	Ca_26134	Ca_26292	Ca_26436	Ca_26442	Ca_26492	Ca_26496	Ca_26605	Ca_26712	Ca_26856	Ca_26872	Ca_26951
OG0000187	Ca_22225	Ca_22226	Ca_28026	KRG91162	KRG91217	KRH00536	KRH00537	KRH00542	KRH00543	KRH00546	KRH00547	KRH01719	KRH01720	KRH01721	KRH09190	KRH09192	KRH09193	KRH09194	KRH09195	KRH09196	KRH09198	KRH09199	KRH38674	KRH38683	KRH38684	KRH38685	KRH38686	KRH38687	KRH38688	KRH38689	KRH38690	KRH38691	KRH38694	KRH38695	KRH38696	KRH38697		AES75751	AES75756	AES75758	KEH16890	KEH17566	KEH18719	KEH26355	KEH26358	KEH26423	KEH26510	KEH26517	KEH26518
OG0000188	Ca_01345	Ca_01346	Ca_01347	Ca_06632	Ca_10807	Ca_12147	Ca_15372	Ca_26882	KRH03757	KRH15203	KRH34362	KRH51526	KRH56654	KRH63016	KRH68953	KRH69063	OIV89179	OIV90717	OIV95064	OIV97198	OIV99488	OIV99939	OIW01566	OIW03492	OIW05688	OIW07243	OIW13105	OIW19729	OIW21383	AES82819	AES89124	AES91419	KEH23437	KEH37969	KEH41035	KEH42797	ESW08161	ESW10316	ESW11002	ESW15882	ESW17921	ESW26940	ESW32745	KOM29139	KOM33080	KOM33879	KOM35588	KOM40159	KOM42337
OG0000189	Ca_17775	Ca_23112	Ca_23113	KRH13616	KRH13617	KRH13618	KRH13619	KRH13622	KRH13625	KRH43843	KRH43845	KRH43847	KRH43848	OIV99029	OIW08181	OIW09762	OIW11643	OIW11645	OIW11646	OIW21139	AET02880	KEH16433	KEH38377	KEH38378	KEH38379	KEH38380	KEH38381	KEH38382	KEH38383	KEH38385	KEH38386	KEH38387	ESW05429	ESW21230	ESW21231	ESW21238	ESW21239	ESW21240	ESW21241	ESW21242	KOM27007	KOM40965	KOM42608	KOM42609	KOM50016	Vradi01g12660.1	Vradi0377s00050.1	VIT_00s0240g00050.t01	VIT_19s0015g02590.t01
OG0000190	Ca_07001	Ca_07681	Ca_08380	Ca_11975	Ca_11976	Ca_16703	Ca_16705	KRG92106	KRG95819	KRH19721	KRH22818	KRH24830	KRH24831	KRH24833	KRH26542	KRH29831	KRH29832	KRH29833	KRH29836	KRH34681	KRH67549	OIW05767	OIW08533	OIW08612	OIW09172	OIW15748	AES60762	AES81728	AES88824	AES88826	AES88828	AES89121	AES89207	KEH30112	KEH30170	KEH30173	KEH30202	KEH30441	KEH30941	KEH43336	KEH43433	ESW04086	ESW04087	ESW04090	ESW04091	ESW04092	ESW16301	ESW16302	ESW16456
OG0000191	Ca_17007	Ca_20713	Ca_20821	KRG88621	KRH43724	KRH49925	KRH55482	KRH63347	OIW11179	AES68380	AES76663	AES90486	AES98344	AES98415	KEH33463	KEH41619	ESW05087	ESW05298	ESW15172	ESW31222	KOM27044	KOM31141	Vradi0290s00040.1	Vradi02g11150.1	VIT_00s0262g00180.t01	VIT_00s0266g00030.t01	VIT_00s0266g00090.t01	VIT_00s0286g00020.t01	VIT_00s0286g00110.t01	VIT_00s0347g00120.t01	VIT_00s0353g00030.t01	VIT_00s0353g00050.t01	VIT_00s0398g00020.t01	VIT_00s0398g00040.t01	VIT_00s0409g00040.t01	VIT_00s0409g00070.t01	VIT_00s0484g00010.t01	VIT_00s0484g00030.t01	VIT_00s0532g00070.t01	VIT_00s0762g00030.t01	VIT_00s0762g00040.t01	VIT_00s1644g00010.t01	VIT_00s2380g00010.t01	VIT_00s2542g00010.t01	VIT_00s2549g00010.t01	VIT_00s2776g00010.t01	VIT_07s0095g00010.t01	VIT_10s0092g00680.t01	VIT_11s0016g04890.t01
OG0000192	Ca_00986	Ca_11219	Ca_11458	Ca_11827	Ca_17352	Ca_19994	Ca_19996	KRH14494	KRH27718	KRH38216	KRH68234	KRH73651	KRH74337	KRH74338	KRH74339	KRH74340	KRH77760	KRH77761	OIV92615	OIV92974	OIV94970	OIV95570	OIV99636	OIW01896	OIW05363	OIW10690	OIW11142	OIW14249	OIW17430	OIW21898	AES60055	AES82157	AES89624	AES95755	KEH37378	KEH40956	ESW03517	ESW03518	ESW13403	ESW25288	ESW25289	ESW25290	ESW29062	ESW30238	ESW35150	KOM27621	KOM39426	KOM45507	KOM45951
OG0000193	Ca_01366	Ca_02016	Ca_07671	Ca_20986	KRG95822	KRG95823	KRG95824	KRG97263	KRH19727	KRH19728	KRH19729	KRH19730	KRH28709	KRH28710	KRH32318	KRH32319	KRH47754	KRH67551	KRH67552	KRH67553	KRH67554	KRH67555	KRH67556	KRH67557	KRH68981	KRH76756	KRH76757	OIV92115	OIV93595	OIW01647	OIW04559	OIW11011	OIW11228	OIW20786	AES60779	AES60780	AES82837	AES95016	KEH18552	KEH18553	KEH20425	KEH42356	KEH42357	KEH42358	KEH42359	KEH42360	KEH42361	KEH43570	ESW07330
OG0000194	Ca_07635	Ca_08749	Ca_08752	Ca_08753	Ca_08754	Ca_08755	Ca_09754	Ca_18162	KRH01924	KRH03962	KRH42754	KRH42755	KRH51225	KRH51226	KRH51227	KRH57230	KRH58852	OIV92484	OIW00267	OIW01817	OIW17771	OIW18289	AES71737	AES81556	AES91021	AES91023	AES91025	AES91026	AES91027	AES97549	AET00862	KEH31720	KEH31721	KEH32715	KEH35215	KEH35216	ESW25614	ESW25615	ESW26073	ESW27541	ESW27585	KOM32690	KOM32692	KOM33648	KOM50140	Vradi0149s00100.1	Vradi07g13470.1	Vradi07g13480.1	Vradi07g26280.1
OG0000195	Ca_07045	Ca_07046	Ca_15982	Ca_15985	Ca_16463	Ca_25838	Ca_25917	KRH22699	KRH22700	KRH25194	KRH26609	KRH26610	KRH26613	KRH30456	KRH30457	KRH30458	KRH30459	KRH30460	KRH30461	KRH30462	KRH30463	KRH30464	RCW19285	OIV99284	OIV99285	OIW05859	OIW09053	OIW20697	AES67032	AES67034	AES75254	AES88360	AES88362	AES88384	AES88411	AES97100	AES98766	AES98767	KEH29873	ESW04402	ESW04403	ESW04404	ESW04405	ESW04406	ESW04898	ESW05453	ESW22081	ESW22082	KOM44093
OG0000196	Ca_12738	Ca_24277	Ca_26813	Ca_26815	Ca_27888	KRH13223	KRH20563	KRH20564	KRH20565	KRH20566	KRH20567	KRH20568	KRH20569	KRH20570	KRH20571	KRH20572	KRH20573	KRH56254	KRH56257	KRH56258	KRH62697	OIV89371	OIV89372	OIV95482	OIV99080	OIW06142	OIW09449	AES68618	AES68621	AES72135	AET03120	KEH15401	KEH19209	KEH19210	KEH19211	KEH19212	KEH19214	KEH32901	ESW05363	ESW05557	ESW05558	ESW05559	ESW05560	ESW05561	ESW20760	KOM49613	KOM49617	KOM49621	KOM49845
OG0000197	Ca_01591	Ca_02220	Ca_09349	Ca_23568	Ca_24018	KRG95207	KRG95208	KRG95209	KRG95210	KRH04436	KRH28359	KRH33214	KRH39871	KRH52089	KRH58090	KRH72028	KRH72029	KRH77121	KRH77122	RCW19127	OIV96364	OIV99666	OIW05211	OIW08779	OIW10915	OIW12150	OIW21339	AES88043	AES90718	AES94546	KEH17607	KEH20815	KEH27503	KEH27504	KEH27505	KEH28646	KEH28647	KEH35813	KEH35814	ESW03437	ESW08746	ESW17579	ESW27828	ESW28712	ESW34158	KOM32412	KOM34176	KOM40552	KOM40554
OG0000198		KRH61327	OIW06354	AES75631	AES77539	AES99535	KEH15240	KEH15272	KEH16015	KEH16319	KEH16384	KEH16655	KEH16701	KEH16715	KEH16762	KEH16929	KEH16983	KEH17007	KEH17143	KEH17205	KEH17373	KEH17407	KEH19916	KEH20940	KEH21443	KEH22168	KEH22293	KEH22348	KEH22358	KEH22624	KEH23516	KEH23664	KEH24249	KEH24384	KEH26118	KEH26141	KEH26196	KEH26408	KEH26431	KEH26559	KEH26609	KEH26789	KEH27667	KEH27907	KEH29277	KEH29607	KEH29868	KEH30412	KEH31725
OG0000199		KRG88495	KRG88528	KRG88530	KRG88534	KRG88582	KRG88583	KRG88584	KRG88610	KRG88611	KRG89672	KRG99637	KRH08947	KRH08949	KRH08954	KRH08956	KRH08957	KRH08961	KRH08963	KRH08966	KRH08968	KRH08972	KRH08973	KRH08979	KRH08982	KRH08983	KRH08985	KRH08987	KRH08994	KRH08995	KRH08996	KRH08998	KRH09000	KRH09001	KRH09004	KRH09006	KRH09027	KRH09029	KRH09030	KRH09031	KRH09032	KRH09033	KRH09036	KRH09037	KRH09040	KRH09042	KRH09045	KRH09048	KRH09050
OG0000200	Ca_00257	Ca_04073	Ca_05217	Ca_05439	Ca_05832	Ca_06231	Ca_07933	Ca_08036	Ca_08095	Ca_08831	Ca_08850	Ca_08851	Ca_11159	Ca_11187	Ca_11269	Ca_11568	Ca_11569	Ca_11646	Ca_12852	Ca_13353	Ca_13896	Ca_14162	Ca_14363	Ca_14494	Ca_14863	Ca_15960	Ca_16235	Ca_16319	Ca_17434	Ca_17585	Ca_18104	Ca_18207	Ca_18912	Ca_19388	Ca_19444	Ca_19462	Ca_19480	Ca_20500	Ca_20863	Ca_20891	Ca_21253	Ca_21509	Ca_21875	Ca_22049	Ca_22121	Ca_22145	Ca_22191	Ca_22293	Ca_22499
OG0000201	Ca_03634	Ca_07197	Ca_08925	Ca_10553	Ca_10954	Ca_11149	Ca_11673	Ca_11674	Ca_12365	Ca_13550	Ca_13551	Ca_13555	Ca_13963	Ca_14528	Ca_14666	Ca_14667	Ca_14842	Ca_15439	Ca_15462	Ca_15482	Ca_15726	Ca_15799	Ca_15937	Ca_15940	Ca_16214	Ca_16404	Ca_16594	Ca_16681	Ca_16722	Ca_17015	Ca_18233	Ca_18256	Ca_18496	Ca_18837	Ca_18850	Ca_19410	Ca_19558	Ca_19708	Ca_19709	Ca_19897	Ca_21140	Ca_21410	Ca_21421	Ca_22493	Ca_22611	Ca_22626	Ca_22699	Ca_22700	Ca_23060
OG0000202	Ca_01135	Ca_02776	Ca_05911	Ca_08339	Ca_15516	Ca_28064	KRH09959	KRH09960	KRH09961	KRH09962	KRH09963	KRH23375	KRH23376	KRH23377	KRH23378	KRH34608	KRH34609	KRH34610	KRH34611	KRH34612	KRH34613	KRH41464	KRH47193	KRH49011	KRH49013	KRH49014	KRH52813	KRH52814	KRH60180	KRH60181	KRH62114	KRH74196	OIV93603	OIV97814	OIW03978	OIW14576	OIW15741	AES61909	AES67914	AES76981	AET05157	AET05158	KEH21328	KEH36099	KEH39542	ESW04897	ESW07611	ESW16186	ESW16187
OG0000203	Ca_17090	Ca_17091	Ca_17094	Ca_25031	Ca_25032	Ca_25033	KRH13262	KRH13263	KRH13264	KRH13266	KRH13268	KRH13269	KRH20606	KRH20607	KRH56231	KRH56232	KRH62727	KRH62728	KRH62729	OIW13306	AET02509	AET02510	AET02513	AET02515	AET02523	AET02524	AET02525	AET02526	AET02528	KEH19147	KEH32942	KEH32944	KEH32945	KEH32947	KEH33027	ESW05598	ESW05599	ESW05608	ESW05609	ESW05610	ESW05611	ESW05612	ESW05613	ESW05614	ESW05631	ESW20788	ESW20790	ESW20791	KOM43037
OG0000204	Ca_20666	KRH01325	KRH01326	KRH01350	KRH01351	KRH01352	KRH01353	KRH01366	KRH01367	KRH01368	KRH01369	KRH01371	KRH01373	KRH01374	KRH01375	KRH01376	KRH01391	KRH01392	KRH45064	KRH45104		KEH21731	KEH21732	KEH21733	KEH21736	KEH21737	KEH21738	KEH21797	ESW11398	ESW11399	ESW11401	ESW11404	ESW11405	ESW11406	ESW11418	ESW11419	ESW11420	ESW11421	ESW11422	ESW11433	ESW11434	ESW11435	ESW11437	ESW11438	ESW11439	ESW11451	KOM36620	KOM36629	KOM36630
OG0000205		KRG89409	KRG91321	KRG91809	KRG93404	KRH00052	KRH04677	KRH04887	KRH05200	KRH05283	KRH10965	KRH11134	KRH12327	KRH12808	KRH12863	KRH13375	KRH13634	KRH13757	KRH15776	KRH16199	KRH16419	KRH18586	KRH22608	KRH23086	KRH25618	KRH29699	KRH32119	KRH35299	KRH37604	KRH38379	KRH40291	KRH43064	KRH50189	KRH51598	KRH55404	KRH57818	KRH58183	KRH61583	KRH62649	KRH64092	KRH65265	KRH66304	KRH67330	KRH68091	KRH71190	KRH71842	KRH71843	KRH74749	KRH74765
OG0000206	Ca_04449	Ca_04450	Ca_05755	KRG91556	KRH08896	KRH08897	KRH08898	KRH35271	KRH35272	KRH35273	KRH38417	KRH38418	KRH38419	KRH38420	KRH38421	KRH38422	KRH38423	KRH38424	KRH38425	KRH38426	KRH38431	KRH38432	KRH41194	KRH41195	KRH59919	RCW18983	OIW09875	OIW12523	KEH21074	KEH21075	KEH21076	KEH21077	KEH26386	KEH26388	KEH43680	KEH43681	KEH43682	KEH43683	KEH43684	KEH43689	ESW15436	ESW24218	ESW24219	ESW24220	ESW24221	ESW24224	ESW24227	ESW24229	ESW24230
OG0000207	Ca_11190	Ca_19534	Ca_22938	KRG98697	KRG98698	KRH24064	KRH24065	KRH24066	KRH24068	OIV99624	OIV99625	OIW04861	OIW05590	OIW05591	OIW17370	AES68253	AES68254	AES68255	AES68258	AES89569	AES89571	AET03052	AET03077	KEH19918	KEH19919	KEH19920	KEH19922	KEH19926	KEH19927	KEH30630	ESW03538	ESW03539	ESW03540	ESW03541	ESW08724	ESW21023	ESW21024	ESW21025	ESW21026	ESW35912	ESW35913	KOM42506	KOM42508	KOM42509	KOM42510	KOM42512	KOM42515	KOM42516	KOM51135
OG0000208	Ca_06088	Ca_24414	Ca_25435	KRH43615	KRH58735	OIV91203	OIV92173	OIW01880	OIW03205	OIW08150	OIW10025	OIW20142	AES59232	AES59876	AES61484	AES61533	AES66524	AES74949	AES76615	AES78008	AES78131	AES78529	AES81847	AES90961	AES92442	AES94031	AES99171	AES99917	AET01186	AET01422	AET01927	KEH18850	KEH19642	KEH19665	KEH20141	KEH20297	KEH21673	KEH22209	KEH22652	KEH22906	KEH24084	KEH26286	KEH30152	KEH30296	KEH33871	KEH34948	KEH38096	KEH40214	KEH40220
OG0000209	Ca_01363	Ca_01364	Ca_12323	Ca_12324	KRG97256	KRG97257	KRH47770	KRH47771	OIV95178	OIV95179	OIW02292	OIW04561	OIW13512	OIW13513	OIW16867	OIW17025	OIW22001	AES76444	AES82832	AES82835	AET03376	KEH15746	KEH18560	KEH20121	KEH20122	KEH20123	KEH20124	KEH20127	KEH20128	KEH20130	KEH20131	KEH20132	KEH20133	ESW07324	ESW11018	ESW11019	ESW11020	ESW11021	ESW11022	ESW11023	ESW11024	ESW11025	ESW11026	ESW11028	ESW35875	KOM29121	KOM29122	KOM29123	KOM57216
OG0000210	Ca_03814	Ca_03815	KRG92587	KRG92588	KRH05841	KRH15177	KRH34196	KRH34197	KRH34198	KRH34201	KRH34202	OIV90758	AES61123	AES61125	AES61128	AES61130	AES61131	AES61140	AES61141	AES61142	AES61144	AES61146	AES61152	AES61187	KEH32832	KEH33690	KEH33773	KEH38723	KEH40265	KEH42966	KEH43703	KEH43706	ESW15942	ESW32735	ESW32736	ESW32737	ESW33588	KOM30023	KOM49155	KOM49156	Vradi06g15940.1	Vradi08g13800.1	VIT_00s0214g00040.t01	VIT_00s0214g00060.t01	VIT_00s0214g00130.t01	VIT_00s0214g00150.t01	Lj2g0004727.1	Lj2g0010594.1	Lj2g0010931.1
OG0000211	Ca_07755	Ca_12079	Ca_12080	Ca_12218	Ca_12220	Ca_17354	KRG92309	KRG92310	KRG95653	KRH12207	KRH12208	KRH19552	KRH31710	KRH32179	KRH34484	KRH34485	KRH37226	KRH37227	KRH37228	KRH67368	KRH67370	OIV90657	OIV95569	OIW13144	OIW13145	OIW21769	OIW21771	AET04194	KEH23907	KEH23908	KEH23912	KEH23916	KEH37374	KEH42535	KEH42546	KEH42725	KEH42727	KEH42729	KEH42732	ESW10823	ESW10824	ESW16086	ESW16087	ESW16899	ESW17837	ESW34529	ESW34532	KOM25178	KOM25181
OG0000212	Ca_04824	Ca_11851	Ca_11852	Ca_15076	Ca_18411	KRG94044	KRH13220	KRH17523	KRH51591	KRH51592	KRH51593	KRH77822	OIV89139	OIV89715	OIV89716	OIV94986	OIV97560	OIW07939	AES93716	AES93717	AES93720	AES93721	AES93722	AES93725	AES93727	AES93836	KEH36332	ESW05554	ESW05555	ESW08024	ESW28163	ESW29097	ESW29098	ESW29099	ESW32588	ESW32589	ESW33755	KOM27594	KOM27596	KOM27597	KOM27599	KOM46072	KOM49031	KOM49623	KOM51731	Vradi05g14510.1	Vradi06g16200.1	Vradi08g07350.1	VIT_18s0041g02010.t01
OG0000213	Ca_22614	KRH20686	KRH20687	KRH44777		AES59460	AES70993	AES70994	AES71001	AES75294	AES78752	AES78753	AES87403	AET01859	AET01861	AET01862	KEH22072	KEH22777	KEH22779	KEH25315	KEH25318	KEH26216	KEH26218	KEH33346	KEH34243	KEH34244	KEH34642	KEH34643	KEH34646	KEH34647	KEH34652	KEH34653	KEH34654	KEH34658	KEH34659	KEH34660	KEH34661	KEH34662	KEH34663	KEH34665	KEH34666	KEH34704	ESW05717	ESW05718	ESW05719	ESW05720	ESW05721	ESW05722	ESW05723
OG0000214		KRG99920	KRG99953	KRH00281	KRH00332	KRH12481	KRH38058	KRH54978	KRH66538		AES60188	AES78149	AES88337	AES89074	AES90144	AES92029	KEH19792	KEH22305	KEH25504	KEH41747	KEH41748	KEH43330	ESW06431	ESW06522	ESW06523	ESW06546	ESW06707	ESW06769	ESW06918	ESW09968	ESW12873	ESW12874	ESW13404	ESW15720	ESW16478	ESW16540	ESW19628	ESW21523	ESW21550	ESW21637	ESW23980	ESW26162	ESW26252	ESW33864	KOM42601	KOM49860	KOM56637	KOM57517	KOM57911
OG0000215		KRG93898	KRH04479	OIV89116	OIW19242	AES97899	AET03406	KEH15837	KEH16692	KEH17145	KEH19149	KEH22318	KEH22526	KEH22788	KEH26406	KEH26722	KEH26952	KEH30119	KEH30976	KEH32973	KEH38406	KEH39112	KEH39149	KEH40881		KOM25312	KOM25634	KOM26113	KOM27698	KOM29074	KOM29324	KOM34224	KOM37552	KOM37717	KOM41186	KOM41231	KOM47219	KOM47984	KOM48824	KOM57238	Vradi01g12390.1	Vradi08g06360.1			Tp57577_TGAC_v2_mRNA12634	Tp57577_TGAC_v2_mRNA14983	Tp57577_TGAC_v2_mRNA17449	Tp57577_TGAC_v2_mRNA17933	Tp57577_TGAC_v2_mRNA20363
OG0000216				AES62403	AES65929	AES69597	AES69812	AES70057	AES70076	AES70129	AES75651	AES77322	AES78799	AES91836	AES97615	KEH15245	KEH15297	KEH15602	KEH15796	KEH15894	KEH15896	KEH16005	KEH16111	KEH16112	KEH16407	KEH16619	KEH16620	KEH17438	KEH17476	KEH17503	KEH17657	KEH18108	KEH19771	KEH19967	KEH20699	KEH21907	KEH21933	KEH21968	KEH22291	KEH23179	KEH23990	KEH25737	KEH25995	KEH26193	KEH26272	KEH26546	KEH26714	KEH27910	KEH27924
OG0000217	Ca_18950	Ca_22494	Ca_25710	Ca_25711	Ca_25712	KRH46505	KRH46512	KRH46513	KRH48755	KRH48757	KRH48845	KRH48892	KRH66402	KRH66404	KRH66405	OIV89604	OIW01010	OIW07635	AES59445	AES74408	AES78852	AET01194	AET01255	AET01260	KEH16440	KEH16873	KEH16875	KEH16876	KEH17968	KEH17969	KEH17970	KEH17971	KEH17972	KEH17973	KEH22426	ESW06366	ESW06367	ESW06368	ESW06369	ESW06370	ESW06503	ESW06505	ESW12765	ESW12767	ESW23364	KOM38311	KOM38313	KOM38315	KOM58562
OG0000218	Ca_00712	Ca_05462	Ca_05464	Ca_21931	KRG90771	KRG96037	KRG96038	KRH08575	KRH19951	KRH32552	KRH32553	KRH35988	KRH35989	KRH71724	OIV90355	OIV90945	OIV90946	OIW07780	OIW11307	OIW12944	OIW12945	OIW12951	AES60501	AES60616	KEH24041	KEH44269	KEH44270	KEH44271	KEH44272	ESW14874	ESW14875	ESW14876	ESW16369	ESW17504	ESW34781	KOM29282	KOM29283	KOM34290	KOM34821	KOM36347	KOM36348	KOM36349	KOM55949	Vradi01g10100.1	Vradi08g17930.1	VIT_00s0337g00030.t01	VIT_06s0061g00590.t01	VIT_08s0007g04860.t01	VIT_13s0019g04970.t01
OG0000219	Ca_04404	Ca_21053	KRH08759	KRH08764	KRH35187	KRH35188	KRH35189	KRH35190	KRH35191	KRH35192	KRH35193	KRH35194	KRH35195	KRH35196	KRH35197	OIW06595	OIW07819	OIW12544	OIW12545	AES62402	KEH16403	KEH17367	KEH17368	KEH17370	KEH19194	KEH25773	KEH25774	KEH25776	KEH25777	KEH25780	KEH25781	KEH25782	KEH25785	KEH25786	KEH25814	KEH43664	KEH43665	ESW15509	ESW15510	ESW24079	ESW24080	KOM35901	KOM35902	KOM55294	KOM55297	Vradi01g13150.1	Vradi01g13150.2	Vradi01g13160.1	Vradi09g08760.1
OG0000220	Ca_17840	KRH14837	KRH14838	KRH14839	KRH14840	KRH14841	KRH14842	KRH14843	KRH14844	KRH14845	KRH14846	KRH14847	KRH14848	KRH14849	KRH14850	KRH14851	KRH14852	KRH14853	KRH14854	KRH14855	KRH14856	KRH14857	KRH57946	KRH72059	KRH73286	KRH73287	KRH73288	KRH73289	KRH73290	KRH73291	KRH73292	KRH73293	KRH73294	KRH73295	KRH73296	KRH73297	KRH73298	KRH73299	KRH73300	KRH73301	KRH73302	KRH73304	KRH73305	RCW19040	OIV90380	AES99752	AES99762	AES99763	AES99764
OG0000221	Ca_01919	Ca_02539	Ca_02790	Ca_07994	Ca_08667	Ca_14560	Ca_23324	KRH11775	KRH25015	KRH29910	KRH36780	KRH43001	KRH44288	KRH44289	KRH47223	KRH52763	KRH59118	KRH62081	OIV91820	OIV96645	OIV97808	OIW03924	OIW08562	OIW09025	OIW13909	OIW17008	AES64771	AES67503	AES67941	AES73881	AET01481	KEH30037	KEH36073	KEH36074	KEH36075	ESW04256	ESW07637	ESW09225	ESW19481	ESW22608	ESW31542	KOM27387	KOM28615	KOM30801	KOM44485	KOM50675	KOM53166	Vradi02g05850.1	Vradi05g08670.1
OG0000222	Ca_04993	Ca_05662	Ca_08233	Ca_08583	Ca_20949	KRG91143	KRH06693	KRH08505	KRH28301	KRH35640	KRH42841	KRH58181	KRH58182	KRH58942	KRH62139	KRH77187	OIV90069	OIV91150	OIV92825	OIV94037	OIV96627	OIV97826	OIW06894	OIW12216	OIW17971	OIW19225	AES73921	AES75164	AES80851	AES90779	AET04212	KEH43997	ESW09275	ESW15136	ESW23849	ESW27778	ESW28671	ESW31427	ESW33949	KOM30098	KOM30931	KOM36194	KOM38547	KOM41841	KOM41843	KOM44914	KOM55579	Vradi0007s02070.1	Vradi0161s00180.1
OG0000223	Ca_02449	Ca_11265	KRH22343	KRH22344	KRH22345	KRH22346	KRH22347	KRH22348	KRH22349	KRH22350	KRH22351	KRH22352	KRH22353	KRH22354	KRH22355	KRH22356	KRH22357	KRH25639	KRH25640	KRH25641	KRH25642	KRH26975	KRH26976	KRH26977	KRH26978	KRH26979	KRH26980	KRH26981	KRH26982	KRH26983	KRH26984	KRH26985	KRH55900	KRH55901	KRH55902	KRH55903	KRH55904	KRH55905	OIV92011	OIV99252	OIW06002	OIW08350	OIW20999	AES89699	AES89700	AES89701	KEH30707	KEH30708	KEH30709
OG0000224	Ca_13590	Ca_13591	Ca_13909	Ca_14180	Ca_18707	Ca_20862	Ca_21678	Ca_22479	Ca_22898	Ca_23412	Ca_23460	Ca_24314	Ca_24388	Ca_24882	Ca_26168	Ca_26623	Ca_26878	Ca_26947	Ca_27030	Ca_28005	KRH55116	KRH55291	KRH65940	KRH65941	KRH65942	KRH65943	OIV89319	OIV89897	OIV97025	OIV97967	OIW01748	OIW06279	OIW09504	OIW09721	OIW17244	OIW18414	OIW19021	OIW19963	OIW20532	OIW20709	OIW21562	AES66666	AES78327	AES78637	AES97880	KEH26058	KEH27212	KEH34400	KEH37693
OG0000225	Ca_00704	Ca_01035	Ca_03068	Ca_18595	Ca_21985	KRG96585	KRH02438	KRH02439	KRH12731	KRH19887	KRH32501	KRH33763	KRH50640	KRH67734	KRH68318	KRH68319	OIV92368	OIV95289	OIV95345	OIV97315	OIV98323	OIW01599	OIW05142	OIW07073	OIW12109	OIW17448	OIW17449	OIW20488	AES81900	AES82253	AES92058	KEH37748	KEH42170	KEH42171	ESW16334	ESW16335	ESW16336	ESW17104	ESW26441	ESW26445	ESW34770	ESW35219	ESW35220	ESW35290	ESW35291	KOM29294	KOM33379	KOM33380	KOM33381
OG0000226	Ca_04659	Ca_04660	Ca_04661	Ca_04662	Ca_04665	KRG91147	KRG91148	KRG91149	KRH22644	KRH33030	KRH35627	KRH35628		AES59022	AES61071	AES61073	AES62809	AES62814	AES64825	AES67005	AES67007	AES67398	AES69501	AES69502	AES97117	AES97375	AES97486	AET02583	KEH16665	KEH16667	KEH22919	KEH33851	KEH33854	KEH34709	KEH34714	KEH42867	KEH43978	KEH43979	KEH43980	KEH44010	ESW15142	ESW15143	ESW34846	KOM36188	KOM36189	Vradi08g19770.1	Vradi08g19780.1	VIT_01s0010g01500.t01	VIT_01s0010g01530.t01
OG0000227	Ca_17351	KRH12220	KRH12221	KRH12222	KRH12228	KRH12229	KRH12230	KRH12231	KRH12232	KRH37232	KRH37235	KRH37236	KRH37237	KRH37242	KRH37243	KRH37244	KRH37245	KRH37246	KRH37247	KRH37255	KRH37258	KRH37260	KRH37261	KRH37262	KRH71923	KRH71924	OIV95571	OIV95572	KEH37389	KEH37391	KEH37392	KEH37401	KEH37402	KEH37403	KEH37406	KEH37407	KEH37408	KEH37410	ESW17668	ESW23759	ESW23760	ESW26745	ESW26746	ESW26749	ESW26750	ESW26751	ESW26752	KOM27843	KOM34114
OG0000228	Ca_11811	Ca_13567	Ca_20184	Ca_20185	Ca_25706	KRH13698	KRH31717	KRH31719	KRH31720	KRH48895	KRH66400	OIW05326	OIW21126	OIW21127	AES60332	AES60333	AES60336	AES60337	AES66420	AES66425	AES66427	AES66436	AET01251	AET01263	AET01264	AET01266	AET01267	AET01270	AET01271	AET01272	KEH17974	KEH17975	KEH17976	KEH18776	KEH32248	KEH41136	KEH41137	KEH41138	KEH41140	ESW06364	ESW21290	ESW21291	ESW21292	KOM33952	KOM42625	KOM58560	Vradi09g06180.1	VIT_00s1313g00010.t01	VIT_05s0049g00220.t01
OG0000229	Ca_00640	Ca_02356	Ca_07121	Ca_16302	KRH02062	KRH02063	KRH04111	KRH04112	KRH04113	KRH11438	KRH25368	KRH28058	KRH28059	KRH28060	KRH36460	KRH36461	KRH36462	KRH51096	KRH51097	KRH56143	KRH57384	KRH57385	KRH57386	KRH57387	KRH77376	OIV91925	OIV92771	OIV95830	OIW04053	OIW05952	OIW08432	OIW09374	OIW09778	OIW13997	OIW18436	AES67226	AES90925	KEH29692	KEH36869	ESW04535	ESW04536	ESW05093	ESW05094	ESW25948	ESW25949	ESW27642	ESW29336	ESW29337	KOM32593
OG0000230	Ca_07753	Ca_12085	Ca_12086	Ca_12222	Ca_12225	Ca_19239	Ca_23165	KRG92314	KRG92315	KRG95659	KRH19554	KRH32181	KRH34475	KRH34476	KRH34477	KRH67372	KRH67373	KRH69124	KRH69125	OIV89860	OIV89861	OIW01696	OIW01788	OIW01941	OIW05052	OIW05384	OIW11266	OIW17366	OIW20819	OIW21773	AES60288	AES60290	AES60294	AES61009	AES61010	AES71780	KEH23920	KEH23921	KEH42529	KEH42530	ESW16078	ESW16079	ESW16897	ESW17840	ESW34534	KOM25183	KOM33934	KOM35224	KOM52475
OG0000231	Ca_08478	Ca_09817	Ca_12044	Ca_17144	KRG91925	KRG95994	KRH19942	KRH32543	KRH34854	KRH67700	KRH74070	OIV91364	OIV94030	OIV97075	OIV99322	OIW05152	OIW06724	OIW11290	OIW12112	AES60722	AES62128	AET01035	KEH24018	KEH24019	KEH39353	ESW14536	ESW15719	ESW15721	ESW16364	ESW34750	KOM29315	KOM34833	KOM35723	KOM35724	KOM35725	KOM46372	Vradi0348s00020.1	Vradi06g00240.1	Vradi08g16800.1	Vradi1066s00010.1	VIT_00s2508g00010.t01	VIT_06s0004g02620.t01	VIT_08s0040g01710.t01	VIT_13s0019g04460.t01	VIT_16s0039g01100.t01	VIT_16s0039g01110.t01	VIT_16s0039g01120.t01	VIT_16s0039g01130.t01	VIT_16s0039g01170.t01
OG0000232	Ca_04669	Ca_05629	KRH18551	OIV89161	OIV90314	AES59652	AES62063	AES62474	AES62690	AES62691	AES62692	AES62694	AES62696	AES62741	AES67663	AES68327	AES68339	AES77659	AES77662	AES81182	AES92734	AES92749	AES96408	AES97531	AES98839	AET03071	KEH24935	KEH24936	KEH32790	KEH32791	KEH32792	KEH32793	KEH43393	KEH43900	KEH43987	KEH43988	KEH44186	ESW23155	ESW25682	ESW25683	KOM28234	KOM56765	Vradi01g01290.1	VIT_16s0022g00560.t01	VIT_16s0022g00580.t01	VIT_17s0000g07540.t01	Lj2g0007659.1	Tp57577_TGAC_v2_mRNA1169	Tp57577_TGAC_v2_mRNA13037
OG0000233	Ca_02714	Ca_09137	Ca_10040	Ca_11590	KRH02654	KRH02655	KRH02656	KRH06116	KRH06117	KRH06118	KRH06119	KRH10062	KRH10063	KRH15616	KRH15617	KRH15618	KRH19253	KRH37475	KRH47543	KRH47544	KRH47545	KRH47546	OIV97369	OIV97700	OIV98371	OIW03762	OIW08985	OIW11193	OIW14950	OIW15915	OIW17118	OIW18739	OIW19368	OIW21727	AES67803	KEH18446	KEH18447	KEH37528	KEH39912	KEH39913	ESW07481	ESW08860	ESW08861	ESW10677	ESW22475	ESW33056	KOM26920	KOM39924	KOM42131
OG0000234	Ca_09161	Ca_20617	KRH02700	KRH02701	KRH05448	KRH05449	KRH15551	KRH15552	KRH15553	KRH15554	KRH15555	KRH15556	KRH19183	KRH19184	KRH19185	KRH19187	KRH19188	KRH19189	KRH19190	KRH19191	KRH19192	KRH19193	KRH19194	KRH19195	KRH19196	KRH19197	KRH19198	KRH19199	KRH37405	OIW03143	OIW19379	OIW19380	AES59233	AES65438	AES65441	AES65444	AES65449	KEH32506	KEH32507	KEH32509	KEH32510	ESW26638	ESW26639	ESW26640	ESW26641	ESW26643	ESW33014	KOM29620	KOM29621
OG0000235	Ca_24559	KRH01105	KRH01108	KRH01109	KRH01110	KRH01111	KRH01112	KRH01151	KRH40148	KRH65266	KRH65267	KRH65306	KRH65315	KRH76233	OIW18022	OIW21700	AES77382	AES77384	AES77386	AES77387	KEH15853	KEH15854	KEH15855	KEH19358	KEH19361	KEH19362	KEH19363	KEH21504	KEH21508	KEH21563	KEH21564	KEH21567	KEH21568	KEH21645	ESW06856	ESW06861	ESW11607	ESW11609	ESW11610	ESW11615	KOM36901	KOM36903	KOM57737	Vradi0281s00070.1	Vradi09g08580.1	Vradi09g08590.1	Vradi09g08970.1	VIT_04s0079g00240.t01	VIT_10s0042g00600.t01
OG0000236	Ca_00477	Ca_13291	Ca_13292	Ca_27113	Ca_27115	KRH11147	KRH21099	OIV89185	OIV89186	OIW14165	OIW21487	AES60405	AES64133	AES64134	AES64136	AES64143	AES67532	AES70980	AES70981	AES70982	AES71648	AES71649	AES71651	AES71652	AES71653	AES71655	AES71656	AES95652	AES96402	AES97945	AET02403	AET02636	AET04578	KEH17861	KEH22429	KEH22504	KEH25138	KEH25140	KEH34606	KEH34611	KEH34613	KEH34614	KEH34615	KEH34638	KEH34670	KEH34671	KEH34672	KEH34673	KEH34725
OG0000237	Ca_05849	Ca_07611	Ca_12540	Ca_12541	Ca_17308	KRG90087	KRG93333	KRG93334	KRG93335	KRH03314	KRH03315	KRH03316	KRH17602	KRH20313	KRH20314	KRH41358	KRH57053	OIV93995	OIW12404	AES71715	AES91172	KEH21268	KEH21269	KEH24855	KEH24858	KEH24860	KEH24861	ESW17947	ESW23084	ESW23085	ESW23086	ESW23087	ESW27407	ESW32188	KOM29840	KOM32820	KOM51359	KOM56783	KOM56784	Vradi01g00910.1	Vradi07g14870.1	Vradi07g29340.1	VIT_02s0025g02080.t01	VIT_14s0066g01420.t01	VIT_17s0000g08110.t01	VIT_17s0000g08130.t01	Lj1g0000433.1	Lj1g0006978.1	Lj1g0023252.1
OG0000238	Ca_16414	Ca_21778	Ca_21787	Ca_21788	Ca_21789	Ca_21794	Ca_21795	Ca_21796	Ca_21869	Ca_21871	Ca_21872	Ca_25673	Ca_27487	Ca_27922	KRH08801	KRH08802	KRH08803	KRH08804	KRH08805	KRH08808	KRH38315	KRH38316	KRH38320	KRH38325	KRH38326	OIW06242	OIW06383	OIW06384	OIW08070	OIW08071	OIW08072	OIW08073	KEH25703	KEH25704	KEH25706	KEH25708	KEH25713	KEH26304	ESW24113	ESW24115	ESW24116	ESW24117	KOM55220	KOM55222	KOM55223	KOM55224	Vradi01g13520.1	Vradi01g13530.1	VIT_16s0050g00240.t01
OG0000239	Ca_13176	Ca_14516	Ca_26044	Ca_26045	Ca_26046	KRG88570	KRG88573	KRG88819	KRH52292	KRH55205	KRH55207	KRH55210	KRH55211	KRH55265	KRH55268	KRH55272	KRH55273	KRH61624	OIW06095	AES68855	AES73510	AES77856	AET02365	AET02475	AET03074	AET03387	AET03520	AET03585	KEH19139	KEH19754	KEH20216	KEH20347	KEH22490	KEH42019	ESW05231	ESW05232	ESW05233	ESW05238	ESW05240	ESW05243	ESW05291	ESW08914	KOM42089	KOM49404	Vradi02g10730.1	VIT_00s0204g00180.t01	VIT_00s0204g00210.t01	VIT_06s0009g02280.t01	VIT_12s0059g02630.t01
OG0000240		KRG94589	KRG99828	KRH08056	KRH13716	KRH13891	KRH16650	KRH18088	KRH37625	KRH37628	KRH44071	KRH50581	KRH57055	KRH58209	KRH72229	KRH75136	KRH75506		AES70414	AES77528	AES81227	AES91031	KEH17512	KEH17514	KEH19764	KEH25633	KEH26371	KEH29012	KEH30615	KEH33136	KEH38169	KEH40609	KEH40873				VIT_00s0199g00140.t01	Lj1g0002872.1	Lj1g0006837.1	Lj1g0014216.1	Lj1g0019290.1	Lj1g0020376.1	Lj2g0016089.1	Lj2g0023122.1	Lj3g0007232.1	Lj3g0009210.1	Lj3g0009751.1	Lj3g0024247.1	Lj4g0001415.1
OG0000241		KRG91558	KRG91559	KRG91560	KRG91561	KRG91562	KRG91563	KRG91564	KRH35269	KRH35270		KEH17557	KEH31165	ESW15437	ESW15438	ESW15439	ESW15440	KOM25867	KOM28742	KOM29637	KOM30206	KOM31837	KOM32391	KOM32392	KOM32655	KOM34345	KOM34346	KOM35502	KOM35945	KOM37243	KOM38081	KOM38662	KOM41372	KOM42840	KOM42841	KOM42972	KOM43128	KOM43649	KOM45852	KOM46885	KOM47475	KOM48340	KOM51963	KOM53632	KOM55837	KOM57363	KOM57541	KOM57930	Vradi0073s00430.1
OG0000242	Ca_14233	Ca_14235	Ca_17754	Ca_18395	Ca_18425	Ca_18434	Ca_18952	Ca_23080	KRG88522	KRG88625	KRH38040	KRH38041	KRH38042	KRH38045	KRH38046	KRH38047	KRH38048	KRH62595	KRH62596	KRH62598	KRH62599	KRH62950	KRH62951	KRH62952	KRH62953	KRH65728	KRH65945	KRH65946	KRH65996	KRH66039	KRH66581	RCW19241	OIW01166	OIW18125	AES59947	AES69803	AES76963	AES76977	AET02337	ESW04985	ESW05886	ESW06069	ESW06074	ESW06075	ESW06078	ESW06130	ESW06132	ESW06289	ESW06291
OG0000243	Ca_11037	Ca_12495	Ca_19331	Ca_23832	KRG97762	KRH00179	KRH00180	KRH00181	KRH00182	KRH24284	KRH51409	KRH53197	KRH64722	KRH65815	KRH75845	KRH75846	KRH75847	OIV96678	OIV98601	OIV99558	OIW01199	OIW08853	OIW16184	OIW19988	OIW21477	AES71337	AES79446	AES99557	KEH28281	KEH28865	KEH28866	KEH30514	ESW03687	ESW05916	ESW09353	ESW09371	ESW12367	ESW13777	ESW35520	KOM37574	KOM39572	KOM41623	KOM42348	KOM46918	KOM51015	KOM58238	Vradi02g02720.1	Vradi03g08760.1	Vradi05g06970.1
OG0000244	Ca_02545	Ca_12728	Ca_16781	Ca_23233	Ca_26367	KRG94019	KRG94020	KRG94021	KRG94022	KRG97526	KRH22875	KRH31347	KRH43117	KRH43118	KRH43119	KRH43120	KRH59261	KRH59262	KRH59263	KRH59264	KRH59265	KRH59266	KRH59267	KRH59268	KRH59269	OIV98448	OIW00389	OIW03920	OIW05813	OIW09137	OIW14430	OIW17898	OIW20398	AES67514	AES72153	KEH20772	KEH20773	KEH22115	KEH30023	KEH35290	KEH39336	ESW22183	ESW22184	ESW31694	ESW31695	ESW35677	ESW35678	KOM30750	KOM30751
OG0000245	Ca_19906	Ca_20525	Ca_26009	KRH16928	KRH17191	KRH17192	KRH17193	KRH17195	KRH17196	KRH17197	KRH17201	KRH17202	KRH17219	KRH17228	KRH25894	KRH56341	KRH72848	OIW16342	AES70419	AES70425	AES70434	AES70436	KEH19610	KEH33874	KEH33875	KEH33877	KEH33942	KEH33943	KEH33944	ESW13999	ESW14001	ESW14004	ESW14006	ESW14007	ESW14009	ESW14024	ESW14027	ESW14028	ESW14030	ESW14031	ESW14033	ESW14034		Vradi0180s00120.1	Vradi06g06230.1	Vradi06g06250.1	Vradi06g06270.1	Vradi06g06290.1	Vradi06g06380.1
OG0000246	Ca_07455	Ca_09390	Ca_12845	Ca_14213	Ca_17116	Ca_20528	Ca_23131	Ca_23342	Ca_24495	Ca_25254	KRG88841	KRH03394	KRH44888	KRH54371	KRH75207	OIV90353	AES79018	AES86831	AES92303	KEH15362	KEH16820	KEH18759	KEH27893	KEH41898	ESW04427	ESW09058	ESW12240	ESW15931	ESW16497	ESW18331	ESW29733	ESW33660	ESW35261	KOM25330	KOM25741	KOM37598	KOM48619	KOM56062	KOM56434	Vradi01g13290.1	VIT_05s0020g03560.t01	VIT_07s0095g00490.t01	VIT_09s0054g01090.t01	VIT_18s0117g00190.t01	Lj1g0008265.1	Lj1g0019835.1	Lj3g0012381.1	Lj3g0020805.1	Lj4g0018914.1
OG0000247	Ca_12101	Ca_12250	Ca_12252	Ca_12254	Ca_12764	Ca_15433	Ca_23697	KRG92351	KRG95714	KRH31688	KRH31689	KRH34444	KRH67436	KRH69091	OIW07702	OIW21320	AES60213	AES61055	AES81553	AES81558	AES81562	AES81563	AES81565	AES81567	AES81569	AES81570	KEH23961	KEH23962	KEH23963	KEH41109	KEH41111	KEH41112	KEH41113	KEH41115	KEH41116	ESW06666	ESW17862	ESW17863	ESW34575	ESW34576	ESW34577	ESW34578	KOM30156	KOM30157	KOM33917	KOM33918	KOM35546	Vradi03g01840.1	Vradi08g00480.1
OG0000248	Ca_02986	Ca_02987	Ca_14777	KRH02307	KRH02308	KRH02309	KRH12010	KRH37039	KRH50780	KRH50781	KRH50782	KRH50783	KRH50786	OIW17688	OIW17689	OIW18387	OIW18388	OIW18389	OIW18390	OIW18391	OIW18392	OIW18393	OIW18394	OIW18395	OIW18396	OIW18397	OIW18398	AES65080	AES65082	AES65083	AES65085	KEH25673	KEH32322	KEH37164	ESW26319	ESW26320	ESW26321	ESW26322	ESW26324	ESW26325	ESW26327	ESW26328	ESW31103	ESW31104	KOM31343	KOM31344	KOM31345	KOM31887	KOM31888
OG0000249	Ca_01491	Ca_14956	Ca_16423	Ca_24651	KRH14460	KRH14461	KRH62216	OIW04788	OIW06239	OIW21957	AES90556	AES97199	AES98316	KEH38122	ESW06930	ESW06931	ESW13371	ESW13372	ESW15343	ESW15344	ESW18358	ESW18359	ESW18360	ESW20338	ESW25477	ESW28370	ESW30328	ESW30329	ESW31170	KOM26817	KOM31211	KOM32663	KOM47524	KOM53623	KOM53927	KOM57410	Vradi0194s00070.1	Vradi07g14110.1	VIT_00s0211g00150.t01	VIT_00s0729g00010.t01	VIT_03s0017g00360.t01	VIT_03s0017g00440.t01	VIT_03s0017g00450.t01	VIT_03s0097g00160.t01	VIT_03s0167g00100.t01	VIT_04s0008g01980.t01	VIT_07s0129g00650.t01	VIT_14s0068g01800.t01	VIT_15s0024g01860.t01
OG0000250	Ca_05358	Ca_05359	Ca_05360	Ca_05361	KRG89248	KRG89249	KRG90603	KRG90604	KRG90605	KRG90606	KRH36151	KRH36152	KRH36153	KRH36156	KRH36157	KRH36159	KRH49746	OIV91218	OIV91253	OIV91254	OIW12763	OIW12764	OIW12765	AES63000	KEH40718	KEH44420	KEH44421	KEH44424	KEH44425	KEH44426	KEH44427	KEH44430	ESW14742	ESW14743	ESW14744	ESW14745	ESW25169	ESW25170	KOM36489	KOM36491	KOM46232	KOM46233	Vradi01g05390.1	Vradi08g22360.1	Vradi11g11520.1	VIT_03s0091g00930.t01	VIT_04s0023g00210.t01	VIT_04s0023g00230.t01	VIT_04s0023g00240.t01
OG0000251	Ca_11541	Ca_27072	KRH10634	KRH10635	KRH16882	KRH16883	KRH39494	KRH39495	KRH39497	KRH42047	KRH42048	KRH42049	KRH42050	KRH42051	KRH42052	KRH72489	KRH72490	KRH72491	KRH72492	KRH72493	KRH72494	KRH74451	KRH74452	RCW19106	RCW19107	RCW19108	RCW19109	OIV91598	OIV93021	OIV94470	OIV97837	AES63546	AES90554	AES95916	AES95917	AES98318	KEH28130	ESW13285	ESW13286	ESW20330	ESW20331	ESW20332	ESW20333	ESW20334	ESW20335	ESW20336	ESW20337	ESW30327	ESW31171
OG0000252	Ca_19807	Ca_23132	Ca_26679	KRH00398	KRH40792	KRH65434	KRH65491	KRH65492	KRH65494	KRH65495	KRH76083	KRH76084	KRH76085	KRH76117	OIW00888	OIW00903	OIW19044	OIW19045	OIW19046	OIW19056	OIW19057	OIW19058	OIW19059	OIW19060	OIW19062	AES87463	AES87466	AES87542	AES87546	KEH29195	KEH29225	ESW06668	ESW06669	ESW06695	ESW06814	ESW06815	ESW06816	ESW12130	ESW12131	KOM37319	KOM37428	KOM57461	KOM57751	KOM57752	KOM57753	Vradi0091s00100.1	Vradi0212s00010.1	Vradi0212s00020.1	Vradi0212s00050.1
OG0000253	Ca_02718	Ca_06247	Ca_06248	Ca_06249	Ca_12744	Ca_14474	Ca_14501	Ca_14506	Ca_14603	Ca_15229	Ca_15732	Ca_15835	Ca_15855	Ca_16116	Ca_16117	Ca_17006	Ca_18248	Ca_18388	Ca_18389	Ca_18390	Ca_18674	Ca_19594	Ca_20077	Ca_20078	Ca_20253	Ca_20436	Ca_20440	Ca_21048	Ca_21105	Ca_21233	Ca_21689	Ca_21742	Ca_21743	Ca_21745	Ca_21963	Ca_21964	Ca_24645	Ca_25058	Ca_26096	Ca_27093	KRG94320	KRG98612	KRG99176	KRH26045	KRH30375	KRH31228	KRH31229	KRH34690	KRH55170
OG0000254	Ca_00350	Ca_06975	Ca_06976	Ca_06977	Ca_06978	Ca_06980	Ca_11281	Ca_17956	KRH21708	KRH22258	KRH25679	KRH25831	KRH27076	KRH46420	KRH55845	OIV91713	OIV92544	OIV99189	AES63926	AES66918	AES66919	AES66921	AES66922	AES66926	AES66927	AES89728	AES89730	KEH38979	ESW04676	ESW04832	ESW04921	ESW04942	ESW04943	ESW21710	ESW21714	ESW21715	ESW21716	KOM43808	KOM43810	KOM43812	KOM43827	KOM43828	KOM50031	KOM50089	Vradi0023s00030.1	Vradi0023s00050.1	Vradi0023s00080.1	Vradi0023s00110.1	Vradi0267s00130.1
OG0000255	Ca_23469	Ca_23596	Ca_24359	Ca_26426	Ca_26806	Ca_28152	Ca_28220		OIW00397	AES60323	AES65981	AES70133	AES75735	AES75947	AES86657	AES96886	AES97538	KEH15751	KEH16052	KEH16109	KEH16147	KEH16757	KEH16914	KEH17210	KEH17258	KEH17372	KEH17441	KEH17616	KEH22417	KEH26362	KEH26534	KEH26535	KEH26630	KEH28055	KEH28785	KEH28835	KEH29531	KEH29567	KEH29630	KEH29668	KEH29921	KEH33373	KEH33382	KEH33420	KEH33673	KEH33743	KEH37725	KEH40360	KEH40973
OG0000256	Ca_11777	Ca_11778	Ca_11779	Ca_13118	Ca_17548	Ca_24467	Ca_24469	Ca_26412	Ca_27754	Ca_27883	Ca_28221	KRH40011	KRH66273	KRH66276	KRH66305	RCW19346	RCW19347	OIV95128	OIW01067	OIW01068	AES63070	AET01228	AET03898	KEH17966	KEH18027	KEH18028	KEH18030	KEH18031	KEH18032	KEH18033	KEH18881	KEH22268	ESW06076	ESW06306	ESW06311	ESW06312	ESW06313	ESW06314	ESW06317	ESW06318	ESW06319	ESW06320	ESW06321	KOM58499	KOM58500	KOM58502	KOM58506	KOM58507	KOM58508
OG0000257	Ca_00505	Ca_00648	Ca_00649	Ca_00651	Ca_03385	KRH02039	KRH11462	KRH11464	KRH11466	KRH36476	KRH36477	KRH36478	KRH36481	OIV95821	OIV95823	OIW00072	OIW14001	OIW14002	AES92655	AES92656	KEH36883	KEH36884	KEH36887	KEH36889	KEH36891	KEH36892	KEH36894	KEH36897	KEH36900	ESW19704	ESW19706	ESW19707	ESW19708	KOM53406	KOM53407	KOM53408	Vradi07g26930.1	Vradi10g08000.1	Vradi10g08010.1	Vradi10g08020.1	VIT_00s1386g00010.t01	VIT_10s0116g01270.t01	VIT_10s0116g01290.t01	VIT_10s0116g01310.t01	VIT_10s0116g01330.t01	VIT_10s0116g01360.t01	VIT_10s0116g01390.t01	VIT_10s0116g01440.t01	VIT_10s0116g01450.t01
OG0000258	Ca_00409	Ca_00410	Ca_19509	KRH58407	KRH58408	OIV96010	OIV96017	KEH15552	KEH16903	KEH19631	KEH19795	KEH19801	KEH19857	KEH19859	KEH19863	KEH19873	KEH19877	KEH19879	KEH19884	KEH19889	KEH19898	KEH19901	KEH19904	KEH19907	KEH19913	KEH26029	KEH29237	KEH33634	KEH36626	KEH36628				VIT_00s0658g00020.t01	VIT_09s0002g08640.t01	VIT_09s0018g01440.t01	VIT_09s0018g01450.t01	VIT_10s0003g04770.t01	VIT_10s0003g04830.t01	VIT_10s0003g04840.t01	VIT_10s0003g04860.t01	VIT_10s0003g04870.t01	VIT_11s0052g00350.t01	VIT_11s0052g01420.t01	VIT_11s0052g01430.t01	VIT_11s0052g01460.t01	VIT_12s0028g01850.t01	VIT_12s0028g01860.t01	VIT_12s0028g01870.t01
OG0000259	Ca_07736	Ca_12124	Ca_12239	Ca_23703	KRG92406	KRH19581	KRH19582	KRH19583	KRH19584	KRH19585	KRH19586	KRH31691	KRH31692	KRH32204	KRH32205	KRH32206	KRH32207	KRH32208	KRH32209	KRH34394	KRH34395	KRH34396	KRH67416	KRH69088	OIV89790	OIV90529	OIV92567	OIV98775	OIW05059	OIW07258	OIW07699	OIW21433	AES61100	KEH23943	KEH41122	KEH41123	KEH42499	KEH42500	KEH42501	ESW15852	ESW15853	ESW16870	ESW16871	ESW16872	ESW17859	ESW17860	ESW34554	KOM30143	KOM33920
OG0000260	Ca_07981	Ca_07982	Ca_07983	Ca_07984	Ca_07985	Ca_07986	Ca_07987	Ca_07988	KRH11762	KRH11763	KRH11765	KRH11767	KRH36763	KRH36764	KRH36765	KRH36768	KRH36769	KRH36770	OIV91910	OIV91911	OIV96003	OIV96004	OIV96005	OIV96006	OIW20538	AES64717	AES64736	AES64737	AES64738	AES64742	AES64745	AES64746	AES64748	AES64749	AES64753	KEH37049	KEH37050	KEH37051	ESW19488	ESW19490	ESW19491	ESW19492	ESW19493	ESW19494	ESW19495	ESW19496	ESW19497	KOM53172	KOM53173
OG0000261	Ca_01307	Ca_01336	Ca_10632		OIV89117	OIW07337	OIW07338	OIW07339	OIW18254	AES64900	AES64901	AES66218	AES68538	AES74798	AES74809	AES76116	AES80967	AES81031	AES81189	AES81193	AES81194	AES81379	AES81427	AES82325	AES82563	AES82686	AES82687	AES82719	AES95313	AET00294	KEH16461	KEH16462	KEH23797	KEH23798	KEH23806	KEH23819	KEH24176	KEH26705	KEH32888	KEH44277				VIT_05s0020g00910.t01		Tp57577_TGAC_v2_mRNA11749	Tp57577_TGAC_v2_mRNA11781	Tp57577_TGAC_v2_mRNA19762	Tp57577_TGAC_v2_mRNA21261
OG0000262	Ca_19767	KRH09087	KRH33599	KRH33603	KRH33604	KRH33605	KRH33606	KRH33608	KRH33609	KRH33617	KRH33628	KRH33629	KRH33630	KRH38508	KRH38509	KRH38510	KRH38511	KRH38512	KRH38513	KRH38514	KRH38515	KRH38516	KRH38517	KRH38518	KRH38519	KRH38520	KRH38521	KRH38522	KRH38523	KRH38524	KRH38525	KRH38526	KRH38527	KRH38528	KRH38529	KRH38530	KRH38531	KRH38534	KRH38535	RCW19202	RCW19203	OIV88998	OIV98912	OIW00240	OIW08013	OIW08015	AES74613	AES77139	AES88107
OG0000263				AES59207	AES59453	AES60456	AES61498	AES61720	AES65388	AES67881	AES69557	AES70172	AES71119	AES72089	AES73797	AES82103	AES82240	AES86507	AES87717	AES87719	AES88798	AES89406	AES91073	AES91927	AES94974	AES97688	AES98289	AES98553	AES98975	AET02588	AET04150	KEH15818	KEH16123	KEH16510	KEH17186	KEH17572	KEH19196	KEH19197	KEH19302	KEH21759	KEH25219	KEH25479	KEH26650	KEH26917	KEH28710	KEH28813	KEH29876	KEH30006	KEH32237
OG0000264	Ca_04432	Ca_04434	Ca_04435	Ca_05774	Ca_06180	Ca_13718	Ca_23091	KRG91587	KRH00832	KRH08861	KRH35239	KRH35240	KRH38380	KRH40394	KRH41231	KRH48075	OIV91449	OIW02035	OIW08052	OIW12531	OIW12533	OIW19830	AES62448	AES62451	AES62452	AES62453	AES80266	AES81092	KEH18815	KEH21119	ESW11793	ESW15461	ESW16544	ESW23446	ESW23447	ESW24179	ESW32093	KOM28418	KOM35928	KOM37077	KOM55154	KOM56346	KOM57137	Vradi01g13770.1	Vradi04g06970.1	Vradi07g30810.1	Vradi08g18500.1	Vradi09g04170.1	Vradi1112s00010.1
OG0000265	Ca_03381	Ca_04853	Ca_07117	Ca_11122	Ca_20774	Ca_24446	Ca_25833	KRH02049	KRH06000	KRH17495	KRH17496	KRH24127	KRH26769	KRH29100	KRH51639	KRH56153	KRH60965	OIV96297	OIV97580	OIV99007	OIV99606	OIW06233	OIW06234	OIW08435	OIW08818	AES67209	AES67210	AES88144	AES92649	KEH29685	KEH30610	KEH30611	KEH36280	KEH40258	ESW03578	ESW04527	ESW08131	ESW25958	ESW32601	KOM33793	KOM49040	KOM50387	KOM51098	Vradi02g02050.1	Vradi02g07710.1	Vradi05g14240.1	Vradi06g16270.1	Vradi07g26970.1	VIT_03s0038g03570.t01
OG0000266	Ca_02533	Ca_04707	Ca_08491	Ca_12039	Ca_14568	KRG91899	KRG95980	KRH22889	KRH25011	KRH26410	KRH26412	KRH29919	KRH34875	KRH34876	KRH60692	KRH67688	KRH70183	OIV99333	OIW05157	OIW05805	OIW08565	OIW11196	OIW12619	OIW20048	AES67486	AES74305	AES81845	AES88580	KEH39328	ESW04251	ESW09335	ESW15696	ESW22198	ESW23865	ESW23866	ESW34741	KOM35737	KOM38995	KOM42367	KOM44188	KOM50680	KOM50682	KOM50683	KOM55737	KOM55738	Vradi01g11510.1	Vradi01g11540.1	Vradi03g03490.1	Vradi04g02800.1
OG0000267	Ca_08905	Ca_08906	Ca_09511	Ca_15676	KRG98103	KRG98104	KRG98105	KRH00500	KRH00501	KRH00505	KRH00506	KRH00507	KRH00508	KRH17213	KRH17214	KRH17215	KRH17216	KRH40649	KRH40650	KRH40651	KRH40652	KRH40653	KRH40654	KRH40655	KRH40656	KRH72846	KRH72847	OIV95672	OIV98531	OIW01382	AES70805	AES70807	AES77893	AES77894	AES79863	AES99015	KEH23301	KEH23302	KEH34525	KEH34526	ESW12039	ESW12041	ESW13997	ESW13998	ESW14011	ESW14012	ESW18900	KOM28133	KOM28135
OG0000268		KRH20767	KRH72639	KRH74870	OIW02248	OIW15628	AES62829	AES70289	AES71538	AES75679	AES79304	KEH19229	KEH25959	KEH26467	KEH29184	KEH33768	KEH34073	KEH34402	KEH36849	KEH37382	KEH38210	KEH38745	KEH40917	KEH40978	KEH41038	KEH41608	KEH41886	KEH41932	KEH43421					Lj2g0011350.1	Tp57577_TGAC_v2_mRNA1098	Tp57577_TGAC_v2_mRNA11305	Tp57577_TGAC_v2_mRNA11306	Tp57577_TGAC_v2_mRNA11641	Tp57577_TGAC_v2_mRNA13139	Tp57577_TGAC_v2_mRNA16807	Tp57577_TGAC_v2_mRNA19149	Tp57577_TGAC_v2_mRNA19540	Tp57577_TGAC_v2_mRNA22814	Tp57577_TGAC_v2_mRNA23580	Tp57577_TGAC_v2_mRNA23736	Tp57577_TGAC_v2_mRNA25611	Tp57577_TGAC_v2_mRNA28437	Tp57577_TGAC_v2_mRNA28508	Tp57577_TGAC_v2_mRNA28729
OG0000269		KRH33418		AES95273	KEH26716	KEH33123					Lj1g0000596.1	Lj1g0001720.1	Lj1g0003216.1	Lj1g0006672.1	Lj1g0007911.1	Lj1g0008845.1	Lj1g0018604.1	Lj1g0018999.1	Lj1g0023634.1	Lj1g0024226.1	Lj1g0024522.1	Lj1g0027147.1	Lj1g0027806.1	Lj2g0004234.1	Lj2g0005539.1	Lj2g0007737.1	Lj2g0011761.1	Lj2g0021840.1	Lj3g0001236.1	Lj3g0002464.1	Lj3g0004344.1	Lj3g0005611.1	Lj3g0006822.1	Lj3g0016118.1	Lj3g0019926.1	Lj4g0000181.1	Lj4g0000724.1	Lj4g0000914.1	Lj4g0001150.1	Lj4g0005981.1	Lj4g0006226.1	Lj4g0006777.1	Lj4g0007695.1	Lj4g0012974.1	Lj4g0015611.1	Lj4g0017512.1	Lj4g0018110.1	Lj4g0019282.1	Lj4g0022009.1
OG0000270		KRH27190	OIW19207	KEH20851				VIT_00s0160g00090.t01	VIT_00s0160g00110.t01	VIT_00s0160g00330.t01	VIT_00s0238g00040.t01	VIT_00s0238g00070.t01	VIT_00s0335g00020.t01	VIT_05s0029g00750.t01	VIT_05s0029g00770.t01	VIT_05s0029g00850.t01	VIT_05s0029g00870.t01	VIT_05s0029g00880.t01	VIT_05s0051g00140.t01	VIT_05s0051g00160.t01	VIT_05s0051g00170.t01	VIT_05s0051g00190.t01	VIT_05s0051g00230.t01	VIT_05s0051g00280.t01	VIT_12s0034g00280.t01	VIT_12s0034g00380.t01	VIT_12s0034g00660.t01	VIT_12s0034g00770.t01	VIT_12s0034g00860.t01	VIT_12s0034g01270.t01	VIT_12s0142g00590.t01	VIT_13s0073g00200.t01	VIT_13s0147g00120.t01	VIT_13s0147g00150.t01	VIT_13s0147g00160.t01	VIT_15s0024g01720.t01	VIT_15s0107g00290.t01	VIT_18s0001g03260.t01	VIT_18s0001g06160.t01	VIT_18s0001g06450.t01	VIT_18s0041g01370.t01	VIT_18s0041g01400.t01	VIT_18s0041g01430.t01	VIT_18s0041g01440.t01	VIT_18s0041g01470.t01	VIT_18s0041g01520.t01	VIT_18s0041g01620.t01	VIT_18s0041g01640.t01	VIT_18s0041g01680.t01
OG0000271	Ca_00401	Ca_08958	Ca_09472	Ca_13357	Ca_15643	Ca_19793	KRG97650	KRG97651	KRG98172	KRG98173	KRG98174	KRH00415	KRH21249	KRH31220	KRH31221	KRH40769	KRH40770	KRH40771	KRH72808	KRH76102	OIV95647	OIV98419	OIW00894	OIW01367	OIW14080	OIW16095	AES98962	KEH23254	KEH29212	KEH34435	KEH36611	KEH43882	ESW06680	ESW12098	ESW14051	ESW18853	ESW20028	ESW35602	KOM37335	KOM47176	KOM52689	KOM53671	KOM57448	Vradi02g12930.1	Vradi0305s00050.1	Vradi04g05740.1	Vradi06g06540.1	Vradi10g10030.1	VIT_06s0004g07830.t01
OG0000272	Ca_00843	Ca_00844	Ca_00845	Ca_14417	Ca_14419	Ca_27120	KRG96249	KRG96250	KRG96251	KRH32830	KRH32835	KRH67991	KRH67992	KRH67993	KRH67994	KRH67995	KRH67996	KRH72199	OIW21237	OIW21238	OIW21792	OIW21793	KEH24214	KEH24219	KEH24222	KEH24223	KEH24224	KEH32283	KEH41904	KEH41906	KEH41907	KEH41914	ESW17791	ESW17793	ESW34953	ESW34954	ESW34955	ESW34956	KOM33994	KOM33998	KOM39097	KOM39098	KOM39100	Vradi03g05020.1	Vradi08g01030.1	Vradi08g01040.1	VIT_04s0008g04810.t01	VIT_08s0007g02360.t01	Lj1g0003668.1
OG0000273	Ca_04570	Ca_04572	Ca_06135	Ca_06137	Ca_06139	KRG91303	KRG91304	KRG91329	KRG91330	KRG91331	KRG91332	KRG91333	KRH35498	KRH35500	OIV89553	OIV89554	OIV89555	OIV89556	OIV89741	OIW03365	OIW05219	OIW13148	OIW14354	OIW21011	AES80363	AES80364	AES80367	AES80368	AES80372	KEH43848	KEH43849	ESW15281	ESW15283	ESW15284	ESW15286	KOM36077	KOM36078	KOM36079	KOM36080	KOM36081	KOM36083	KOM50182	Vradi09g09650.1	Vradi09g09670.1		Lj5g0023246.1	Lj5g0023538.1	Tp57577_TGAC_v2_mRNA14276	Tp57577_TGAC_v2_mRNA14281
OG0000274	Ca_07568	Ca_08223	Ca_20943	Ca_20945	Ca_20946	KRG94857	KRG94858	KRH04806	KRH06683	KRH06684	KRH14733	KRH33203	KRH36777	KRH36778	OIV90072	OIV90073	OIV95999	OIW06470	AES64760	AES71601	AES80870	KEH23536	KEH25593	KEH25594	KEH25595	KEH25596	KEH25597	ESW13599	ESW17571	ESW19483	ESW23477	ESW33958	ESW33959	ESW33960	KOM34168	KOM38558	KOM38560	KOM46736	KOM53168	KOM55741	Vradi0007s00460.1	Vradi0007s00560.1	Vradi01g08220.1	Vradi01g11500.1	Vradi06g03390.1	Vradi07g07200.1	Vradi08g02630.1	Vradi10g06490.1	VIT_01s0011g00800.t01
OG0000275		KRG89699	OIW03198	AES59830	AES70732	AES79597	KEH16578	KEH18455	KEH19199	KEH26109	KEH34571	KEH34865	KEH35074	KEH41022	ESW26646				Lj1g0013828.1	Lj2g0006702.1	Lj6g0015390.1	Tp57577_TGAC_v2_mRNA10919	Tp57577_TGAC_v2_mRNA11132	Tp57577_TGAC_v2_mRNA11295	Tp57577_TGAC_v2_mRNA11505	Tp57577_TGAC_v2_mRNA11771	Tp57577_TGAC_v2_mRNA13544	Tp57577_TGAC_v2_mRNA14417	Tp57577_TGAC_v2_mRNA14890	Tp57577_TGAC_v2_mRNA15322	Tp57577_TGAC_v2_mRNA177	Tp57577_TGAC_v2_mRNA18729	Tp57577_TGAC_v2_mRNA21083	Tp57577_TGAC_v2_mRNA21457	Tp57577_TGAC_v2_mRNA22146	Tp57577_TGAC_v2_mRNA22889	Tp57577_TGAC_v2_mRNA23131	Tp57577_TGAC_v2_mRNA23659	Tp57577_TGAC_v2_mRNA24588	Tp57577_TGAC_v2_mRNA24737	Tp57577_TGAC_v2_mRNA28515	Tp57577_TGAC_v2_mRNA28941	Tp57577_TGAC_v2_mRNA29900	Tp57577_TGAC_v2_mRNA31908	Tp57577_TGAC_v2_mRNA32160	Tp57577_TGAC_v2_mRNA32286	Tp57577_TGAC_v2_mRNA32758	Tp57577_TGAC_v2_mRNA32811	Tp57577_TGAC_v2_mRNA33076
OG0000276	Ca_00434	Ca_00435	Ca_00436	Ca_00437	Ca_08630	Ca_08631	Ca_08632	Ca_22926	KRH11076	KRH21197	KRH42923	KRH42924	KRH42925	KRH42926	KRH59035	KRH59036	OIW00493	OIW14051	OIW16728	OIW19255	OIW20188	OIW20727	AES64037	AES64038	AES64039	AES64040	AES64043	AET04338	AET04339	AET04340	KEH20697	KEH36649	KEH36650	ESW19978	ESW19979	ESW19980	ESW31487	ESW31488	KOM30850	KOM30851	KOM53638	Vradi0161s00530.1	Vradi07g04340.1	Vradi10g09780.1	VIT_10s0003g01830.t01	Lj4g0001645.1	Lj4g0018520.1	Lj4g0027233.1	Lj6g0003238.1
OG0000277	Ca_06681	Ca_07101	Ca_15210	KRH03680	KRH03681	KRH20122	KRH22600	KRH22601	KRH22602	KRH22603	KRH22604	KRH22605	KRH22606	KRH25338	KRH25339	KRH25340	KRH26721	KRH26722	KRH26723	KRH26724	KRH26725	KRH26726	KRH26727	KRH26728	KRH26729	KRH26730	KRH26731	KRH26732	KRH26733	KRH56181	KRH56182	KRH56183	KRH56184	KRH56185	OIV99907	OIW04044	OIW05903	OIW05904	OIW08451	OIW09367	OIW15707	OIW18581	AES67176	AES88170	AES91550	ESW04504	ESW21995	ESW21996	ESW27011
OG0000278	Ca_05739	Ca_06214	Ca_13768	Ca_16262	Ca_24561	KRG88787	KRH23152	KRH24715	KRH24717	KRH24718	KRH29721	KRH41166	KRH41167	KRH41168	KRH48161	KRH48162	KRH59867	KRH59868	KRH59869	KRH65063	KRH65064	RCW19166	OIV93539	OIV99410	OIW02051	OIW04812	OIW09847	OIW18911	AES80147	AET04990	AET04991	KEH18870	KEH21058	KEH21059	KEH29000	KEH30208	KEH30209	ESW04016	ESW06773	ESW07041	ESW32050	KOM26238	KOM57100	KOM57298	KOM58263	Vradi02g04540.1	Vradi07g30520.1	Vradi09g04640.1	Vradi09g07360.1
OG0000279	Ca_01612	Ca_01849	Ca_10587	Ca_11727	Ca_18866	KRH07420	KRH15467	KRH18597	KRH47014	KRH52143	KRH52609	KRH61452	KRH61949	KRH61950	OIV90302	OIV96397	OIW01051	OIW03421	OIW06680	OIW14621	OIW14923	OIW15557	OIW17650	AES73806	AES86348	AET01417	KEH24905	KEH35854	KEH35855	KEH35958	ESW06157	ESW08783	ESW09124	ESW14134	ESW23116	KOM41891	KOM42197	KOM47308	KOM56805	KOM58391	Vradi0153s00410.1	Vradi01g01100.1	Vradi05g09430.1	Vradi05g12020.1	Vradi09g06840.1	VIT_00s0580g00010.t01	VIT_04s0069g00780.t01	VIT_09s0018g01950.t01	VIT_14s0066g01730.t01
OG0000280	Ca_11041	KRG88521	KRH01534	KRH01595	KRH01596	KRH01597	KRH01598	KRH01599	KRH17117	KRH23932	KRH45220	OIW01380	KEH21739	KEH30519	ESW03442	ESW03443	ESW03444	ESW03445	ESW11258	KOM36713	KOM47237	KOM51136	KOM51137	KOM51138	KOM51139	KOM51140	KOM51142	KOM51215	KOM51216	KOM51231	KOM51232	Vradi04g10200.1	Vradi04g10570.1	VIT_00s0448g00020.t01	VIT_00s0515g00020.t01	VIT_11s0016g03990.t01	VIT_15s0021g00130.t01	VIT_15s0045g00640.t01	VIT_15s0045g00680.t01	VIT_15s0045g00810.t01	VIT_15s0045g00880.t01	VIT_15s0045g00920.t01	VIT_15s0045g00980.t01	VIT_15s0045g01010.t01	VIT_15s0045g01020.t01	VIT_15s0046g02730.t01	VIT_15s0046g02750.t01	VIT_15s0046g02800.t01	VIT_15s0046g02810.t01
OG0000281	Ca_09906	Ca_09908	Ca_09918	KRG90067	KRG90068	KRG98134	KRH18326	KRH30638	KRH30639	KRH30644	OIV95659	OIV95660	OIW14099	AET03633	AET03634	AET03845	KEH20391	KEH34365	KEH34486	KEH34488	KEH34491	ESW06788	ESW17966	ESW18881	ESW18882	ESW18884	ESW18886	KOM25866	KOM51381	KOM52334	KOM52715	KOM52717	KOM52720	KOM52721	Vradi0070s00010.1	Vradi0070s00040.1	Vradi0070s00310.1	Vradi0298s00010.1	Vradi10g01450.1	VIT_06s0009g01780.t01	VIT_06s0009g03120.t01	VIT_06s0009g03130.t01	VIT_13s0067g02720.t01	VIT_13s0067g02730.t01	VIT_13s0067g02780.t01	VIT_13s0067g02790.t01	VIT_13s0067g02830.t01	VIT_13s0106g00280.t01	Lj2g0021084.1
OG0000282	Ca_14854	KRH14211	KRH14212	KRH14213	KRH14214	KRH46395	KRH46396	KRH46397	KRH73918	OIV89680	OIW04265	OIW16402	AES70599	AES70600	AES70602	AES70605	AES70606	AES70607	KEH34084	ESW14419	ESW14420	ESW14421	ESW14422	ESW14423	ESW14424	ESW18648	ESW18650	ESW18652	ESW35878	KOM46405	KOM46407	KOM46408	KOM52287	KOM52288	KOM52289	Vradi02g05880.1	Vradi06g00990.1	Vradi10g02700.1	VIT_00s0414g00010.t01	VIT_00s0414g00020.t01	VIT_00s0414g00030.t01	VIT_00s0414g00040.t01	VIT_00s0414g00050.t01	VIT_00s0414g00060.t01	VIT_00s0469g00010.t01	VIT_00s0469g00020.t01	VIT_00s0469g00040.t01	VIT_00s0469g00050.t01	VIT_00s0531g00060.t01
OG0000283	Ca_01229	Ca_01230	Ca_04551	Ca_20624	KRH07938	KRH34080	KRH35448	KRH68728	KRH68755	KRH68756	KRH68757	KRH68759	RCW18814	OIV91494	OIW13809	AES82650	AES82652	AES82653	AES82654	AES82655	AES82656	AES82658	AES82659	AES82661	KEH43781	KEH43782	ESW15311	ESW19157	ESW19159	ESW19183	ESW19184	KOM36055	KOM49065	KOM55630	KOM55631	KOM55654	KOM55655	Vradi08g19500.1	Vradi08g19500.2	VIT_05s0020g04130.t01	VIT_14s0030g01960.t01	VIT_14s0030g01970.t01	VIT_14s0030g01980.t01	VIT_14s0030g01990.t01	VIT_14s0030g02010.t01	VIT_14s0030g02020.t01	VIT_14s0030g02050.t01	VIT_14s0030g02060.t01	Lj1g0004193.1
OG0000284	Ca_00664	Ca_07575	Ca_10278	Ca_10279	KRG89893	KRG89894	KRH11483	KRH14747	KRH14748	KRH73391	KRH73392	OIW02768	OIW04679	OIW16245	OIW17089	AES71627	AES99272	AES99274	AES99906	AES99907	AES99908	AES99909	AES99912	AES99915	AES99916	AES99930	AES99932	AES99949	KEH28325	KEH28326	KEH36925	KEH36926	ESW13610	ESW13611	ESW13612	ESW13613	ESW18020	ESW18021	ESW19684	KOM46748	KOM46749	KOM51464	Vradi06g03490.1	Vradi06g03500.1	Vradi07g00030.1	Vradi10g07850.1	VIT_10s0116g00910.t01	VIT_10s0116g00920.t01	VIT_12s0059g01130.t01
OG0000285	Ca_04112	Ca_12533	Ca_22311	KRG93348	KRG99315	KRH20327	KRH45700	KRH45701	KRH53742	KRH53743	KRH53744	KRH53745	KRH53746	KRH53747	KRH53748	KRH53749	KRH53750	KRH53751	KRH64189	KRH64190	KRH64191	KRH64192	KRH64193	KRH64194	KRH64195	KRH64196	KRH74619	OIV90295	OIV93083	OIW06675	OIW20033	AES96207	KEH24872	KEH35554	KEH35555	ESW09619	ESW09620	ESW12913	ESW23097	ESW25637	ESW29464	KOM28281	KOM38241	KOM40671	KOM45671	KOM56790	Vradi0073s00050.1	Vradi0167s00110.1	Vradi01g00970.1
OG0000286		KRH10275	KRH49491		AES60502	AES76182	KEH15700	KEH21988	KEH22404	KEH22405	KEH22406					Lj1g0007877.1	Lj1g0008976.1	Lj1g0009148.1	Lj1g0009739.1	Lj1g0012847.1	Lj1g0015262.1	Lj1g0016328.1	Lj1g0017326.1	Lj1g0027277.1	Lj2g0001141.1	Lj2g0004730.1	Lj2g0005226.1	Lj2g0013186.1	Lj2g0019596.1	Lj2g0024159.1	Lj2g0025478.1	Lj3g0000730.1	Lj3g0008758.1	Lj3g0008851.1	Lj3g0010458.1	Lj3g0013623.1	Lj3g0015788.1	Lj3g0024714.1	Lj3g0024772.1	Lj3g0025100.1	Lj3g0025584.1	Lj4g0001852.1	Lj4g0002426.1	Lj4g0002835.1	Lj4g0008369.1	Lj4g0011064.1	Lj4g0013460.1	Lj4g0017212.1	Lj4g0026339.1
OG0000287	Ca_00148	Ca_05340	Ca_05341	Ca_05343	KRH21637	KRH21638	KRH49914	KRH49915	OIV91612	OIV91613	AES63645	AES70355	AES75925	AES75930	KEH31174	KEH31175	KEH34358	KEH34550	KEH34552	KEH34553	KEH34554	ESW20281	ESW20282	ESW31212	ESW31214	KOM31154	KOM31157	KOM31158	KOM53883	KOM53953	Vradi07g14440.1	Vradi07g14450.1	Vradi07g14460.1	Vradi10g11740.1	VIT_00s0266g00010.t01	VIT_00s0266g00020.t01	VIT_00s0266g00040.t01	VIT_00s0266g00070.t01	VIT_00s0271g00010.t01	VIT_00s0271g00030.t01	VIT_00s0271g00060.t01	VIT_00s0372g00020.t01	VIT_00s0372g00030.t01	VIT_00s0372g00040.t01	VIT_00s0372g00070.t01	VIT_00s0372g00080.t01	VIT_00s0372g00100.t01	VIT_00s0385g00010.t01	VIT_00s0385g00020.t01
OG0000288	Ca_04773	Ca_15386	Ca_15388	Ca_15392	KRG94374	KRH24445	KRH24449	KRH24452	KRH24453	KRH24454	KRH29429	KRH29432	KRH29433	KRH29434	KRH51510	KRH51511	KRH51512	KRH60816	KRH60818	KRH60823	OIV99495	OIV99496	OIV99499	OIW05682	OIW08724	AES74198	AES74201	AES89152	AES89154	ESW03807	ESW03810	ESW08149	ESW08150	ESW08152	KOM42327	KOM42328	KOM42330	KOM50911		VIT_03s0038g03280.t01	VIT_03s0038g03290.t01	VIT_03s0038g03300.t01	VIT_03s0038g03320.t01	VIT_03s0038g03340.t01	VIT_03s0038g03350.t01	VIT_03s0038g03360.t01	VIT_03s0038g03370.t01	VIT_03s0038g03380.t01	VIT_03s0038g03390.t01
OG0000289	Ca_02568	Ca_08459	Ca_17465	Ca_17467	Ca_17468	Ca_26176	KRH26523	KRH30581	KRH30582	KRH30583	KRH30584	KRH30586	KRH33175	KRH33176	KRH34803	KRH37176	OIV90557	OIW03909	OIW05825	OIW05826	OIW07784	OIW09125	AES67519	AES67521	AES67523	KEH29967	KEH29968	KEH29969	KEH41429	KEH43478	ESW04313	ESW04315	ESW04316	ESW10857	ESW15756	ESW17519	ESW22143	KOM27879	KOM34270	KOM44150	KOM50650	KOM50651	KOM50652	Vradi02g06210.1	Vradi04g03110.1	Vradi05g01340.1	Vradi08g03160.1	Vradi08g16610.1	VIT_06s0061g00520.t01
OG0000290	Ca_00228	Ca_00229	Ca_14122	Ca_19040	KRH10731	KRH10732	KRH10733	KRH10734	KRH10735	KRH22471	KRH22472	KRH22473	KRH22474	KRH22475	KRH22476	KRH25471	OIV91609	OIV91626	OIV99223	OIW05915	OIW13655	OIW13661	OIW20448	AES67338	AES88223	KEH17552	KEH17554	KEH36496	KEH36498	KEH36499	KEH37809	ESW04612	ESW04613	ESW20250	ESW20251	ESW20254	ESW20255	ESW21904	ESW21905	KOM43935	KOM50403	KOM53858	KOM53859	Vradi0086s00230.1	Vradi02g08150.1	Vradi10g11570.1	VIT_00s0203g00090.t01	VIT_12s0134g00550.t01	Lj3g0005688.1
OG0000291	Ca_13884	Ca_14861	Ca_15002	Ca_17816	Ca_17818	Ca_20809	Ca_20810	Ca_20811	Ca_20812	Ca_23978	KRG98525	KRG98526	KRG98527	KRG98817	KRG98818	KRH14793	KRH46127	KRH46128	KRH46129	KRH46130	KRH73350	KRH73351	OIV94872	OIW02760	AES70259	AES70294	AES99845	AES99846	AES99847	KEH28319	KEH34037	KEH34039	ESW13646	ESW13647	ESW13648	ESW18424	ESW18425	ESW18426	ESW18444	ESW22021	ESW22022	KOM46785	KOM46810	KOM46811	KOM46812	KOM51443	KOM51444	KOM51445	Vradi0618s00010.1
OG0000292	Ca_02277	Ca_08044	Ca_08045	Ca_11696	Ca_11697	Ca_11698	KRH11858	KRH36870	KRH77221	OIV89070	OIV91800	OIV92597	OIV95967	OIV95968	OIW12228	OIW18962	AES86321	AES94420	AES94421	KEH18187	KEH20767	KEH37115	KEH37116	KEH37117	KEH40663	ESW19419	ESW19420	ESW28648	KOM44895	KOM53091	KOM53092	KOM58318	Vradi09g08140.1	Vradi10g06030.1	Vradi10g06040.1	Vradi11g03590.1	VIT_15s0021g00270.t01	VIT_15s0021g00310.t01	Lj1g0007754.1	Lj1g0013779.1	Lj2g0025102.1	Lj3g0008077.1	Lj3g0015772.1	Lj3g0025489.1	Lj5g0024898.1	Lj6g0004825.1	Lj6g0010078.1	Lj6g0011587.1	Lj6g0015630.1
OG0000293	Ca_14491	Ca_18549		OIW19096	AES60471	AES60472	AES68779	AES68780	AES75407	AES81938	AES92603	AES92604	KEH16436	KEH17850	KEH18022	KEH26537	KEH27744	KEH33460	KEH34167	KEH34522	KEH41757	KEH41758	ESW04682	ESW04870	ESW05223	ESW06469	ESW07198	ESW07954	ESW13590	ESW13591	ESW15879	ESW16266	ESW16317	ESW16318	ESW16319	ESW16320	ESW18184	ESW18391	ESW21828	ESW21829	ESW21830	ESW23358	ESW23359	ESW24120	ESW25794	ESW30028	ESW30157	ESW31033	KOM28019
OG0000294	Ca_00196	Ca_00197	Ca_00199	Ca_00200	Ca_14762	KRH10679	KRH10680	KRH10682	KRH10683	KRH10684	KRH21654	KRH21655	KRH21658	KRH21661	KRH21662	KRH21663	OIV96113	OIV96114	OIW13654	AES63608	AES63609	AES63610	AES63612	AES63613	AES63614	AES63616	AES63618	AES63619	AES63704	KEH29735	KEH37178	ESW20295	ESW20297	ESW20298	ESW20299	ESW20300	KOM53895	KOM53896	KOM53897	KOM53898	Vradi10g11830.1	VIT_03s0088g00690.t01	VIT_03s0088g00700.t01	VIT_03s0088g00710.t01	VIT_03s0088g00750.t01	VIT_03s0088g00780.t01	VIT_03s0088g00810.t01	VIT_03s0088g00890.t01	VIT_03s0088g00900.t01
OG0000295	Ca_04771	Ca_08292	Ca_08293	KRH00865	KRH00866	KRH00867	KRH00868	KRH00869	KRH00870	KRH40362	KRH40363	KRH40364	KRH40365	KRH40366	KRH40367	KRH40368	KRH40370	KRH65522	RCW19438	OIV99500	OIW05679	AES74212	AES80745	AES80746	AES80747	AES80753	KEH34510	ESW05400	ESW05401	ESW06612	ESW06613	ESW11764	ESW11765	ESW11766	ESW11767	KOM37053	KOM37054	KOM57927	KOM57936	KOM57937	Vradi04g07450.1	Vradi09g08370.1	Vradi09g08380.1	Vradi09g08390.1	Vradi09g08560.1	Vradi09g08570.1	VIT_03s0038g04520.t01	VIT_03s0038g04530.t01	VIT_12s0057g01060.t01
OG0000296	Ca_21326	Ca_21327	Ca_21433	Ca_22642	Ca_27802	KRG99690	KRG99691	KRH38578	KRH38582	KRH38586	KRH38587	KRH38589	KRH38590	KRH38591	KRH46701	OIW01284	AES62049	AES62050	AES62052	AES80209	AES87341	AES91834	AET02504	AET02506	AET03089	AET03127	KEH17852	KEH19146	KEH19847	KEH22659	KEH22669	KEH23371	ESW12611	ESW12613	ESW12614	ESW24322	ESW24323	ESW24324	KOM37921	KOM37923	KOM54954	KOM54955	Vradi04g03870.1	VIT_05s0049g00340.t01	VIT_05s0049g00350.t01	VIT_05s0049g00390.t01	VIT_05s0049g00400.t01	VIT_05s0049g00410.t01	VIT_05s0049g00420.t01
OG0000297	Ca_02005	Ca_03899	Ca_04209	Ca_09688	Ca_23041	KRH28732	KRH53915	KRH53916	KRH59591	KRH59592	KRH59593	KRH64022	KRH64591	KRH64592	KRH69842	KRH76730	OIV89022	OIV92703	OIV94815	OIV96765	OIV96766	OIV96996	OIV98095	OIW00478	OIW17818	OIW18161	AES72888	AES95041	AET04764	KEH20400	KEH35375	ESW09493	ESW09784	ESW28088	ESW30599	ESW31852	KOM30568	KOM32261	KOM41061	KOM41494	KOM45189	Vradi0184s00080.1	Vradi0201s00040.1	Vradi0380s00020.1	Vradi07g00870.1	Vradi11g06000.1	VIT_04s0023g02790.t01	VIT_04s0044g01670.t01	VIT_18s0001g01270.t01
OG0000298	Ca_02905	Ca_19163	Ca_19164	Ca_26765	KRH08039	KRH08040	KRH45069	KRH45070	KRH52764	KRH52765	KRH52766	OIW11982	AES67537	AES68208	AES68209	AES68210	AES68211	AES68213	AES68214	AES86527	AES86532	KEH28667	ESW22778	KOM32094	KOM44628	KOM44629	KOM44634	KOM47105	Vradi07g02230.1	VIT_00s0169g00040.t01	VIT_00s0169g00070.t01	VIT_00s0173g00220.t01	VIT_00s0198g00040.t01	VIT_00s0198g00090.t01	VIT_00s0198g00120.t01	VIT_00s0213g00090.t01	VIT_00s0239g00010.t01	VIT_00s0239g00070.t01	VIT_00s0239g00150.t01	VIT_00s0273g00040.t01	VIT_02s0012g03110.t01	VIT_02s0012g03190.t01	VIT_09s0070g00870.t01	VIT_09s0070g00940.t01	VIT_09s0070g00950.t01	VIT_13s0067g02040.t01	VIT_13s0067g02180.t01	VIT_13s0067g02200.t01	VIT_13s0067g02230.t01
OG0000299	Ca_00446	Ca_00448	Ca_08640	KRH11099	KRH11100	KRH11101	KRH21147	KRH55870	KRH59046	OIV95733	OIW17946	OIW19259	AES69157	AET04354	KEH36662	KEH36666	KEH36667	KEH36668	KEH36671	KEH36672	ESW04760	ESW19960	ESW19962	ESW19963	ESW31498	KOM30836	KOM30837	KOM53617	KOM53619	KOM53620	KOM53621	Vradi07g19740.1	Vradi07g19760.1	Vradi10g09670.1	Vradi10g09680.1	VIT_09s0054g00850.t01	VIT_09s0054g00860.t01	VIT_09s0054g00880.t01	VIT_10s0003g02080.t01	VIT_10s0003g02090.t01	Lj1g0002876.1	Lj1g0019272.1	Lj1g0022565.1	Lj1g0024690.1	Lj3g0009526.1	Lj3g0014125.1	Lj3g0019239.1	Lj3g0020684.1	Lj3g0021361.1
OG0000300	Ca_01790	Ca_06622	Ca_06623	Ca_10932	KRH03782	KRH05077	KRH05078	KRH05079	KRH05080	KRH05081	KRH05082	KRH16037	KRH16038	KRH16039	KRH52508	KRH56665	KRH56666	KRH56667	KRH61832	KRH61833	KRH61834	OIV96504	OIV97750	OIW03074	OIW15060	OIW19724	AES58946	AES73711	AES91398	KEH35932	KEH39820	ESW09056	ESW09057	ESW26924	ESW26925	ESW26926	ESW26927	ESW26928	ESW26929	ESW26930	ESW26931	ESW33245	KOM25793	KOM33089	KOM41948	Vradi05g09820.1	Vradi06g12630.1	Vradi07g18260.1	VIT_04s0008g04890.t01
OG0000301	Ca_11542	Ca_11543	Ca_12338	KRG99503	KRH39491	KRH39492	KRH39493	KRH45496	KRH45497	KRH45500	KRH45501	KRH45502	KRH74453	KRH74454		AES95920	AES95924	AES95925	AES95926	AES95927	AES95928	AET03340	AET03342	AET03343	AET03346	AET03347	ESW28442	ESW28443	ESW28444	ESW28445	ESW30333	ESW30334	KOM31660	KOM31892	KOM31893	KOM31894	KOM31895	KOM31896	Vradi01g01970.1	Vradi01g01980.1	Vradi01g02000.1	Vradi01g02010.1	Vradi01g02040.1	Vradi0934s00010.1	Vradi11g09160.1	VIT_00s0211g00190.t01	Lj2g0010999.1	Lj2g0014689.1	Lj2g0015214.1
OG0000302	Ca_08245	Ca_14904	Ca_21616	Ca_22933	Ca_23319	Ca_27936	KRH01814	KRH06716	KRH44285	KRH46874	KRH46876	KRH47219	KRH52778	OIV89540	OIV91214	OIW03041	OIW03320	OIW04913	OIW06838	OIW11866	OIW14582	OIW18977	AES58679	AES63053	AES77231	AES80844	AET01488	KEH36077	ESW07633	ESW09234	ESW11108	ESW33521	ESW33522	ESW33931	KOM27390	KOM28469	KOM38529	KOM41872	KOM48428	Vradi0007s01980.1	Vradi04g11470.1	Vradi05g08620.1	Vradi05g10650.1	Vradi05g10650.2	VIT_04s0008g00160.t01	VIT_06s0004g01090.t01	VIT_08s0007g07420.t01	VIT_09s0002g03680.t01	VIT_11s0016g04060.t01
OG0000303	Ca_02190	Ca_06937	Ca_15967	Ca_23631	KRH04494	KRH22200	KRH22492	KRH25446	KRH25945	KRH26855	KRH28414	KRH56069	KRH58024	KRH71048	KRH77064	OIV94708	OIV99143	OIW02213	OIW05960	OIW08287	OIW08408	OIW09679	OIW16752	AES66797	AES94611	KEH17188	KEH19704	KEH29592	ESW04592	ESW05117	ESW21663	ESW21923	ESW27864	ESW28746	ESW29596	KOM32381	KOM43720	KOM43957	KOM44984	KOM46057	KOM49481	Vradi0216s00010.1	Vradi02g11140.1	Vradi0385s00020.1	Vradi05g22910.1	Vradi07g10940.1	Vradi11g04380.1	Vradi11g12290.1	VIT_03s0091g00310.t01
OG0000304	Ca_08980	Ca_17256	Ca_17258	Ca_17259	Ca_17263	Ca_17265	Ca_17266	KRH17115	KRH17118	KRH17119	KRH17120	KRH72760	OIW02590	OIW04388	OIW04389	OIW04394	OIW16482	AES69530	AES98841	AES98842	AES98843	AES98844	AES98845	AES98853	AES98854	AES98856	AES98857	AES98859	AES98861	AES98864	AES98865	AES98871	AES98872	AES98874	AES98877	AES98886	AES98892	AET00573	KEH34279	ESW14088	ESW14089	ESW14090	KOM47227	Vradi06g06830.1	VIT_06s0004g07440.t01	Lj2g0012559.1	LjContig00141g0001664.1	LjContig00141g0005562.1	LjContig00141g0009256.1
OG0000305	Ca_20024	Ca_20025	KRH11738	KRH11739	KRH12679	KRH25740	KRH36732	KRH36733	KRH36734	KRH66254	KRH69426	KRH69474	KRH69482	KRH70825	KRH74590	KRH74673	KRH74677	KRH74678	KRH75154	OIW10468	OIW10470	AES69267	AES96229	AES96274	AES96276	AES96277	AES96281	AES96283	AES96300	AES96304	AES96466	AES96467	AES96469	AES96735	KEH33187	ESW05124	ESW20854	ESW29496	ESW29499	KOM26495	KOM49506	Vradi08g06300.1		Lj2g0005356.1	Lj2g0013050.1	Lj2g0020751.1	Tp57577_TGAC_v2_mRNA13946	Tp57577_TGAC_v2_mRNA13949	Tp57577_TGAC_v2_mRNA13954
OG0000306	Ca_04779	Ca_17079	KRG93185	KRG95069	KRG97882	KRH15080	KRH24466	KRH29450	KRH30996	KRH51525	KRH56191	KRH60840	KRH60841	KRH62789	KRH66736	KRH71589	KRH73057	KRH73058	OIV99489	OIW04066	OIW05687	OIW14753	OIW15492	OIW20456	AES68669	AES74181	AES81155	KEH24745	ESW03822	ESW13394	ESW17471	ESW20833	ESW22880	ESW34056	ESW35422	KOM34327	KOM38749	KOM39186	KOM42336	KOM43160	KOM46990	KOM50899	Vradi0007s00740.1	Vradi03g08220.1	Vradi08g03580.1	VIT_03s0063g02620.t01	VIT_03s0063g02670.t01	VIT_03s0063g02680.t01	VIT_04s0023g01910.t01
OG0000307		KRG94293	KRG94682	KRG98736	KRH00081	KRH04658	KRH08058	KRH13134	KRH55375	KRH57567	KRH58034	KRH62757	KRH63259	KRH71757	KRH71882	KRH74606	KRH74915		AES59265	AES61208	AES64121	AES64345	AES67059	AES68816	AES69156	AES88726	AES97449	AES97512	AET02817	AET05430	KEH15479	KEH17807	KEH17819	KEH20217	KEH22042	KEH22220	KEH22704	KEH29216	KEH29572	KEH29655	KEH33587	KEH36046	KEH37202	KEH37222	KEH37955
OG0000308	Ca_06289	Ca_06291	Ca_08800	KRH09093	KRH09094	KRH20487	KRH38544	KRH38547	KRH38549	KRH38550	KRH38551	KRH40475	KRH50004	OIW00295	OIW00296	KEH15215	KEH17335	KEH31102	KEH31103	KEH31104	KEH31108	KEH31751	KEH31752	KEH31753	KEH31755	ESW24303	ESW24304	ESW24305	ESW24307	ESW24308	ESW24309	ESW31297	KOM31070	KOM52743	KOM54974	KOM54976	KOM54978	KOM54982	Vradi01g14600.1	Vradi01g14630.1	Vradi01g14640.1	Vradi07g16130.1	VIT_17s0000g09510.t01	VIT_17s0000g09550.t01	VIT_17s0000g09570.t01	Lj4g0007130.1	Lj4g0010003.1	Tp57577_TGAC_v2_mRNA11090	Tp57577_TGAC_v2_mRNA12404
OG0000309	Ca_06538	Ca_07964	Ca_23239	Ca_23339	KRG89410	KRG89411	KRG89412	KRG89413	KRG90219	KRG99807	KRG99808	KRG99810	KRH11727	KRH36720	KRH36721	KRH46773	KRH46774	KRH50475	RCW19200	OIV89018	OIV94203	OIV96022	OIW07568	OIW07569	OIW10236	AES64702	AES79161	AES79187	AES87187	AES90040	KEH22817	KEH22818	KEH41273	ESW12565	ESW12566	ESW17397	ESW19522	ESW29795	KOM31784	KOM34428	KOM37940	KOM37941	KOM53205	Vradi07g04860.1	Vradi08g04090.1	Vradi10g06760.1	VIT_01s0011g01660.t01	VIT_05s0136g00290.t01	VIT_07s0005g05790.t01
OG0000310	Ca_01314	Ca_03977	Ca_05833	Ca_17643	KRG97187	KRH06459	KRH47902	KRH47903	KRH47904	KRH60051	KRH64452	KRH64453	KRH64454	KRH64455	KRH64456	KRH68915	KRH77661	OIV92639	OIV93627	OIV94939	OIV95053	OIV96829	OIW02307	OIW04586	OIW09913	OIW11120	OIW13586	OIW16774	OIW17224	AES72491	AES93933	KEH18649	KEH21239	KEH24633	ESW07257	ESW08526	ESW19308	ESW30582	ESW32167	KOM25753	KOM27683	KOM29853	KOM52971	Vradi0083s00930.1	Vradi0307s00030.1	Vradi07g29480.1	Vradi10g01180.1	Vradi11g01520.1	VIT_02s0025g01610.t01
OG0000311	Ca_09557	Ca_16926	KRG97568	KRH31306	KRH31307	KRH31308	KRH40995	KRH40996	KRH40997	KRH43166	KRH43167	KRH43168	KRH43169	KRH43170	KRH59316	KRH59317	KRH59318	KRH59319	KRH59320	KRH59647	KRH59648	KRH59649	OIV98439	OIW00405	OIW17806	OIW18124	OIW18139	AES72189	AET04861	KEH20818	KEH20942	KEH35294	KEH35295	ESW31659	ESW31660	ESW31892	ESW35649	ESW35650	ESW35651	ESW35652	KOM30537	KOM30725	KOM39689	Vradi02g12600.1	Vradi07g18780.1	Vradi07g31310.1	VIT_00s0324g00010.t01	VIT_00s0641g00010.t01	VIT_00s0646g00030.t01
OG0000312	Ca_05264	Ca_05265	Ca_05266	KRH18181	KRH18182	KRH18205	KRH42125	KRH42126	KRH42127	KRH42128	KRH42130	KRH42131	KRH42132	KRH42133	KRH42134	KRH42135	KRH42136	KRH42137	OIV94557	OIV94558	AES88369	AES90628	AES90632	AES90633	AES90636	KEH31211	ESW31112	ESW31115	ESW31116	ESW31117	ESW31118	KOM31262	KOM31268	KOM31269	KOM31271	KOM31272	Vradi09g02990.1	Vradi09g03010.1	VIT_00s0625g00020.t01	VIT_00s0625g00050.t01	VIT_00s0822g00010.t01	VIT_00s0989g00010.t01	VIT_03s0017g01280.t01	VIT_03s0017g01290.t01	VIT_03s0017g01300.t01	VIT_03s0017g01320.t01	VIT_07s0191g00010.t01	Lj4g0003365.1	Lj4g0006786.1
OG0000313	Ca_02879	Ca_11185	Ca_11384	Ca_11392	Ca_15435	Ca_15454	Ca_20942	Ca_23704	Ca_23822	Ca_24848	KRH09740	KRH14715	KRH23567	KRH23786	KRH75279	OIV95127	OIV97443	OIV98293	OIW14682	OIW17513	OIW17514	AES68137	AES71940	AES71942	AES87773	AES90082	AES96939	KEH16516	KEH25592	KEH33932	ESW12979	ESW22737	ESW35804	KOM25409	KOM38297	Vradi05g16500.1	VIT_09s0002g06580.t01	VIT_09s0002g06610.t01	VIT_09s0002g06650.t01	VIT_09s0096g00850.t01	VIT_17s0000g05670.t01	Lj1g0013049.1	Lj1g0018343.1	Lj1g0019389.1	Lj1g0019405.1	Lj3g0017038.1	Lj3g0018186.1	Lj6g0002551.1	Lj6g0008270.1
OG0000314	Ca_07512	Ca_14531	Ca_17320	Ca_20030	KRG91130	KRH03343	KRH03344	KRH03345	KRH03346	KRH45738	KRH45739	KRH54433	KRH54434	KRH54435	KRH57032	KRH57033	KRH63481	KRH63482	KRH63483	KRH74661	KRH74662	KRH74663	KRH74664	OIV89871	OIV91146	OIW00342	OIW10543	OIW18356	AES91148	AES96271	AET03140	KEH31856	KEH35060	KEH44013	ESW10103	ESW10104	ESW10105	ESW15124	ESW25658	ESW27390	ESW29485	KOM28256	KOM30044	KOM32836	KOM36203	KOM40328	Vradi0222s00140.1	Vradi07g15010.1	VIT_01s0026g00740.t01
OG0000315	Ca_01119	Ca_03485	Ca_03644	KRG96485	KRG96486	KRG96487	KRG96746	KRH33856	KRH48483	KRH68224	KRH68225	KRH69263	OIV90984	OIV95085	OIW07013	OIW07098	OIW12981	OIW13387	OIW13457	OIW17482	AES61444	AES61721	AES82149	AES82400	KEH24415	KEH24416	KEH24417	KEH24499	ESW16968	ESW17176	ESW35145	ESW35335	KOM34881	KOM35484	KOM39258	KOM39431	Vradi03g06260.1	Vradi03g06260.2	Vradi03g06260.3	Vradi03g06260.4	Vradi03g07620.1	Vradi08g10470.1	Vradi08g12150.1	VIT_01s0010g03280.t01	VIT_02s0033g00910.t01	VIT_07s0005g00940.t01	VIT_11s0103g00180.t01	VIT_13s0019g00970.t01	VIT_14s0060g01570.t01
OG0000316	Ca_23340	Ca_23341	Ca_25364	KRG99883	KRG99884	KRG99986	KRG99990	KRH24761	KRH24762	KRH46736	KRH46827	KRH49125	KRH49127	OIV99399	OIW01251	OIW20542	AES79165	AES79259	AES88898	KEH22816	KEH22909	KEH22917	KEH30177	ESW04043	ESW12292	ESW12293	ESW12507	ESW12509	ESW22339	KOM26210	KOM37984	KOM38033	KOM38035	KOM44309	Vradi0111s00040.1	Vradi0111s00240.1	Vradi02g04750.1	Vradi04g00540.1	Vradi04g00560.1	Vradi04g01910.1	VIT_06s0004g03760.t01	VIT_06s0004g04050.t01	VIT_08s0007g00600.t01	VIT_08s0007g00670.t01	VIT_08s0007g00680.t01	VIT_08s0007g00690.t01	VIT_13s0019g01920.t01	VIT_13s0019g01930.t01	VIT_13s0019g01940.t01
OG0000317				AES58921	AES63738	AES64724	AES66083	AES66182	AES67125	AES68432	AES71329	AES72261	AES73981	AES74223	AES74527	AES76311	AES88374	AES97004	AES98673	AET01654	AET05581	KEH16621	KEH17150	KEH17502	KEH19534	KEH20201	KEH24673	KEH24674	KEH24947	KEH25358	KEH26852	KEH27220	KEH27314	KEH29617	KEH33077	KEH33354	KEH36178	KEH36273	KEH36274	KEH37320	KEH39661	KEH41745	KEH43444					Lj4g0000868.1	Tp57577_TGAC_v2_mRNA11935
OG0000318	Ca_21096	Ca_22396	Ca_22398	Ca_22399	Ca_22400	KRG93815	KRH01282	KRH01284	KRH18279	KRH18281	KRH45046	OIV90167	OIV90168	OIV90169	OIW16734	OIW16739	OIW17321	AES77641	KEH21655	KEH21962	KEH25260	KEH25261	KEH25262	KEH25263	KEH25265	KEH25267	KEH25268	KEH25269	KEH25271	KEH29453	ESW11474	ESW11475	ESW11476	ESW23464	ESW23465	ESW23466	KOM29959	KOM29960	KOM29961	KOM56325	KOM56326	KOM56327	KOM56328		VIT_14s0083g00340.t01	VIT_14s0083g00350.t01	Lj1g0003211.1	Lj1g0004458.1	Lj2g0015908.1
OG0000319	Ca_00758	Ca_08409	Ca_12059	Ca_16443	Ca_20139	Ca_20140	KRG92056	KRG96119	KRH22736	KRH30518	KRH34718	KRH67729	KRH67832	KRH67833	OIV89703	OIV89704	OIV92366	OIV99292	OIW05120	OIW11301	OIW11321	AES60635	AES88470	AES88471	AES88472	KEH24032	KEH24115	KEH42109	KEH42110	KEH42113	KEH43412	ESW04373	ESW15826	ESW17253	ESW34840	KOM29223	KOM34634	KOM35646	KOM50600	Vradi02g06580.1	Vradi03g04180.1	Vradi08g05860.1	Vradi08g16220.1	VIT_06s0061g01230.t01	VIT_08s0007g03990.t01	VIT_08s0040g01340.t01	VIT_13s0074g00500.t01	Lj1g0004373.1	Lj1g0025215.1
OG0000320	Ca_06494	Ca_07158	Ca_10344	Ca_15089	Ca_16811	KRG89295	KRG89296	KRH38202	KRH39071	KRH41847	KRH48642	KRH50369	KRH66749	OIV89419	OIV93286	OIW03201	OIW03592	OIW10133	OIW10210	OIW15487	OIW20141	AES76047	AES81170	AES92222	AET05599	KEH23588	KEH30872	KEH40559	KEH40560	ESW24679	ESW25401	ESW29728	ESW29729	ESW32535	ESW34064	KOM38742	KOM43379	KOM46029	KOM52013	KOM54465	Vradi01g02570.1	Vradi01g05150.1	Vradi07g04350.1	Vradi11g12530.1	VIT_01s0011g04860.t01	VIT_08s0040g01220.t01	VIT_08s0040g01230.t01	VIT_17s0000g02420.t01	Lj1g0017782.1
OG0000321	Ca_04300	Ca_07000	Ca_09558	Ca_12706	KRG91822	KRG97571	KRH08551	KRH22820	KRH22821	KRH22822	KRH22823	KRH22824	KRH25115	KRH26538	KRH26539	KRH26540	KRH26541	KRH30553	KRH31302	KRH34957	KRH43171	KRH59322	OIW01441	OIW03905	OIW07793	OIW08534	OIW12599	OIW15034	OIW15787	KEH38884	ESW04335	ESW15652	ESW15653	ESW22133	ESW23883	ESW31658	ESW35646	KOM30723	KOM35780	KOM39686	KOM44140	KOM50630	KOM55756	Vradi01g11280.1	Vradi02g06360.1	Vradi02g12620.1	Vradi04g03190.1	Vradi08g17230.1	VIT_06s0061g00780.t01
OG0000322	Ca_02547	Ca_14413	Ca_17140	Ca_17493	KRG95991	KRG96246	KRG96247	KRH19875	KRH22873	KRH25030	KRH26448	KRH29895	KRH32819	KRH32820	KRH32821	KRH67693	KRH67989	KRH72214	OIV89188	OIV92354	OIV94024	OIW09136	AES60735	AES73991	AES81854	AES88564	KEH17130	KEH39342	KEH41891	ESW04264	ESW16345	ESW17798	ESW17799	ESW22182	ESW34745	ESW34951	KOM26915	KOM29317	KOM44175	Vradi0279s00050.1	Vradi03g03520.1	Vradi03g05000.1	Vradi04g02910.1	Vradi08g00980.1	VIT_03s0038g03420.t01	VIT_06s0004g02680.t01	VIT_08s0007g02480.t01	VIT_08s0040g01780.t01	VIT_18s0001g00210.t01
OG0000323	Ca_02617	Ca_13307	Ca_16092	Ca_16095	Ca_21132	KRG97912	KRG97913	KRG99951	KRG99952	KRH23073	KRH65832	KRH73031	KRH73032	KRH75642	KRH75643	RCW19043	OIV95627	OIW01242	OIW03969	OIW04455	OIW07477	OIW08629	OIW09182	OIW09891	OIW16141	AES99361	KEH22883	KEH34697	KEH34698	KEH34699	KEH34700	KEH39440	ESW05991	ESW12526	ESW13874	ESW22320	ESW35401	KOM38013	KOM39203	KOM44293	KOM47014	KOM58404	Vradi0111s00050.1	Vradi03g08110.1	Vradi09g07160.1	VIT_06s0004g04810.t01	VIT_08s0007g00420.t01	VIT_13s0019g01080.t01	Lj1g0017711.1
OG0000324	Ca_14634	KRG88675	KRG88676	KRG88677	KRG88678	KRG88679	KRG88680	KRG88681	KRG88682	KRG88683	KRH10331	KRH10332	KRH10333	KRH10334	KRH10335	KRH10336	KRH10337	KRH10338	KRH22980	KRH22981	KRH22982	KRH24992	KRH24993	KRH24994	KRH24995	KRH24996	KRH24997	KRH24998	KRH24999	OIW03953	OIW08599	OIW09167	AES67560	KEH30083	KEH30084	KEH30085	KEH30086	KEH39405	KEH39406	KEH39407	ESW04126	ESW04127	ESW04128	ESW22262	ESW22263	ESW22264	ESW22265	ESW22266	ESW22267
OG0000325	Ca_01531	Ca_02137	Ca_02138	Ca_19247	KRH05707	KRH05709	KRH15334	KRH15336	KRH15338	KRH28482	KRH51959	OIW10957	OIW20275	AES59487	AES59488	AES59489	AES73265	AES73266	AES94729	AES94730	ESW08660	ESW28807	ESW28808	ESW32824	ESW32825	ESW32826	KOM33740	KOM33742	KOM45035	KOM45036	KOM51525	Vradi06g15330.1	Vradi06g15350.1	Vradi11g04850.1	VIT_00s0567g00060.t01	VIT_07s0031g00850.t01	VIT_07s0031g00860.t01	VIT_07s0031g00870.t01	VIT_18s0001g10830.t01	VIT_18s0001g10850.t01	VIT_18s0001g10870.t01	VIT_18s0001g10880.t01	VIT_18s0001g10910.t01	VIT_18s0001g10920.t01	VIT_18s0001g10940.t01	VIT_18s0001g10950.t01	VIT_18s0001g10970.t01	VIT_18s0001g10980.t01	VIT_18s0001g11010.t01
OG0000326	Ca_05011	Ca_17862	Ca_17864	Ca_19732	KRH07285	KRH09331	KRH62112	KRH74249	KRH74250	OIW03706	OIW03707	OIW08928	OIW08929	OIW08930	OIW15963	AES73895	AES76004	KEH27208	KEH27211	KEH27213	KEH27214	KEH27215	ESW09247	ESW24506	ESW24965	ESW24966	ESW24967	KOM41864	KOM54183	KOM54184	KOM54185	KOM54624	Vradi01g03560.1	Vradi01g06190.1	Vradi05g08550.1	VIT_04s0008g00300.t01	VIT_04s0008g00310.t01	VIT_04s0008g00330.t01	VIT_04s0008g00350.t01	VIT_04s0008g00370.t01	VIT_04s0008g00390.t01	VIT_04s0008g00400.t01	VIT_04s0008g00410.t01	VIT_04s0008g00420.t01	VIT_04s0008g00440.t01	VIT_04s0008g00920.t01	VIT_11s0016g03080.t01	VIT_15s0024g01270.t01	Lj1g0015618.1
OG0000327	Ca_23310	KRH00026	KRH00029	KRH00030	KRH00032	KRH49151	KRH49152	KRH49153	KRH49156	OIW07493	KEH22972	KEH22973	KEH22974	KEH22977	KEH22978	KEH22981	KEH22982	ESW12471	ESW12472	ESW12473	ESW12474	ESW12475	ESW12476	ESW12477	ESW12478	ESW12479	ESW12480	ESW12481	ESW12482	ESW12483	ESW12485	ESW12486	ESW12487	KOM26224	KOM38060	KOM38062	KOM38063	KOM38064	KOM38066	KOM38067	KOM38068	Vradi04g00360.1	Vradi04g00370.1	Vradi04g00380.1	Vradi08g06660.1	Vradi08g06670.1	Vradi08g06680.1	VIT_06s0004g05310.t01	VIT_06s0004g05350.t01
OG0000328	Ca_08992	Ca_08995	Ca_17244	Ca_17245	KRG98211	KRH17100	KRH17106	KRH30169	KRH63626	KRH72746	KRH72747	OIV89028	OIV95074	OIW04392	OIW14308	OIW16486	OIW16487	AES69555	AES69559	AES98784	AES98785	AES98787	AES98788	AES98789	AES98790	AES98994	ESW10012	ESW14142	ESW14143	ESW14145	ESW14146	ESW14151	KOM32291	KOM47318	KOM47371	KOM52650	Vradi0153s00280.1	Vradi0153s00310.1	Vradi0153s00430.1	Vradi0158s00060.1	Vradi05g04640.1	VIT_06s0004g07220.t01	VIT_06s0004g07230.t01	VIT_06s0004g07240.t01	VIT_06s0004g07250.t01	VIT_06s0004g07280.t01	VIT_06s0004g07310.t01	VIT_06s0009g02450.t01	Lj6g0012230.1
OG0000329		KRG98680	KRH04219	KRH25748	KRH28261	KRH30310	KRH33180	KRH33564	KRH37694	KRH38395	KRH44322	KRH45478	KRH48854	KRH49387	KRH55441	KRH57652	KRH57916	KRH65650	KRH66343	KRH66406	KRH66507	KRH70382	KRH71098		AES64142	AES68612	AES92493	AES98113	KEH19701	KEH31533	KEH34006	KEH38421	ESW04371	ESW04498	ESW04846	ESW16019	ESW16614	ESW23877	ESW23878	ESW30098	ESW33837				Lj2g0000793.1	Lj2g0007711.1	Lj4g0023845.1	Lj5g0002668.1	Lj6g0018275.1
OG0000330		KRG88758	KRH55965		AES65251	AES65372	AES65532	AES69432	AES76581	AES78795	AES79935	AES86539	AES92552	AES94417	AET05259	KEH15753	KEH17822	KEH18827	KEH18891	KEH21013	KEH22035	KEH25696	KEH26544	KEH30222	KEH36673	KEH37956	KEH38123	KEH38895	KEH43033						Tp57577_TGAC_v2_mRNA13687	Tp57577_TGAC_v2_mRNA13794	Tp57577_TGAC_v2_mRNA16225	Tp57577_TGAC_v2_mRNA16646	Tp57577_TGAC_v2_mRNA16908	Tp57577_TGAC_v2_mRNA17232	Tp57577_TGAC_v2_mRNA18188	Tp57577_TGAC_v2_mRNA19586	Tp57577_TGAC_v2_mRNA20053	Tp57577_TGAC_v2_mRNA22932	Tp57577_TGAC_v2_mRNA25049	Tp57577_TGAC_v2_mRNA25777	Tp57577_TGAC_v2_mRNA26589	Tp57577_TGAC_v2_mRNA31019	Tp57577_TGAC_v2_mRNA32115
OG0000331		KRH26695		AES58936	AES59612	AES61356	AES62882	AES63146	AES63315	AES63578	AES63606	AES68351	AES68657	AES68820	AES69535	AES69866	AES70840	AES76044	AES76214	AES76837	AES78059	AES78780	AES78948	AES78974	AES79591	AES79880	AES86954	AES88557	AES94234	AES95841	AES97132	AES97577	AES98643	AES99413	AES99467	AET00389	AET01168	KEH16728	KEH18555	KEH19300	KEH19615	KEH22308	KEH22515	KEH26596	KEH33606	KEH33752	KEH35980	KEH37204	KEH41470
OG0000332				AES59861	AES59992	AES64089	AES64195	AES64935	AES66618	AES66909	AES67164	AES70536	AES74571	AES77536	AES78865	AES78868	AES79648	AES80751	AES81916	AES82303	AES86349	AES86382	AES87107	AES87133	AES87715	AES88516	AES88903	AES89173	AES89187	AES89291	AES90986	AES91217	AES93704	AES94690	AES94752	AES94971	AES96587	AES96627	AES96698	AES98446	AET03336	KEH18948	KEH20268	KEH20724	KEH21519	KEH21617	KEH22112	KEH25048	KEH25253
OG0000333						KOM25622	KOM25640	KOM25853	KOM25889	KOM26962	KOM27036	KOM29461	KOM29666	KOM31181	KOM31627	KOM31754	KOM31836	KOM37196	KOM37560	KOM37810	KOM37901	KOM40493	KOM40870	KOM41022	KOM43019	KOM43130	KOM45848	KOM47328	KOM47389	KOM47470	KOM47552	KOM47627	KOM47640	KOM47844	KOM47961	KOM48002	KOM48023	KOM49452	KOM51773	KOM52194	KOM52257	KOM52323	KOM52359	KOM52676	KOM54792	KOM54851	KOM55483	KOM55558	KOM56269
OG0000334	Ca_09430	Ca_20726	Ca_26258	Ca_26259	Ca_26260	KRH00346	KRH49474	KRH65547	KRH65564	KRH76040	KRH76041	KRH76049	OIW00869	OIW00870	OIW00871	OIW00872	OIW00873	OIW19084	AES79620	AES86702	KEH15925	KEH28822	KEH28824	KEH28825	KEH28826	KEH28827	KEH28829	KEH28830	KEH28831	KEH28836	ESW06627	ESW06632	ESW12184	KOM25238	KOM57955	KOM57968	Vradi0261s00120.1	Vradi0304s00030.1	VIT_06s0004g00980.t01	VIT_06s0004g00990.t01	VIT_06s0004g01000.t01	VIT_06s0004g01010.t01	VIT_06s0004g01020.t01	VIT_06s0004g01030.t01	Lj1g0028010.1	Lj3g0001821.1	Lj3g0008599.1	Lj3g0009250.1	Lj3g0011857.1
OG0000335	Ca_02944	Ca_17518	Ca_22107	KRH02758	KRH02759	KRH02760	KRH12350	KRH12351	KRH12352	KRH12353	KRH23705	KRH23706	KRH37353	KRH37354	KRH37355	KRH37356	KRH37357	KRH44631	RCW19314	OIV97402	OIW04980	OIW09320	OIW16979	OIW20476	AES65356	AES65357	KEH28611	KEH28612	KEH39694	ESW10749	ESW14124	ESW14125	ESW26691	ESW26692	KOM29585	KOM39874	KOM47300	Vradi0153s00220.1	Vradi0153s00220.2	Vradi0153s00220.3	Vradi05g02590.1	Vradi05g02590.2	Vradi05g02590.3	Vradi07g22690.1	Vradi07g22690.2	Vradi07g22690.3	Vradi07g22690.4	Vradi07g22690.5	VIT_09s0018g02130.t01
OG0000336	Ca_07110	Ca_07112	Ca_15222	KRH22587	KRH25352	KRH25353	KRH26746	KRH26749	KRH26750	KRH26758	KRH26759	KRH56165	OIW05911	OIW08441	OIW09368	OIW09369	AES67193	AES67196	AES67197	AES67199	KEH29713	KEH39000	KEH39004	ESW04516	ESW04518	ESW04519	ESW21978	ESW21980	ESW21982	ESW21983	ESW21985	ESW35864	KOM44015	KOM44017	KOM44020	KOM50464	Vradi02g07120.1	Vradi05g22380.1	Vradi05g22390.1	Vradi05g22410.1	VIT_12s0059g00910.t01	VIT_12s0059g00930.t01	VIT_12s0059g00950.t01	VIT_12s0059g00960.t01	VIT_12s0059g00970.t01	VIT_12s0059g00990.t01	VIT_12s0059g01000.t01	VIT_12s0059g01010.t01	Lj3g0001946.1
OG0000337	Ca_02787	Ca_05017	Ca_05932	Ca_10141	KRH07269	KRH09931	KRH44278	KRH52781	KRH52783	KRH52784	KRH52785	KRH60219	KRH60220	KRH62100	KRH62101	KRH74263	OIV89189	OIV89933	OIV94281	OIV97812	OIW03797	OIW09993	OIW14580	OIW15881	AES67931	AET01514	AET05203	KEH36085	KEH39546	KEH39547	KEH39548	ESW07629	ESW09237	ESW09238	ESW22603	ESW24906	ESW32289	KOM27394	KOM41870	KOM44480	KOM54194	KOM57831	Vradi01g03640.1	Vradi05g08600.1	Vradi05g20670.1	Vradi07g28600.1	Vradi07g28600.2	Vradi09g01550.1	VIT_04s0008g00180.t01
OG0000338	Ca_04913	Ca_14244	Ca_15601	Ca_19325	Ca_19326	Ca_24608	KRG98314	KRG98786	KRH17003	KRH17004	KRH17005	KRH30334	KRH49291	KRH49292	KRH49293	KRH49294	KRH61094	OIV92022	OIW00821	OIW07533	OIW17666	OIW19866	AES86812	KEH23143	KEH34179	KEH34180	KEH36216	KEH36217	KEH36218	ESW06761	ESW12377	ESW12378	ESW12379	ESW14225	ESW18736	KOM37607	KOM51621	KOM52569	KOM56889	KOM58251	Vradi06g07060.1	Vradi08g04210.1	Vradi09g07440.1	Vradi10g03500.1	VIT_06s0004g06080.t01	VIT_18s0001g13350.t01	Lj1g0008881.1	Lj1g0011373.1	Lj3g0022911.2
OG0000339	Ca_10101	Ca_10102	Ca_10103	KRH09995	KRH09996	KRH23336	KRH44181	KRH44182	KRH44183	KRH47150	KRH47151	KRH47152	OIW04936	OIW09011	OIW11856	OIW15898	OIW17180	AES66082	AES67879	AES67880	KEH18309	KEH18312	KEH18313	KEH18314	ESW07567	ESW07568	ESW07569	ESW07570	ESW07571	ESW07572	ESW22532	ESW22533	KOM24959	KOM27438	KOM27439	KOM27440	KOM32246	KOM44376	KOM47148	KOM47906	Vradi0137s00170.1	Vradi05g20890.1	Vradi09g01840.1	VIT_04s0008g00870.t01	VIT_09s0002g02450.t01	VIT_09s0002g02460.t01	Lj3g0000286.1	Lj3g0002915.1	Lj3g0004614.1
OG0000340	Ca_01584	Ca_02197	Ca_02199	Ca_08442	Ca_09331	Ca_16543	Ca_18358	KRH04480	KRH05609	KRH15432	KRH28401	KRH52072	KRH58046	KRH58047	KRH58048	KRH61386	OIV92853	OIV92857	OIW14905	OIW15625	OIW20853	AES59354	AES90659	AES94589	KEH17073	KEH35793	ESW08738	ESW27848	ESW28736	ESW30023	ESW32889	KOM32395	KOM42236	KOM44972	KOM48963	Vradi05g12320.1	Vradi06g14770.1	Vradi07g11070.1	VIT_07s0129g00490.t01	VIT_18s0001g09360.t01	Lj1g0008597.1	Lj2g0009248.1	Lj2g0016859.1	Lj2g0023530.1	Lj2g0026293.1	Lj2g0026859.1	Lj3g0027309.1	Lj4g0013659.1	Lj4g0025910.1
OG0000341	Ca_03593	Ca_03594	Ca_03595	Ca_03596	KRG90449	KRG90450	KRG90451	KRG90452	KRG96668	KRH33741	KRH33742	KRH33743	KRH33744	KRH68392	OIV91071	OIV91072	OIW07066	OIW07067	OIW12106	OIW13074	OIW13075	AES61494	AES61495	AES61500	AES61501	AES82355	AES82357	KEH16425	KEH16426	KEH16428	KEH16429	KEH16430	KEH16431	KEH43132	KEH43133	KEH43134	KEH43135	ESW17038	ESW17039	ESW17040	ESW17042	ESW35281	KOM35418	KOM39308	Vradi03g07240.1	Vradi08g11750.1	Vradi08g11760.1	Vradi08g11770.1	VIT_14s0060g00310.t01
OG0000342	Ca_01212	Ca_15496	KRG96933	KRH34034	KRH69057	OIV98788	OIW07731	OIW13831	AES61291	AES82600	AES82601	AES82604	AES82606	AES82607	AES99112	KEH40969	KEH40970	KEH40971	ESW17934	ESW19125	ESW19126	ESW19127	ESW19128	ESW19129	ESW19130	ESW19131	KOM33854	KOM52928	KOM52930	KOM52931	KOM52933	KOM52934	KOM52936	KOM55062	Vradi08g00050.1	Vradi08g13030.1	VIT_16s0039g00570.t01	Lj1g0000321.1	Lj1g0022459.1	Lj3g0006450.1	Lj3g0013284.1	Lj3g0014479.1	Lj3g0022802.1	Lj3g0022946.1	Lj3g0024112.1	Lj4g0002111.1	Lj5g0002517.1	Lj5g0006870.1	LjContig00155g0008263.1
OG0000343	Ca_22340		OIW11975	AES59626	AES60216	AES61018	AES75368	AES78079	AES86394	AES86486	AES86597	AES86601	AES86602	AES86604	AES86609	AES86610	AES86614	AES86622	AES86626	AES86628	AES86884	AES86896	AES87841	AES87842	AES96608	AES96609	AES98431	AET02653	KEH15402	KEH16072	KEH16730	KEH20627	KEH25258	KEH25347	KEH25643	KEH26041	KEH28619	KEH28633	KEH28679	KEH28684	KEH28688	KEH28691	KEH28705	KEH28903	KEH36044
OG0000344	Ca_02322	Ca_02324	KRH13601	KRH27521	KRH28166	KRH28167	KRH36452	KRH43865	KRH66206	KRH66209	KRH77321	KRH77322	OIW10345	OIW17644	AES94309	AES94311	AES94317	AET01339	AET01343	AET01344	AET01345	KEH18099	ESW05846	ESW06251	ESW06252	ESW28568	ESW29252	KOM27512	KOM44842	KOM44843	KOM50109	KOM58450	KOM58451	Vradi02g14160.1	Vradi09g06750.1	Vradi1515s00010.1	VIT_03s0088g00190.t01	VIT_04s0044g00750.t01	VIT_06s0004g01380.t01	VIT_06s0004g01390.t01	VIT_06s0004g01400.t01	VIT_06s0080g00070.t01	VIT_13s0156g00550.t01	VIT_13s0156g00570.t01	VIT_13s0156g00580.t01	VIT_13s0156g00590.t01	VIT_13s0156g00610.t01	VIT_13s0156g00630.t01	Lj2g0004760.1
OG0000345	Ca_17895	Ca_17896	KRH23970	KRH39326	KRH39327	KRH48351	KRH76304	KRH76305	KRH76306		KEH26553	KEH27149	KEH27152	KEH27153	KEH27155	KEH27156	KEH27158	ESW24831	ESW24832	ESW24833	ESW24834	ESW24857	ESW24858	ESW24859	ESW24860	ESW24861	ESW24862	ESW24863	ESW24864	ESW24865	ESW24866	ESW24867	ESW24868	ESW24869	ESW24870	ESW24871	KOM36003	KOM54218	KOM54219	KOM54220	KOM54221	KOM54222	KOM54223	KOM54226	KOM54227	KOM54228	KOM54229	KOM54251	KOM54252
OG0000346	Ca_17848	Ca_17852	Ca_17853			AES65424	AES65571	AES65572	AES65574	AES65575	AES65627	AES65628	AES96040	AES96041	AES98552	AES99500	AES99720	AES99721	AES99723	AES99728	AES99734	AES99747	AES99783	KEH16470	KEH16471	KEH27740	KEH28300	KEH30264	KEH34094	KEH34095	KEH37475	KEH37477	KEH37537	KEH37600	KEH37644	KEH38333	KEH38334	KEH38335	KEH38336	KEH44289		KOM37876	KOM46834			Lj3g0013749.1	Lj3g0020586.1	LjContig00357g0002310.1	LjContig00357g0008122.1
OG0000347	Ca_09824	Ca_10147	Ca_23049	KRH74076	OIW02447	OIW06107	AET00304	AET00306	AET00307	AET00308	AET00309	AET00311	AET00312	AET00313	AET00315	AET00316	AET01053	ESW14543	ESW14544	KOM46380		VIT_03s0017g01990.t01	VIT_03s0017g02120.t01	VIT_03s0017g02140.t01	VIT_12s0034g00030.t01	VIT_12s0034g00040.t01	VIT_12s0034g00060.t01	VIT_12s0034g00080.t01	VIT_12s0034g00130.t01	VIT_12s0034g00140.t01	VIT_12s0034g00160.t01	VIT_12s0034g01120.t01	VIT_12s0055g00020.t01	VIT_12s0055g00030.t01	VIT_12s0055g00050.t01	VIT_12s0055g00070.t01	VIT_12s0055g00160.t01	VIT_12s0055g00170.t01	VIT_12s0055g00180.t01	VIT_12s0055g00200.t01	VIT_12s0055g00250.t01	VIT_12s0055g00280.t01	VIT_12s0055g00290.t01	VIT_12s0055g00310.t01	VIT_12s0055g00320.t01	LjContig00081g0009728.1	LjContig00081g0028042.1	Tp57577_TGAC_v2_mRNA34576	Tp57577_TGAC_v2_mRNA9072
OG0000348	Ca_24944	KRG93650	KRG93652	KRG93653	KRH01305	KRH01306	KRH01307	KRH18361	KRH18385	KRH45057	OIW06537	OIW06701	OIW12343	OIW12344	OIW16743	AES77681	AES77683	AES77685	AES77690	AES77692	AES77694	KEH21666	KEH25059	KEH25060	KEH25061	KEH25127	KEH25128	KEH25130	ESW11460	ESW11461	ESW11462	ESW11463	ESW11464	ESW23355	ESW23356	ESW23361	KOM36798	KOM36799	KOM36802	KOM56493	KOM56496	KOM56499	KOM56608	Vradi01g07320.1		Lj2g0003612.1	Lj2g0010493.1	Lj2g0011703.1	Lj2g0022909.1
OG0000349		KRH40436		AES90455	AES90457	AES90461	KEH26692	KEH40429	ESW11813	ESW11814	KOM37101		VIT_09s0002g00240.t01	VIT_09s0002g00250.t01	VIT_09s0002g00270.t01	VIT_09s0002g03270.t01	VIT_09s0002g03300.t01	VIT_09s0002g03790.t01	VIT_09s0002g03800.t01	VIT_09s0002g03820.t01	VIT_09s0002g03840.t01	VIT_09s0002g03860.t01	VIT_09s0002g03870.t01	VIT_09s0002g03980.t01	VIT_09s0002g04420.t01	VIT_09s0002g04890.t01	VIT_09s0002g04910.t01	VIT_09s0002g04940.t01	VIT_09s0002g04950.t01	VIT_09s0002g05040.t01	VIT_09s0002g05050.t01	VIT_09s0002g05070.t01	VIT_09s0002g05220.t01	VIT_09s0002g05830.t01	VIT_09s0002g05840.t01	VIT_09s0002g05870.t01	VIT_09s0002g05920.t01	VIT_09s0002g06140.t01	VIT_09s0002g06210.t01	VIT_09s0002g06260.t01	VIT_09s0018g00480.t01	VIT_09s0070g00350.t01	VIT_09s0096g00140.t01	VIT_09s0096g00200.t01	VIT_09s0096g00420.t01	VIT_09s0096g00760.t01	VIT_11s0037g01270.t01	VIT_18s0041g02450.t01	VIT_19s0027g01550.t01
OG0000350				AES63552	AES66652	AES75777	AES89117	AES94100	AES99576	KEH17040	KEH18242	KEH19328	KEH21753	KEH25728	KEH34253	KEH40319	ESW33757	KOM26148	KOM34637	KOM42061	KOM43098	KOM51948	Vradi0187s00020.1	Vradi06g08240.1	Vradi06g08250.1	VIT_00s0227g00030.t01	VIT_07s0031g00150.t01	VIT_14s0036g01410.t01	Lj5g0019047.1	LjContig00141g0019718.1	Tp57577_TGAC_v2_mRNA116	Tp57577_TGAC_v2_mRNA11848	Tp57577_TGAC_v2_mRNA15503	Tp57577_TGAC_v2_mRNA16628	Tp57577_TGAC_v2_mRNA17678	Tp57577_TGAC_v2_mRNA18608	Tp57577_TGAC_v2_mRNA21614	Tp57577_TGAC_v2_mRNA23304	Tp57577_TGAC_v2_mRNA23314	Tp57577_TGAC_v2_mRNA23952	Tp57577_TGAC_v2_mRNA23984	Tp57577_TGAC_v2_mRNA23985	Tp57577_TGAC_v2_mRNA23986	Tp57577_TGAC_v2_mRNA29307	Tp57577_TGAC_v2_mRNA30324	Tp57577_TGAC_v2_mRNA30515	Tp57577_TGAC_v2_mRNA30763	Tp57577_TGAC_v2_mRNA32087	Tp57577_TGAC_v2_mRNA36252
OG0000351	Ca_00265	Ca_19665	KRH10777	KRH10778	KRH10779	KRH10780	KRH10781	KRH10782	KRH10783	KRH10784	KRH10785	KRH10786	KRH10787	KRH20541	KRH20542	KRH20543	KRH20544	KRH21529	KRH21530	KRH21531	KRH21532	KRH21533	KRH21534	KRH21535	KRH21536	KRH21537	KRH21538	KRH21539	KRH21540	KRH21541	KRH21542	KRH21543	KRH21544	KRH21545	KRH21546	KRH21547	KRH49968	OIV96137	AES63728	AES63729	KEH36526	KEH36527	ESW20212	ESW20213	ESW20214	ESW20215	ESW31263	KOM31099	KOM53831
OG0000352	Ca_02306	Ca_09544	Ca_12714	Ca_12798	Ca_23761	KRH04239	KRH04240	KRH04241	KRH16769	KRH28204	KRH28205	KRH28206	KRH43149	KRH57530	KRH57531	KRH57532	KRH59295	KRH59296	KRH72382	KRH77284	KRH77285	KRH77286	KRH77287	KRH77288	KRH77289	OIV93380	OIW17895	AES98115	KEH20794	KEH20795	KEH28101	KEH31605	KEH31607	KEH35291	ESW13202	ESW27714	ESW28591	ESW28592	ESW31708	KOM30734	KOM32517	KOM44862	KOM48252	Vradi11g03370.1	VIT_00s0710g00020.t01	VIT_02s0236g00130.t01	VIT_07s0191g00070.t01	VIT_18s0001g06310.t01	Lj1g0016432.1
OG0000353	Ca_00580	Ca_13282	Ca_14330	Ca_16795	KRG97948	KRG97949	KRH11349	KRH11350	KRH11351	KRH17323	KRH20935	KRH20936	KRH20937	KRH30929	KRH48674	OIV91960	OIV95718	OIV98282	OIW02653	OIW04444	OIW14157	OIW16046	OIW20152	AES70953	AES76087	AES99221	KEH36738	KEH36741	KEH36742	ESW13917	ESW13918	ESW19790	ESW19791	ESW24654	ESW35370	KOM39230	KOM47061	KOM53484	KOM54492	Vradi01g05340.1	Vradi03g07860.1	Vradi06g05640.1	Vradi06g05660.1	Vradi10g08560.1	VIT_01s0011g02200.t01	VIT_05s0020g02480.t01	VIT_07s0104g00610.t01	VIT_14s0006g00350.t01	VIT_17s0000g01910.t01
OG0000354	Ca_09697	Ca_09699	Ca_13869	Ca_16003	Ca_26092	Ca_26093	Ca_26094	KRG98543	KRH10485	KRH43945	RCW19269	OIW02909	OIW04253	OIW18044	OIW18225	AES70556	AES98821	AES98823	AES98829	AET00660	AET00662	AET00663	AET00664	AET00665	AET00674	KEH18369	KEH28447	KEH29697	ESW20440	ESW20441	ESW20442	KOM31873	KOM54003	KOM54006	KOM54008	Vradi07g03690.1	VIT_08s0032g00240.t01	VIT_08s0032g00270.t01	VIT_10s0092g00370.t01	VIT_10s0092g00480.t01	VIT_10s0092g00510.t01	VIT_19s0015g00070.t01	Lj1g0006405.1	Lj3g0000383.1	Lj5g0014180.1	Lj6g0025844.1	Tp57577_TGAC_v2_mRNA14638	Tp57577_TGAC_v2_mRNA14641	Tp57577_TGAC_v2_mRNA1827
OG0000355	Ca_03950	Ca_05806	Ca_15523	KRH16528	KRH27858	KRH39272	KRH41289	KRH48408	KRH49028	KRH53435	KRH53436	KRH64505	KRH68878	KRH74182	RCW19064	OIV97976	OIW03672	OIW09932	OIW15737	AES72443	AES76741	AES76745	AET04120	KEH21189	KEH27090	KEH27242	KEH40423	ESW09559	ESW19270	ESW24814	ESW24934	ESW30553	ESW32134	ESW33545	KOM27129	KOM29880	KOM41428	KOM48439	KOM54152	KOM54273	KOM55727	Vradi0083s00150.1	Vradi01g03300.1	Vradi11g01780.1	VIT_02s0025g01080.t01	VIT_11s0016g02760.t01	VIT_15s0046g01360.t01	VIT_16s0050g02310.t01	Lj1g0002747.1
OG0000356	Ca_07665	Ca_16707	Ca_18624	KRG90562	KRG90563	KRG90564	KRH01606	KRH01607	KRH10292	KRH10293	KRH23030	KRH23031	KRH23032	KRH24835	KRH29838	KRH29839	KRH29841	KRH36193	KRH70501	OIV89915	OIV92114	OIV99375	OIW08611	OIW12790	AES60773	AES60774	AES60776	AES81734	AES88820	KEH42355	KEH44472	ESW04093	ESW11250	ESW14716	ESW16460	ESW22291	ESW22292	KOM30366	KOM35264	KOM36512	KOM44268	Vradi02g05080.1	Vradi04g02240.1	Vradi08g08160.1	Vradi08g22560.1	VIT_06s0004g04200.t01	VIT_08s0007g04750.t01	VIT_08s0040g02490.t01	VIT_13s0019g00520.t01
OG0000357	Ca_10540	Ca_15336	Ca_24286	KRG93497	KRG93498	KRG93499	KRG93500	KRG99161	KRG99162	KRH03422	KRH03423	KRH03424	KRH03425	KRH18504	KRH18505	KRH56959	KRH56960	KRH69355	OIV90271	OIV97143	OIW09660	OIW12438	AES91190	AES91192	AES91194	AES91197	AES91198	AES91202	KEH19834	KEH24971	ESW23189	ESW23190	ESW25841	ESW27332	ESW27333	ESW29382	KOM31471	KOM33246	KOM33247	KOM33254	KOM56392	KOM56698	Vradi01g01470.1	Vradi0649s00010.1	Vradi07g05590.1	Vradi11g10660.1	VIT_01s0026g01640.t01	VIT_17s0000g05680.t01	Lj1g0014506.1
OG0000358	Ca_14269	Ca_14270	Ca_14272	Ca_14276	KRH39218	KRH39220	KRH39221	KRH39222	KRH39223	KRH48458	KRH48459	KRH60326		AES98623	AES98624	AES98625	AES98628	AES98632	AES98636	AET05316	KEH21372	KEH27058	KEH27062	KEH28165	ESW24777	ESW24778	ESW24780	ESW24781	ESW24782	ESW24783	ESW24784	ESW32359	KOM54300	KOM54302	KOM54303	KOM54304	Vradi01g04410.1	Vradi0381s00010.1	Vradi07g27640.1	VIT_17s0000g03910.t01	VIT_17s0000g03940.t01	Lj2g0014907.1	Lj2g0016779.1	Lj2g0019187.1	Lj3g0012484.1	Lj3g0012790.1	Lj3g0020103.1	Lj3g0026337.1	Lj4g0005432.1
OG0000359		KRH74632	KRH74633	KRH74635	KRH74636		AET05308	AET05458	KEH20846	KEH20852	KEH22663	KEH22664	KEH34281	ESW16489	ESW32441	ESW32442	ESW32443	ESW32444	ESW32445	ESW32446	ESW32447	ESW32449	ESW32451	ESW32452	ESW32453	KOM26877	KOM32033	KOM32034			Lj1g0011637.1	Lj1g0015996.1	Lj1g0020006.1	Lj1g0021926.1	Lj3g0005055.1	Lj4g0000912.1	Lj4g0003289.1	Lj4g0004538.1	Lj4g0013302.1	Lj4g0017223.1	Lj4g0019720.1	Lj4g0020262.1	Lj4g0021289.1	LjContig00081g0000067.1	Tp57577_TGAC_v2_mRNA11438	Tp57577_TGAC_v2_mRNA12266	Tp57577_TGAC_v2_mRNA1332	Tp57577_TGAC_v2_mRNA19905	Tp57577_TGAC_v2_mRNA19925
OG0000360		KRG91077	KRG93720	KRG94415	KRG97592	KRG98250	KRH04914	KRH07713	KRH09437	KRH12757	KRH16132	KRH29849	KRH41769	KRH45267	KRH55249	KRH55371	KRH59294	KRH62597	KRH63863	KRH66069	KRH69346	KRH77485	OIW20901	AES63561	AES72645	AES73900	AES75104	AES75681	AES76103	AES79433	AES93675	AES95434	AET03849	KEH20188	KEH20501	KEH22270	KEH22837	KEH25972	KEH26472	KEH36778	KEH37145	KEH41998	KEH44221	ESW06120	ESW14637	ESW23426	ESW24512
OG0000361	Ca_13321	Ca_13327	Ca_13328	Ca_16275	KRG97856	KRH24734	KRH29741	KRH31007	KRH31020	KRH31021	KRH31022	KRH31023	KRH31024	KRH31025	KRH31026	OIV95609	OIW14183	KEH30187	KEH30188	KEH34736	KEH34737	KEH34739	KEH34749	KEH34753	KEH34754	ESW04030	ESW35433	ESW35435	ESW35450	ESW35451	KOM26223	KOM39171	KOM39178	Vradi02g04650.1	Vradi03g08340.1	VIT_06s0004g05280.t01	VIT_06s0004g05320.t01	VIT_06s0004g05330.t01	VIT_06s0004g05370.t01	VIT_06s0004g05380.t01	VIT_06s0004g05430.t01	VIT_06s0004g05450.t01	VIT_08s0007g00910.t01	VIT_13s0019g02130.t01	VIT_13s0019g02140.t01	VIT_13s0019g02170.t01	VIT_13s0019g02180.t01	Lj3g0016069.2	Lj6g0011247.1
OG0000362	Ca_10508	Ca_16377	Ca_18084	Ca_22377	Ca_28193	KRG89583	KRG93555	KRH01193	KRH01194	KRH03493	KRH03495	KRH03496	KRH40071	KRH40072	KRH50569	KRH54569	KRH63317	KRH70751	KRH74892	OIV94229	OIW04771	OIW16856	OIW17330	OIW19635	AES74731	AES77475	AES89935	AES96807	KEH33311	ESW10167	ESW11522	ESW23241	ESW29601	ESW30639	KOM31634	KOM36844	KOM40306	KOM45774	Vradi03g09000.1	Vradi04g08870.1	Vradi07g06310.1	Vradi11g10500.1	VIT_01s0026g02620.t01	VIT_06s0004g00070.t01	VIT_14s0108g01020.t01	VIT_17s0000g06360.t01	VIT_17s0053g00990.t01	Lj1g0002972.1	Lj1g0008784.1
OG0000363	Ca_00586	Ca_06783	Ca_10362	Ca_16833	KRH11360	KRH11362	KRH11363	KRH20928	KRH39090	KRH41801	KRH48628	KRH48629	KRH60506	RCW19352	RCW19353	RCW19354	OIV93350	OIW00052	OIW03613	OIW10120	OIW13967	OIW16041	OIW18449	OIW19766	OIW20156	AES64348	AET05561	KEH21420	KEH26925	KEH32219	KEH32220	KEH36745	ESW19783	ESW24686	ESW26160	ESW26161	ESW32508	KOM33594	KOM43396	KOM53479	KOM54458	Vradi01g02390.1	Vradi01g05110.1	Vradi07g25870.1	Vradi10g08520.1	VIT_01s0011g04920.t01	VIT_05s0020g02530.t01	VIT_17s0000g02570.t01	Lj2g0027775.1
OG0000364	Ca_17441	KRG88508	KRH01346	KRH01347	KRH18356	KRH18357	KRH18358	KRH18359	KRH18364	KRH18365	KRH25726	KRH45075	KRH45078	OIW12336	KEH25125	KEH25126	ESW11436	ESW11440	ESW11442	ESW11445	ESW11446	ESW23342	ESW23346	ESW23350	ESW23351	ESW23352	ESW23353	ESW23354	ESW23357	ESW23363	KOM36765	KOM36768	KOM36771	KOM36772	KOM36777	KOM36781	KOM36785	KOM36790	KOM56502	KOM56504	KOM56505	KOM56506	KOM56514		VIT_01s0011g00280.t01	VIT_14s0068g00010.t01	VIT_14s0068g00030.t01	VIT_14s0068g00070.t01	VIT_14s0068g00090.t01
OG0000365	Ca_14640	Ca_14642	Ca_14643	Ca_25526	Ca_25530	Ca_25532	Ca_26666	Ca_27015	Ca_27034	Ca_28214	KRH12948	KRH12949	KRH71128	OIV89990	OIV89991	OIV90428	OIW03145	OIW03146	OIW03147	OIW15524	OIW20163	AES75106	AES87369	AES87657	KEH16524	KEH18979	KEH25456	KEH25457	KEH25458	KEH25460	KEH25464	KEH25466	KEH25469	KEH25470	KEH25471	KEH25473	KEH25474	KEH25475	KEH25489	KEH25491	KEH25492	KEH25493	ESW17824	KOM33963	Vradi08g00770.1		Lj3g0018744.1	Tp57577_TGAC_v2_mRNA15707	Tp57577_TGAC_v2_mRNA16746
OG0000366	Ca_07433	Ca_12735	Ca_14702	Ca_16770	KRG97516	KRG97517	KRH31356	KRH31357	KRH31358	KRH54288	KRH58250	KRH58251	KRH58252	KRH59243	KRH59244	KRH63659	KRH63660	RCW18954	RCW18956	OIV90143	OIV97498	OIV98185	OIW14636	AES72142	AES72143	AES72144	AES74987	AES78547	KEH20743	KEH22094	KEH35020	ESW09985	ESW23606	ESW23607	ESW31680	ESW35684	ESW35685	KOM30770	KOM39719	KOM40497	KOM42523	KOM56154	Vradi01g08370.1	Vradi05g05990.1	Vradi07g18490.1	VIT_01s0137g00460.t01	VIT_14s0066g00290.t01	VIT_17s0000g09640.t01	Lj1g0009673.2
OG0000367	Ca_09965	Ca_11038	KRH08060	KRH24256	KRH24257	KRH24258	KRH24259	KRH24260	KRH24261	KRH24262	KRH24263	KRH24264	KRH24265	KRH24266	KRH24267	KRH24268	KRH24269	KRH24270	KRH24271	KRH24272	KRH24273	KRH24274	KRH24275	KRH24276	KRH24277	KRH24278	KRH24279	KRH24280	KRH24281	KRH24282	KRH24283	KRH29261	KRH60714	KRH69774	OIV92681	OIV99559	OIW05645	OIW08851	OIW08852		ESW03686	ESW08176	ESW14921	ESW28153	KOM42347	KOM51017	Vradi01g13280.1	Vradi02g02710.1	Vradi05g06940.1
OG0000368	Ca_02649	Ca_11254	Ca_21906	Ca_25106	KRH13933	KRH13934	KRH20833	KRH20834	KRH22368	KRH23141	KRH23142	KRH23143	KRH25624	KRH26962	KRH43520	KRH43521	OIV98975	OIW06009	OIW06201	OIW07976	OIW07977	OIW08949	OIW15439	AES67689	AET02191	KEH30700	KEH33218	KEH33219	ESW04800	ESW05832	ESW20860	ESW21823	ESW21824	ESW22373	KOM42482	KOM43729	KOM44336	KOM49180	KOM50226	Vradi0086s00430.1	Vradi0253s00180.1	Vradi02g14370.1	Vradi04g01670.1	Vradi05g16890.1	VIT_06s0004g01910.t01	VIT_12s0028g03380.t01	VIT_13s0064g01050.t01	Lj3g0001794.1	Lj3g0004329.1
OG0000369	Ca_00390	Ca_02487	Ca_08592	Ca_12886	KRH21981	KRH21982	KRH22287	KRH22288	KRH27041	KRH27042	KRH27339	KRH27340	KRH42856	KRH42857	KRH42858	KRH42859	KRH42860	KRH42861	KRH58956	KRH58957	KRH58958	KRH58959	KRH58960	KRH58961	KRH58962	KRH58963	OIW00503	OIW06070	OIW13372	OIW17964	OIW19229	AES66661	AET04239	KEH36586	KEH39277	KEH39278	ESW21388	ESW21736	ESW31439	ESW31440	ESW31441	KOM30920	KOM43782	Vradi0023s00830.1	Vradi0161s00340.1	Vradi05g23070.1	VIT_10s0003g01240.t01	VIT_18s0001g05720.t01	VIT_19s0014g01420.t01
OG0000370	Ca_01257	Ca_10593	Ca_10594	Ca_11431	Ca_11433	Ca_14697	Ca_14698	Ca_22296	KRG93958	KRG93959	KRH07098	KRH57863	KRH57864	KRH58241	OIV90141	OIV91383	OIW03009	OIW06428	OIW09413	OIW12236	OIW12608	OIW14433	OIW19965	OIW21392	AES59072	AES62210	AES74993	AES86784	KEH25376	KEH43146	KEH43533	KEH43534	KEH43536	ESW15673	ESW23587	ESW23783	KOM35757	KOM35758	KOM56106	KOM56163	Vradi01g08330.1	VIT_06s0004g03220.t01	VIT_06s0004g03240.t01	VIT_08s0040g02330.t01	VIT_13s0019g03920.t01	Lj1g0010515.1	Lj2g0002755.1	Lj2g0008477.1	Lj5g0021073.1
OG0000371	Ca_06791	Ca_06792	Ca_06794	Ca_06796	KRH02148	KRH02149	KRH02150	KRH50982	KRH50983	KRH50984	KRH50985	OIW00050	AES65070	AES65072	AES65073	AES77563	AES95812	AES98332	KEH15804	KEH15805	KEH15806	KEH18989	KEH25851	KEH25852	KEH32249	KEH32251	KEH32252	KEH32254	KEH32256	ESW26180	ESW26181	ESW26182	KOM33586	KOM33588	KOM33589	KOM43816	KOM58492	Vradi0023s00140.1		Lj3g0000963.1	Lj4g0000540.1	Lj4g0008143.1	Lj4g0011175.1	Lj4g0020319.1	Lj4g0023686.1	Lj6g0022690.1	Lj6g0025855.1	Tp57577_TGAC_v2_mRNA21329	Tp57577_TGAC_v2_mRNA21330
OG0000372	Ca_06218	Ca_06219	Ca_06220	Ca_13772	Ca_17659	KRH00713	KRH40473	KRH40474	KRH48157	KRH65053	KRH65055	KRH65057	KRH65058	KRH65077	KRH65085	KRH65086		AES77576	AES77577	AES80115	AES80128	AES80133	AES80135	AES80136	AES80137	AES80140	AES80144	AES80145	AES87877	AES87878	AES87884	KEH18880	ESW07036	ESW07037	ESW11872	ESW11909	KOM27948	KOM37129	KOM57303	Vradi04g06100.1	Vradi04g06380.1	Vradi09g04670.1	VIT_09s0002g06860.t01	VIT_15s0046g02940.t01	VIT_15s0046g02950.t01	VIT_15s0046g02960.t01	VIT_15s0046g02990.t01	VIT_15s0046g03000.t01	Lj2g0003415.1
OG0000373	Ca_08763	Ca_09752	Ca_14703	Ca_17673	Ca_27595	KRG93941	KRG98430	KRG98431	KRH03946	KRH06964	KRH14188	KRH46433	KRH46434	OIW06426	OIW06445	OIW09429	OIW09527	OIW16413	AES70676	AES70677	AES91043	AET00853	KEH22062	ESW14448	ESW18661	ESW18662	ESW18663	ESW23668	ESW27530	ESW33980	KOM28739	KOM32702	KOM38578	KOM46387	Vradi0007s02100.1	Vradi06g00830.1	Vradi06g00830.2	Vradi07g13560.1	Vradi10g02900.1	Vradi10g02900.2	Vradi10g02900.3	Vradi10g02900.4	Vradi10g02900.5	VIT_14s0171g00090.t01	VIT_17s0000g01620.t01	VIT_19s0015g01730.t01	Lj1g0009104.1	Lj2g0003233.1	Lj4g0026379.1
OG0000374	Ca_10945	Ca_13058	KRH16369	KRH16468	KRH16469	KRH16471	KRH16474	KRH16479	KRH18061		KEH39807	KEH39809	KEH39811	KEH40338	KEH40343	KEH40344	KEH40345	KEH40348	KEH40350	KEH40351	ESW33402	ESW33403	ESW33404	ESW33405	ESW34171	ESW34172	KOM38753	KOM48556	KOM48560	KOM48561	Vradi03g02420.1	Vradi06g11540.1	Vradi06g11550.1	Vradi06g11570.1		Lj1g0010534.1	Lj1g0010839.1	Lj1g0010964.1	Lj1g0012596.1	Lj1g0015935.1	Lj1g0020404.1	Lj1g0025987.1	Lj1g0027550.1	Tp57577_TGAC_v2_mRNA15368	Tp57577_TGAC_v2_mRNA15374	Tp57577_TGAC_v2_mRNA15380	Tp57577_TGAC_v2_mRNA15385	Tp57577_TGAC_v2_mRNA15393	Tp57577_TGAC_v2_mRNA20774
OG0000375	Ca_00544	KRH02178	KRH11078	KRH11079	KRH20997	KRH20998	KRH21001	KRH21195	KRH21196	KRH50937	KRH50938	OIV91953	OIW14049	AES64271	AES64273	AES64276	ESW19846	ESW19976	ESW26209	KOM33562	KOM53518	KOM53519	KOM53635	KOM53636	Vradi07g25690.1	Vradi10g08820.1	Vradi10g09760.1	VIT_00s0174g00070.t01	VIT_00s0179g00010.t01	VIT_00s0179g00030.t01	VIT_00s0179g00040.t01	VIT_00s0179g00070.t01	VIT_00s0193g00150.t01	VIT_00s0202g00030.t01	VIT_00s0202g00040.t01	VIT_00s0269g00100.t01	VIT_00s0269g00130.t01	VIT_00s0269g00150.t01	VIT_07s0151g00020.t01	VIT_07s0151g00070.t01	VIT_07s0151g00100.t01	VIT_07s0151g00170.t01	VIT_07s0151g00220.t01	VIT_07s0151g00990.t01	VIT_09s0002g08700.t01	VIT_09s0002g08740.t01	VIT_09s0002g08760.t01	VIT_09s0002g08800.t01	VIT_09s0002g08810.t01
OG0000376	Ca_01131	Ca_01132	Ca_01137	KRG92915	KRG92916	KRG96771	KRG96772	KRG96773	KRG96774	KRH68486	KRH68487	KRH68488	KRH68489	OIV90875	OIV90876	OIV95091	OIW13482	OIW13483	OIW13484	OIW17487	OIW17488	AES61416	AES82420	AES82458	AES82459	AES82461	AES82462	AES82463	AES86315	KEH24503	KEH24504	KEH24505	KEH24510	KEH24512	ESW16954	ESW18995	ESW18996	ESW18997	ESW18998	ESW18999	KOM35499	KOM35743	KOM52824	KOM52825	KOM52826	KOM52827	KOM52828	KOM52829	Vradi08g12280.1
OG0000377	Ca_06213	KRH00721	KRH00722	KRH00724	KRH09304	KRH15895	KRH15896	KRH38799	KRH38800	KRH38801	KRH38802	KRH38803	KRH40469	KRH40470	OIV90696	AES80148	AES80150	AES80151	AES80153	AES80154	AES80155	AES80158	AES80161	AES80162	AES80165	AES80166	KEH23356	KEH23358	KEH23359	ESW24471	ESW24472	ESW24473	KOM25786	KOM26390	KOM26722	KOM26723	KOM26831	KOM27950	KOM27952	KOM29378	KOM33902	KOM33938	KOM42761	KOM45765	KOM52536	KOM53350	KOM54644	KOM54645	KOM56668
OG0000378	Ca_09797	Ca_09798	Ca_09799	Ca_17081	Ca_19207	Ca_19221	Ca_19222	KRH01577	KRH01578	KRH12716	KRH14079	KRH38983	KRH74034	OIV90870	AES71821	AET00962	AET00963	AET00965	KEH16024	ESW10419	ESW11272	ESW14509	ESW14510	ESW17609	ESW35853	KOM34219	KOM36740	KOM40044	KOM40045	KOM40046	KOM46343	KOM46344	Vradi04g10430.1	Vradi04g10460.1	Vradi08g02350.1	VIT_01s0011g06430.t01	VIT_01s0011g06450.t01	VIT_01s0011g06460.t01	VIT_01s0011g06470.t01	VIT_01s0011g06500.t01	VIT_01s0011g06510.t01	Lj4g0007301.1	Lj4g0022630.1	Lj5g0018251.1	Lj6g0000924.1	Lj6g0001033.1	Lj6g0008254.1	Lj6g0010195.1	Lj6g0011112.1
OG0000379	Ca_13431	Ca_13432	KRG98034	KRG98036	KRG98037	KRG98038	KRH30745	KRH30747	KRH30749	KRH30755	KRH30758	KRH30759	KRH30769	KRH30770	KRH30771	KRH30774	KRH30775	KRH30776	KRH30781	KRH30782	KRH30783	KRH30787	KRH30788	KRH30789	KRH30790	KRH30791	KRH30792	KRH30798	KRH30799	KRH30805	RCW18844	OIV89359	OIW14126	AES70848	AES70849	AES70851	ESW18946	ESW18947	ESW18948	ESW18949	ESW18950	KOM52779	KOM52780	KOM52781	KOM52782	KOM52783	KOM52784	KOM52785	KOM52786
OG0000380		KRH14546	KRH37267	KRH37268	KRH73574	KRH73575	OIW02829	OIW13146	OIW13150	OIW21759	OIW21760	OIW21761	KEH22495	ESW13455	ESW13456	ESW13457	ESW13458	ESW13459	ESW13460	ESW13461	ESW13462	ESW13463	ESW13464	ESW13465	ESW13466	ESW13467	ESW13468	ESW13469	ESW33349	ESW33350	ESW33351	ESW33352	ESW35892	KOM46604	KOM46605	KOM46606	KOM46607	KOM46608	KOM46610	KOM46612	KOM46613	KOM46614	KOM46615	KOM46616	KOM46617	KOM46618	KOM46619	KOM46620	KOM48529
OG0000381		KRH13471	KRH13474	KRH13475	KRH38357	OIV89091	AES58930	AES59067	AES59259	AES62220	AES63289	AES63316	AES64248	AES68012	AES68141	AES69865	AES73634	AES74040	AES75084	AES75906	AES80507	AES81605	AES82311	AES87348	AES88262	AES88276	AES90420	AES90492	AES95305	AES96691	AES97126	AES98040	AES99383	AES99622	AET01496	AET01500	KEH15759	KEH22128	KEH22172	KEH23170	KEH25402	KEH29570	KEH30748	KEH31417	KEH36242	KEH38426	KEH43431	KEH43432	ESW23073
OG0000382		KRH30484		AES60500	AES63555	AES64992	AES76702	AES76835	AES77358	AES79139	AES96693	AES98840	AET00811	AET01777	KEH15675	KEH16703	KEH16720	KEH16760	KEH17096	KEH17749	KEH19175	KEH19279	KEH19709	KEH21479	KEH22090	KEH23010	KEH25507	KEH26525	KEH28007	KEH31747	KEH37733	KEH40904	KEH41590	KEH41639	KEH41640	ESW12339	ESW29644	ESW29779	ESW31503					Tp57577_TGAC_v2_mRNA1006	Tp57577_TGAC_v2_mRNA11439	Tp57577_TGAC_v2_mRNA15961	Tp57577_TGAC_v2_mRNA20726	Tp57577_TGAC_v2_mRNA21208	Tp57577_TGAC_v2_mRNA22626
OG0000383	Ca_07256	Ca_15326	Ca_22199	Ca_22267	KRG95275	KRH03406	KRH33161	KRH33162	KRH49392	KRH56973	KRH63420	KRH66958	KRH71977	OIV89178	OIW00120	OIW00837	OIW01185	OIW11455	OIW12072	OIW17695	OIW20755	OIW21924	KEH23182	KEH23659	KEH23660	KEH31900	KEH41584	KEH41585	ESW12268	ESW17605	ESW27349	ESW29653	ESW34229	KOM33235	KOM34213	KOM37507	KOM40373	Vradi0297s00030.1	Vradi0349s00030.1	Vradi0349s00030.2	Vradi03g02230.1	Vradi07g15290.1	Vradi08g02390.1	VIT_06s0004g02300.t01	VIT_08s0007g08300.t01	VIT_08s0105g00390.t01	VIT_17s0000g05520.t01	Lj1g0006476.1	Lj1g0015314.1
OG0000384	Ca_03456	Ca_17726	Ca_22210	KRH07600	KRH17296	KRH17297	KRH49403	KRH49404	KRH69300	KRH69301	KRH69302	KRH71570	KRH71571	OIV98605	OIW00832	OIW00833	OIW01188	OIW06782	AES61784	AES61786	AES61789	AES61791	AES86917	AES98450	KEH23191	KEH23192	KEH23193	KEH28905	ESW12251	ESW12252	ESW12253	ESW12254	ESW12255	ESW12259	ESW12260	ESW16310	KOM27155	KOM34902	KOM34903	KOM34906	KOM37517	KOM37518	Vradi04g00270.1	Vradi04g00270.2	VIT_07s0005g00360.t01	VIT_07s0005g00390.t01	VIT_07s0005g00410.t01	Lj1g0020712.1	Lj2g0021410.1
OG0000385	Ca_02110	Ca_06339	Ca_06340	KRH28535	KRH51922	KRH51923	KRH51926	KRH61222	OIW14845	AES94801	KEH15967	KEH30993	KEH30994	KEH30995	KEH30996	KEH30997	ESW08636	KOM25862	KOM51548	KOM51549	KOM51550	KOM51552		VIT_00s0189g00110.t01	VIT_03s0063g01500.t01	VIT_03s0063g01520.t01	VIT_03s0063g01550.t01	VIT_03s0063g01590.t01	VIT_03s0063g01630.t01	VIT_03s0063g01640.t01	VIT_03s0063g01680.t01	VIT_12s0035g00570.t01	VIT_18s0001g11410.t01	VIT_18s0001g11450.t01	VIT_18s0001g11490.t01	Lj3g0004543.1	Lj3g0008916.1	Lj3g0015009.1	Lj3g0017263.1	Lj4g0007782.1	Lj4g0008519.1	Lj4g0023254.1	Lj4g0025968.1	Lj4g0026368.1	Lj5g0026123.1	Tp57577_TGAC_v2_mRNA20588	Tp57577_TGAC_v2_mRNA20589	Tp57577_TGAC_v2_mRNA20592	Tp57577_TGAC_v2_mRNA20598
OG0000386	Ca_02550	Ca_17490	KRH25040	KRH25041	KRH25042	KRH25043	KRH25044	KRH25045	KRH25046	KRH25047	KRH25048	KRH25049	KRH26452	KRH26453	KRH26454	KRH26455	KRH26456	KRH26457	KRH26458	KRH26459	KRH26460	KRH26461	KRH26462	KRH26463	KRH29878	KRH29879	KRH29880	KRH29881	KRH29882	KRH29883	KRH29884	KRH29885	KRH29886	KRH29887	KRH29888	KRH29889	KRH29890	OIV99319	OIW05814	OIW08557	OIW09134	AES88561	KEH39349	ESW04270	ESW22179	KOM44173	KOM50662	Vradi02g05980.1	Vradi04g02930.1
OG0000387	Ca_01060	Ca_04774	Ca_04935	Ca_15382	KRG96634	KRH05853	KRH24455	KRH24456	KRH51516	KRH51829	KRH60824	KRH61137	KRH68365	OIV97619	OIW03500	OIW05683	OIW08721	OIW08723	OIW17457	AES74194	AES82317	AES89140	KEH24450	KEH30449	KEH36175	ESW03811	ESW08153	ESW08154	ESW08610	ESW08611	ESW08612	ESW08613	ESW08614	ESW08616	ESW32726	ESW35259	KOM39329	KOM42331	KOM50909	KOM51600	Vradi02g03240.1	Vradi03g07070.1	Vradi05g13380.1	Vradi05g14880.1	VIT_03s0038g04570.t01	VIT_07s0005g02800.t01	VIT_18s0001g12840.t01	Lj1g0003506.1	Lj1g0005559.1
OG0000388	Ca_12986	Ca_25247	KRH39246	KRH39247	KRH39248	KRH39249	KRH39250	KRH41597	KRH41598	KRH41599	KRH41600	KRH41601	KRH41602	KRH41603	KRH41604	KRH41605	KRH41606	KRH41607	KRH48442	KRH48443	KRH48444	KRH48445	KRH48446	KRH48447	KRH60304	KRH60305	KRH60306	KRH60307	KRH60308	KRH60309	KRH60310	KRH60311	KRH60312	KRH60313	OIV93476	OIW03661	OIW08901	OIW10038	OIW18950	KEH27080	ESW24799	ESW32349	ESW32350	KOM54287	KOM57776	Vradi01g04290.1	Vradi01g04290.2	Vradi07g27570.1	Vradi07g27570.2
OG0000389	Ca_09705	Ca_13861	KRG98539	KRG98556	KRG98557	KRG98559	KRG99624	KRH14256	KRH46324	KRH46325	KRH73882	OIW02908	OIW04251	OIW16080	OIW20436	AES96080	AES96106	AET00687	AET00689	KEH33995	KEH33996	KEH33999	KEH34000	ESW12780	ESW13093	ESW18569	ESW18594	ESW18595	ESW18596	KOM37816	KOM46438	KOM46439	KOM51991	KOM52354	KOM52358	KOM52360		VIT_19s0015g00010.t01	VIT_19s0015g00020.t01	VIT_19s0015g00040.t01	VIT_19s0015g00050.t01	VIT_19s0015g00060.t01	VIT_19s0090g01870.t01	Lj6g0000188.1	Lj6g0010751.1	LjContig00081g0020592.1	Tp57577_TGAC_v2_mRNA14644	Tp57577_TGAC_v2_mRNA14647	Tp57577_TGAC_v2_mRNA16276
OG0000390	Ca_08642	Ca_12942	Ca_26853	KRH12992	KRH12993	KRH12994	KRH12995	KRH12996	KRH12997	KRH12998	KRH12999	KRH21868	KRH21869	KRH21870	KRH21871	KRH21872	KRH21873	KRH21874	KRH21875	KRH27421	KRH27422	KRH27423	KRH27424	KRH27425	KRH27426	KRH27427	KRH59049	OIV92465	OIV99021	OIW05306	OIW17945	AET04359	KEH17194	KEH38550	ESW05320	ESW05321	ESW05322	ESW21506	ESW21507	ESW31504	KOM42695	KOM49533	Vradi02g11360.1	Vradi02g11360.2	Vradi0364s00120.1	Vradi07g19710.1	VIT_10s0003g02160.t01	VIT_19s0014g00300.t01	Lj3g0007787.1
OG0000391	Ca_04741	Ca_09979	Ca_18876	Ca_28062	KRH08093	KRH24349	KRH28787	KRH39815	KRH51448	KRH51719	KRH60748	KRH61056	KRH69796	KRH76667	OIV94836	OIV97595	OIV99522	OIW03531	OIW08746	OIW11053	OIW12020	OIW15586	OIW20616	OIW20617	AES74267	AES89290	AES95106	AET03814	KEH36239	ESW03733	ESW07902	ESW08074	ESW28148	ESW29920	KOM28063	KOM32231	KOM42283	KOM50957	KOM51648	Vradi07g01140.1	Vradi11g06320.1	VIT_03s0038g00950.t01	VIT_04s0023g03230.t01	VIT_18s0001g13980.t01	Lj1g0021610.1	Lj1g0027825.1	Lj2g0001638.1	Lj2g0027281.1	Lj3g0025993.1
OG0000392	Ca_06495	Ca_08934	Ca_08942	Ca_13275	KRG97962	KRG98147	KRH30476	KRH30919	OIV90877	OIV95656	OIV95714	OIW07102	OIW14061	AES65118	AES70937	AES87671	AES87689	AES87722	KEH19045	KEH29199	KEH34469	ESW35360	KOM39239	Vradi0051s00220.1	Vradi03g07780.1	VIT_14s0060g00300.t01	Lj2g0018661.1	Lj4g0004882.1	Lj4g0006124.1	Lj4g0006740.1	Lj4g0007237.1	Lj4g0012176.1	Lj4g0012393.1	Lj4g0013065.1	Lj4g0017653.1	Lj4g0018608.1	Lj4g0021048.1	Lj4g0021083.1	Lj4g0023178.1	Lj4g0024546.1	Lj4g0025943.1	Lj6g0013084.1	Lj6g0024616.1	Tp57577_TGAC_v2_mRNA11271	Tp57577_TGAC_v2_mRNA14081	Tp57577_TGAC_v2_mRNA17575	Tp57577_TGAC_v2_mRNA18191	Tp57577_TGAC_v2_mRNA19010	Tp57577_TGAC_v2_mRNA19730
OG0000393	Ca_26976	KRG99699	KRG99799	KRG99899	KRH01665	KRH06888	KRH12931	KRH46810	KRH46812	KRH46813	KRH46820		AES65990	AES70204	AES70209	AES70211	AES70212	AES70213	AES70215	AES70217	AES70223	AES71225	AES75596	AES79263	AES79265	AES79268	KEH22167	KEH22844	KEH22845	KEH22846	KEH22847	KEH22848	KEH22849	KEH22865	KEH22870	KEH22871	KEH22926	KEH23104	KEH28690	KEH29099	KEH33134	KEH33141	KEH33654	KEH33803	KEH33804	KEH33805	KEH33806	KEH33807	ESW12275
OG0000394	Ca_02059	Ca_04787	Ca_12960	Ca_16048	KRH08293	KRH28656	KRH28657	KRH28658	KRH39292	KRH47030	KRH48383	KRH60853	KRH60854	KRH69932	OIV92715	OIV93754	OIV94788	OIW03684	OIW10017	OIW10998	OIW15985	AES74157	AES76902	AES94933	AET03947	ESW07673	ESW08167	ESW24830	ESW28028	ESW28029	ESW28923	ESW28924	KOM27358	KOM32306	KOM42343	KOM45135	KOM54257	Vradi01g04020.1	Vradi05g14780.1	Vradi07g00440.1	Vradi09g01220.1	Vradi11g05580.1	VIT_03s0063g02440.t01	VIT_04s0023g01570.t01	VIT_09s0002g04210.t01	VIT_11s0016g03880.t01	Lj1g0014012.1	Lj2g0021081.1	Lj2g0028003.1
OG0000395	Ca_03496	Ca_13924	Ca_15845	Ca_27831	KRH13119	KRH13120	KRH13827	KRH31827	KRH43619	KRH43620	KRH44811	KRH45314	KRH69247	OIV90994	OIV93799	OIW05356	OIW09576	OIW11716	OIW12985	AES61689	AES66122	AET03432	KEH19317	KEH20256	KEH20257	KEH38191	KEH43210	ESW05460	ESW05461	ESW17161	ESW21133	ESW28291	KOM32081	KOM34852	KOM42796	KOM49804	Vradi0129s00190.1	Vradi0129s00190.2	Vradi05g18490.1	Vradi05g18490.2	Vradi05g18490.3	Vradi05g18490.4	Vradi07g02350.1	Vradi08g10600.1	Vradi08g10600.2	VIT_01s0010g00240.t01	VIT_07s0005g01150.t01	VIT_19s0085g01200.t01	Lj3g0003356.1
OG0000396	Ca_14546	Ca_18485	Ca_25605			AES60756	AES76177	AES76211	AES77550	AES81981	AET02242	AET02245	KEH15563	KEH15649	KEH16358	KEH16976	KEH16979	KEH26034	KEH26121	KEH26259	KEH26268	KEH31688	ESW09507	ESW14087	ESW17590	ESW17732	ESW17734	ESW17871	ESW17872	ESW17873	ESW17874	ESW17875	ESW17876	ESW17877	ESW17878	ESW17879	ESW17880	ESW17881	ESW17882	ESW17883	ESW17884	ESW17887	ESW17888	ESW25002	ESW31808	KOM33903	KOM33905	KOM33914	KOM33915
OG0000397	Ca_19518	Ca_19520	Ca_21829	Ca_23569	Ca_26040		OIV89935	AES66954	AES67028	AES73117	AES87345	AES87346	AES87731	AES88166	AES91461	AES95082	AET00520	AET01494	AET01499	AET01504	AET01505	AET03042	AET03049	AET03063	AET03065	AET03066	AET03911	KEH19250	KEH19421	KEH19422	KEH19755	KEH19756	KEH19757	KEH19804	KEH19807	KEH19808	KEH19809	KEH19810	KEH19811	KEH19814	KEH19827	KEH20275	KEH28426	KEH29096					Lj3g0007127.1
OG0000398	Ca_01057	Ca_01071	Ca_03094	Ca_03565	Ca_03587	KRG96622	KRG96623	KRG96624	KRG96657	KRH02510	KRH19439	KRH19440	KRH33670	KRH33722	KRH68387	KRH69134	OIV91043	OIV91063	OIV95331	OIW18786	AES61515	AES82306	AES82307	AES82343	AES92108	KEH43170	ESW17052	ESW17077	ESW26504	ESW26505	ESW35251	ESW35252	ESW35275	ESW35276	KOM33339	KOM35408	KOM39314	KOM39334	Vradi03g07000.1	Vradi03g07200.1	Vradi07g23930.1	Vradi08g11840.1	VIT_05s0020g01110.t01	VIT_14s0060g00230.t01	Lj1g0008231.1	Lj1g0024740.1	Lj2g0007710.1	Lj4g0002535.1	Lj5g0014624.2
OG0000399	Ca_04875	Ca_23024	Ca_23026	KRH05976	KRH05977	KRH05978	KRH05979	KRH05980	KRH17460	KRH17461	KRH17462	KRH17463	KRH51680	KRH51681	KRH51682	KRH61019	KRH61020	KRH61021	OIV96305	OIV97583	OIW06298	OIW21798	AES59777	AES59779	AES59780	AES59784	AES59785	AES74029	AES74033	ESW08098	ESW08099	ESW08100	ESW32633	ESW32634	ESW32635	ESW32636	KOM49066	KOM49067	KOM51675	KOM51676	Vradi05g14000.1	VIT_18s0001g14780.t01	VIT_18s0001g14790.t01	VIT_18s0001g14800.t01	VIT_18s0001g14810.t01	Lj1g0017044.1	Lj1g0024710.1	Lj1g0028225.1	Lj5g0022888.1
OG0000400	Ca_05430	Ca_08455	Ca_14797	KRG89167	KRG89168	KRG89169	KRG90705	KRG90706	KRG90707	KRG90708	KRG91985	KRG91986	KRG91987	KRG91988	KRG91989	KRH34792	KRH34793	KRH36039	KRH49485	KRH49486	KRH49489	OIV91282	OIW01857	OIW05379	OIW05380	OIW06785	OIW12724	OIW21303	KEH43471	KEH43472	KEH44328	KEH44329	ESW14828	ESW15760	ESW15761	ESW25111	ESW25113	KOM35694	KOM36381	KOM46158	KOM46159	Vradi08g16580.1	Vradi08g21830.1	Vradi11g11070.1	Vradi11g11080.1	VIT_01s0010g02090.t01	VIT_01s0010g02100.t01	Lj2g0014407.1	Lj2g0018233.1
OG0000401	Ca_07741	Ca_12125	Ca_23706	KRG92408	KRG92409	KRG92410	KRG95685	KRG95686	KRG95688	KRG95689	KRH19571	KRH19572	KRH19573	KRH32195	KRH32196	KRH32197	KRH32198	KRH69084	KRH69085	OIV90524	OIV90731	OIV98776	OIW07257	OIW20922	OIW21432	AES61102	KEH41126	KEH41127	KEH42509	ESW15854	ESW16877	ESW17856	ESW34548	ESW34549	ESW34550	ESW34551	KOM30140	KOM33924	KOM35241	KOM35570	Vradi03g01700.1	Vradi08g00540.1	Vradi08g08380.1	Vradi08g14700.1	VIT_05s0049g01180.t01	VIT_07s0005g03630.t01	Lj1g0011226.1	Lj5g0008430.1	Lj5g0017858.1
OG0000402	Ca_24252	Ca_24254	KRH09376	KRH09377	KRH09379	KRH38855	KRH38856	KRH38857	KRH38858	KRH38860	KRH38861	KRH38862	KRH38863	KRH38868	KRH38869	KRH38870		AES76392	AES76393	AES76402	AES76403	AES76405	AES76406	AES78638	ESW24523	ESW24527	ESW24528	KOM54595	KOM54596	KOM54597	KOM54598	KOM54599	KOM54600	KOM54601	KOM54602	KOM54604	KOM54609	KOM54615	KOM54616	Vradi01g06060.1	Vradi01g06070.1	Vradi01g06090.1	VIT_17s0119g00180.t01	VIT_17s0119g00220.t01	Lj2g0002605.1	Lj2g0003621.1	Lj2g0005225.1	Lj2g0018017.1	Lj2g0022912.1
OG0000403	Ca_00728	Ca_23668	KRG96064	KRG96065	KRH32590	KRH67780	KRH67781	KRH67785	KRH67786	KRH67788	OIV90350	OIW05131	OIW11312	OIW11313	AES81932	AES81933	AES81934	AES81941	AES87307	KEH24634	ESW16391	ESW34798	ESW34799	ESW34800	ESW34801	ESW34802	ESW34803	ESW34804	ESW34806	ESW34807	KOM29254	KOM29258	KOM29259	KOM29261	KOM29262	KOM29264	KOM29265	KOM29400	Vradi0387s00010.1	VIT_08s0007g04590.t01	VIT_08s0007g04600.t01	Lj1g0005780.1	Lj1g0015449.1	Lj5g0003262.1	Lj5g0017041.1	Lj5g0022632.1	Tp57577_TGAC_v2_mRNA41578	Tp57577_TGAC_v2_mRNA4938	Tp57577_TGAC_v2_mRNA8981
OG0000404	Ca_00976	Ca_00977	Ca_21391	Ca_21394	Ca_21397	KRG96463	KRG96465	KRG96766	KRH31857	KRH68210	KRH68211	KRH68212	OIV89793	OIV90976	OIV90977	OIV95089	OIV95380	OIW12975	OIW13380	OIW13382	AES61733	AES61735	KEH15891	KEH15892	KEH24401	KEH24402	KEH41800	KEH43216	ESW17530	ESW18992	ESW35126	ESW35127	ESW35128	KOM39444	KOM39445	KOM39446	KOM52820	KOM54387	KOM54392	Vradi03g06160.1	Vradi08g10360.1	VIT_07s0005g00720.t01	Lj1g0001513.1	Lj1g0013873.1	Lj3g0010343.1	Lj5g0016119.1	Lj5g0018772.1	Lj6g0004570.1	Tp57577_TGAC_v2_mRNA28713
OG0000405		KRG95063	KRH12047	KRH61176	KRH72530		AES59774	AES64251	AES67045	AES80598	AES88893	AES94340	AES96809	AET01577	AET02366	AET05262	KEH16957	KEH17494	KEH18310	KEH18368	KEH20189	KEH21540	KEH22057	KEH22255	KEH23285	KEH24906	KEH25334	KEH26208	KEH29491	KEH30182	KEH30537	KEH33332	KEH33997	KEH34454	KEH34551	KEH35783	KEH37040	KEH37317	KEH37841	KEH38019	KEH38240	KEH39198	KEH40277	KEH41624	KEH43500	KEH43688	KEH43924	KEH44494
OG0000406		KRH25094	KRH25116	KRH65485	OIV98402	AES59135	AES61094	AES61188	AES63118	AES63297	AES64267	AES64775	AES67478	AES68634	AES70201	AES71584	AES80300	AES80489	AES81236	AES81294	AES82444	AES82526	AES87563	AES91839	AES94657	AES95233	AES98550	AET02447	AET03194	AET03253	AET05440	KEH16795	KEH17801	KEH20490	KEH20981	KEH21917	KEH21987	KEH21989	KEH22781	KEH23057	KEH25408	KEH26492	KEH31222	KEH31400	KEH31728	KEH31786	KEH33355	KEH35731	KEH38128
OG0000407	Ca_03946	Ca_05802	Ca_13087	Ca_15021	KRH15987	KRH27860	KRH41279	KRH41280	KRH41281	KRH41282	KRH41283	KRH41284	KRH41285	KRH41286	KRH60007	KRH60008	KRH60009	KRH64513	KRH64514	KRH77623	OIV93644	OIV96797	OIW09934	OIW14483	OIW17064	AES72427	AES93986	KEH21182	KEH40435	ESW09552	ESW09553	ESW09554	ESW13015	ESW13016	ESW30551	ESW32130	KOM27127	KOM41434	KOM48158	KOM57170	Vradi0183s00210.1	Vradi06g09930.1	Vradi07g29710.1	Vradi11g01800.1	VIT_02s0025g01040.t01	VIT_16s0050g02430.t01	Lj1g0007117.1	Lj1g0024974.1	Lj4g0015761.1
OG0000408	Ca_01399	Ca_05684	Ca_16000	Ca_20971	Ca_21386	KRG95071	KRG95073	KRH33130	KRH41076	KRH41077	KRH41079	KRH45206	KRH63258	KRH63848	KRH66744	KRH66745	OIV97015	OIW07316	OIW12305	OIW19201	OIW19930	AES77859	AET05049	KEH33274	KEH35690	ESW09885	ESW11310	ESW17470	ESW31969	ESW31970	ESW31971	ESW31972	ESW34058	ESW34059	KOM30476	KOM34328	KOM36703	KOM41269	Vradi04g10120.1	Vradi05g04830.1	Vradi07g29940.1	Vradi08g03600.1	VIT_01s0244g00100.t01	VIT_08s0040g01130.t01	VIT_08s0040g01140.t01	VIT_17s0000g00370.t01	Lj1g0022535.1	Tp57577_TGAC_v2_mRNA13194	Tp57577_TGAC_v2_mRNA22328
OG0000409	Ca_11659	Ca_15306	Ca_18530	Ca_25086	KRG93859	KRG93896	KRG93897	KRG93920	KRG93950	KRH12811	KRH18233	KRH37770	KRH44465	OIV97278	OIV97286	AES65823	AES65829	AES65831	KEH29599	KEH31870	KEH44465	ESW10488	ESW23593	ESW23594	ESW23595	ESW23597	ESW23598	ESW23599	ESW23601	ESW23602	ESW23603	ESW23604	KOM40055	KOM56158	Vradi05g03520.1		Lj1g0009381.1	Lj1g0015182.1	Lj1g0019614.1	Lj2g0013276.1	Lj6g0011242.1	Lj6g0015605.1	Tp57577_TGAC_v2_mRNA1915	Tp57577_TGAC_v2_mRNA1917	Tp57577_TGAC_v2_mRNA24478	Tp57577_TGAC_v2_mRNA24496	Tp57577_TGAC_v2_mRNA24506	Tp57577_TGAC_v2_mRNA24508	Tp57577_TGAC_v2_mRNA29013
OG0000410	Ca_00548	Ca_06812	Ca_12332	Ca_28203	KRH02173	KRH02914	KRH20991	KRH39480	KRH45527	KRH45528	KRH50942	KRH50943	OIV93027	OIV93028	OIV94477	OIV95808	OIW10631	OIW15704	OIW18457	AES64284	AES91764	AES91765	AET03367	KEH20100	KEH32266	ESW19843	ESW26206	ESW26793	ESW28454	ESW28455	KOM29036	KOM31908	KOM31909	KOM33563	KOM53515	Vradi07g07740.1	Vradi07g07750.1	Vradi07g21960.1	Vradi07g25710.1	Vradi10g08790.1	VIT_00s0218g00110.t01	VIT_05s0020g02130.t01	VIT_11s0052g01240.t01	VIT_11s0052g01730.t01	VIT_11s0052g01780.t01	Lj2g0015464.1	Lj4g0016770.1	Lj4g0016916.1	Lj4g0021254.1
OG0000411	Ca_05645	Ca_09493	Ca_11908	Ca_17385	Ca_18934	KRH00437	KRH27575	KRH27576	KRH35666	KRH37179	KRH37180	KRH48733	OIV91141	OIV91658	OIW00928	OIW01378	OIW06888	OIW07445	OIW12858	OIW22021	AES62774	AES79849	AES93578	AET01156	KEH37345	KEH44022	ESW06551	ESW10856	ESW12071	ESW15110	ESW29207	KOM26629	KOM27878	KOM36213	KOM37368	KOM58694	Vradi04g05470.1	Vradi05g01350.1	Vradi08g20000.1	Vradi09g05220.1	Vradi11g00250.1	VIT_01s0011g01050.t01	VIT_03s0091g00740.t01	VIT_08s0058g01360.t01	Lj1g0007140.3	Lj1g0010281.1	Lj3g0010330.1	Lj5g0015197.1	Lj6g0009448.1
OG0000412	Ca_03393	Ca_07361	Ca_10272	Ca_11438	KRG90090	KRH02019	KRH02020	KRH02021	KRH67161	KRH67166	KRH73397	KRH73398	KRH74285	OIV92964	OIV96794	OIW00075	OIW02769	OIW05020	OIW09397	OIW10704	OIW16246	OIW22024	AES92669	AES95620	AES99955	KEH23730	ESW13606	ESW17944	ESW25981	ESW30199	ESW34393	ESW34394	KOM30440	KOM33661	KOM38910	KOM45375	KOM51356	Vradi03g00620.1	Vradi06g03460.1	Vradi07g26860.1	Vradi10g01410.1	Vradi11g08350.1	VIT_02s0109g00230.t01	VIT_07s0104g00360.t01	VIT_10s0116g00940.t01	VIT_12s0059g01090.t01	Lj1g0008511.1	Lj2g0002608.1	Lj4g0001025.2
OG0000413	Ca_19316	Ca_19317	Ca_28079	KRG91002	KRG91003	KRH05915	KRH06996	KRH18925	KRH18926	KRH18928	KRH30635	KRH37269	KRH66134	KRH66135	KRH66162	KRH70343	KRH72377	KRH75371	KRH75435	KRH75436	RCW19481		AES65533	KEH16171	KEH37052	KEH37590	KEH37593	KEH37594	KEH37595	KEH37596	KEH37597	KEH37598	KEH37633	KEH41531	ESW04271	ESW04273	ESW04274	ESW04291	ESW04292	ESW04293	ESW04294	ESW04295	ESW05262	ESW20695	ESW20696	ESW20697	ESW21016	ESW29681	ESW30476
OG0000414	Ca_01194	Ca_06949	Ca_06950	Ca_07340	KRG95441	KRG96887	KRH22217	KRH22218	KRH27119	KRH27120	KRH67115	KRH68620	KRH74471	OIV95131	OIW03169	OIW08296	OIW12096	OIW13551	OIW15464	OIW15465	OIW17516	AES66830	AES66852	AES81541	AES82099	AES82558	AES82559	AES82560	ESW19087	ESW21678	ESW21679	ESW34361	KOM38875	KOM43860	KOM43861	KOM52903	Vradi0023s00810.1	Vradi03g00400.1	Vradi10g05140.1	VIT_00s0865g00030.t01	VIT_00s0868g00020.t01	VIT_07s0104g00960.t01	VIT_07s0104g00970.t01	VIT_14s0030g00450.t01	VIT_19s0014g05020.t01	Lj1g0011017.1	Lj1g0015102.1	Lj3g0026424.1	Lj3g0027723.1
OG0000415	Ca_00898	Ca_00899	Ca_00900	Ca_00901	KRG98483	KRH32941	KRH46376	KRH46377	KRH46378	KRH71762	KRH71763	OIV90435	OIV90439	OIV90444	AES60195	AET01371	KEH24316	KEH24317	KEH24319	ESW07049	ESW07050	ESW07051	ESW17744	KOM34051	KOM40450	Vradi05g04460.1		Lj5g0001153.1	Lj5g0003132.1	Lj5g0005924.1	Lj5g0012225.1	Lj5g0022331.1	Lj6g0007434.1	Lj6g0009337.1	Lj6g0011930.1	Lj6g0016290.1	Tp57577_TGAC_v2_mRNA11431	Tp57577_TGAC_v2_mRNA14872	Tp57577_TGAC_v2_mRNA14877	Tp57577_TGAC_v2_mRNA14882	Tp57577_TGAC_v2_mRNA14886	Tp57577_TGAC_v2_mRNA14887	Tp57577_TGAC_v2_mRNA14888	Tp57577_TGAC_v2_mRNA14891	Tp57577_TGAC_v2_mRNA30373	Tp57577_TGAC_v2_mRNA33121	Tp57577_TGAC_v2_mRNA33364	Tp57577_TGAC_v2_mRNA33373	Tp57577_TGAC_v2_mRNA33392
OG0000416		KRG90759	KRG93540	KRH00377	KRH05087	KRH12925	KRH33006	KRH54824	KRH66592	KRH71825	KRH75176	KRH75374	OIV91491	AES59175	AES61785	AES65274	AES81456	AES88467	KEH15749	KEH26515	KEH27109	KEH27111	KEH34824	KEH39588	KEH43014	ESW04418	ESW06700	ESW09078	ESW10635	ESW12185	ESW12187	ESW16331	ESW19154	ESW21222	ESW21360	ESW21765	ESW23995	ESW24311	ESW26288	ESW27157	ESW29518	ESW29800	ESW34000					Tp57577_TGAC_v2_mRNA10009	Tp57577_TGAC_v2_mRNA13403
OG0000417		KRG95488	KRH18824	KRH30085	KRH32725	KRH32906	KRH57942	KRH76074	OIW00825	AES62828	AES66090	AES69927	AES79730	AES89171	AES97049	AES99243	KEH15662	KEH16190	KEH17247	KEH18286	KEH21561	KEH22238	KEH22494	KEH23642	KEH26489	KEH29879	KEH30389	KEH34020	KEH34367	KEH34503	KEH37226	KEH37533	KEH37766	KEH38796	KEH39416	KEH41071	KEH41581	KEH41667	KEH41950	KEH43871	ESW06988	ESW29542				Lj2g0019126.1	Tp57577_TGAC_v2_mRNA14115	Tp57577_TGAC_v2_mRNA26634	Tp57577_TGAC_v2_mRNA29418
OG0000418	Ca_00181	Ca_05762	Ca_14529	Ca_22302	KRG89359	KRH23968	KRH50401	OIV89902	OIV92908	OIW08792	OIW20460	AES63577	AES63579	AES63580	AES63581	AES63583	AES63584	AES63588	AES96242	AET03146	KEH21087	ESW03469	ESW29761	ESW29762	KOM31810	KOM31813	KOM51199	Vradi02g01270.1	Vradi07g04600.1	Vradi07g04610.1	Vradi07g04640.1	VIT_16s0039g00760.t01	VIT_16s0039g00820.t01	VIT_16s0039g00840.t01	VIT_16s0039g00860.t01	VIT_16s0039g00870.t01	VIT_16s0039g00880.t01	VIT_16s0039g00900.t01	VIT_16s0039g00910.t01	VIT_16s0039g00920.t01	VIT_16s0039g00930.t01	VIT_16s0039g01060.t01	Lj1g0019710.1	Lj1g0026718.1	Lj3g0013348.1	Lj4g0017721.1	Tp57577_TGAC_v2_mRNA12429	Tp57577_TGAC_v2_mRNA17206	Tp57577_TGAC_v2_mRNA33736
OG0000419	Ca_06574	Ca_10466	Ca_11647	Ca_23867	KRG93627	KRH01262	KRH18404	KRH44990	KRH56846	KRH56847	KRH56848	KRH70872	KRH75016	OIV89345	OIV93211	OIW02173	OIW04713	OIW05410	OIW06531	OIW10261	OIW12353	OIW18512	AES77621	AES89990	AES96993	KEH31997	ESW11494	ESW23292	ESW25530	ESW27246	ESW29837	ESW29838	KOM31733	KOM33189	KOM36805	KOM53114	KOM56585	Vradi0100s00240.1	Vradi01g07430.1	Vradi04g09170.1	Vradi07g06780.1	Vradi07g17400.1	VIT_01s0011g00690.t01	VIT_17s0000g06960.t01	Lj1g0018471.1	Lj2g0016006.1	Lj2g0016228.1	Lj4g0024140.1	Tp57577_TGAC_v2_mRNA2043
OG0000420	Ca_00216	Ca_06935	Ca_22009	KRH10706	KRH10707	KRH10708	KRH21623	KRH21624	KRH22189	KRH22191	KRH25954	KRH26229	KRH27139	KRH27140	KRH41967	KRH41968	KRH41969	KRH49921	OIV91618	OIV94590	OIV96122	OIW03175	OIW15470	AES66794	KEH19664	KEH31166	KEH31167	ESW05108	ESW20271	ESW20273	ESW21658	ESW21659	ESW21660	ESW31219	KOM31147	KOM43718	KOM53875	KOM53876	Vradi0310s00100.1	Vradi07g15550.1	Vradi10g11670.1	VIT_00s0271g00110.t01	VIT_00s0274g00080.t01	VIT_00s0274g00090.t01	VIT_19s0014g04660.t01	Lj3g0010643.1	Lj3g0012491.1	Lj3g0023264.1	Lj4g0010634.1
OG0000421	Ca_04636	Ca_06333	KRG91230	KRH02499	KRH02500	KRH19452	KRH19453	KRH19454	KRH19455	KRH20401	KRH35591	KRH35592	KRH50099	KRH50100	KRH50101	OIV92234	OIW12287	AES75919	AES89866	AES89867	AES89868	AES90473	AET01627	AET01628	KEH18409	KEH18410	KEH20642	KEH30745	KEH31009	KEH31155	ESW15198	ESW26486	ESW26487	ESW26490	ESW26496	KOM31009	KOM33347	Vradi0167s00180.1	VIT_14s0036g00930.t01	VIT_14s0036g00990.t01	VIT_14s0036g01020.t01	VIT_19s0177g00040.t01	VIT_19s0177g00070.t01	Lj3g0011910.1	Lj3g0012238.1	Lj3g0014203.1	Lj3g0027672.1	Lj4g0010201.1	Lj5g0011248.1
OG0000422	Ca_00191	Ca_01613	Ca_05322	Ca_09208	KRG88640	KRG88641	KRG99063	KRG99065	KRH10672	KRH21676	KRH49885	KRH52144	OIV93155	OIW03419	OIW13652	OIW19814	AES90519	KEH25833	KEH25842	KEH35856	KEH35857	KEH39980	KEH39981	ESW08784	ESW18301	ESW20305	ESW31186	ESW32951	KOM31189	KOM48910	KOM52135	KOM53904	KOM54166	Vradi0095s00080.1	Vradi01g03430.1	Vradi05g12010.1	Vradi06g14380.1	Vradi07g14250.1	Vradi10g11880.1	VIT_00s0441g00020.t01	VIT_00s0525g00020.t01	VIT_03s0088g01140.t01	VIT_03s0088g01150.t01	VIT_18s0001g08550.t01	Lj1g0019713.1	Lj4g0009126.1	Lj4g0016542.1	Lj4g0027627.1	Lj5g0009397.1
OG0000423	Ca_15858	Ca_24232	Ca_26670	KRH00040	KRH65853	KRH65854	KRH65855	KRH65856	KRH65857	KRH65915	KRH75702	KRH75705	KRH75706	KRH75707	OIV93953	OIW01646	OIW18902	AES87110	AES87111	AES87116	AES87117	AES87121	KEH20249	KEH20251	KEH29037	KEH29039	KEH29040	ESW06060	ESW06061	ESW06062	ESW06063	ESW06064	ESW06065	ESW06066	ESW06067	ESW06068	KOM55156	KOM58201	KOM58210	Vradi01g13790.1	Vradi09g07630.1	Vradi09g07640.1	VIT_08s0007g01020.t01	VIT_08s0007g01030.t01	VIT_08s0007g01040.t01	Lj3g0007606.1	Lj3g0009203.1	Lj3g0009475.1	Lj3g0021066.1
OG0000424	Ca_21553	Ca_21554	Ca_26972	KRG98924	KRG98988	KRG98990	KRG98991	KRG98993	KRG98994	KRG98996	KRG98997	KRH45512	KRH45992	KRH45993	KRH45999	KRH46000	KRH46001	KRH46002	OIV90807	OIV90808	OIW04203	OIW13823	KEH28557	KEH33670	ESW18236	ESW18238	ESW18240	ESW18243	ESW18248	ESW18336	ESW18338	KOM51783	KOM51892	Vradi10g00120.1	Vradi10g00150.1	VIT_07s0005g03840.t01	VIT_07s0005g03860.t01	VIT_07s0005g03870.t01	VIT_07s0005g03880.t01	VIT_07s0005g03890.t01	VIT_07s0104g01490.t01	VIT_07s0104g01500.t01	VIT_07s0104g01530.t01	VIT_07s0104g01550.t01	VIT_07s0104g01560.t01	Lj6g0006937.1	Lj6g0007255.1	Tp57577_TGAC_v2_mRNA26121	Tp57577_TGAC_v2_mRNA26127
OG0000425	Ca_09868	Ca_10251	Ca_10701	KRG89961	KRH07822	KRH28952	KRH39392	KRH63315	KRH63316	KRH73432	KRH76500	OIV92728	OIV93677	OIV93817	OIW02778	OIW08554	OIW10772	OIW16254	AES95379	AES95380	AES95519	AES95521	AES95522	AES95524	AES95526	AET00025	AET00349	AET03532	ESW13586	ESW18040	ESW28259	ESW30032	KOM32115	KOM45323	KOM46728	KOM53368	Vradi0043s00250.1	Vradi06g03360.1	Vradi07g02050.1	Vradi10g01780.1	Vradi11g07350.1	VIT_03s0038g04100.t01	VIT_04s0044g01740.t01	VIT_18s0122g00610.t01	Lj2g0017776.1	LjContig00247g0004189.1	LjContig00564g0010978.1	Tp57577_TGAC_v2_mRNA12088	Tp57577_TGAC_v2_mRNA28873
OG0000426	Ca_01882	Ca_02057	Ca_14927	Ca_16049	KRH16236	KRH16237	KRH16238	KRH16240	KRH52021	KRH52675	KRH61323	KRH62016	KRH76799	OIV96554	OIW03740	OIW14597	AES94934	AET03944	KEH35983	KEH35984	KEH35985	KEH40299	KEH40300	ESW09174	ESW28030	ESW28926	ESW33336	ESW33540	KOM28656	KOM32305	KOM45137	KOM48174	KOM48613	Vradi05g09060.1	Vradi06g10120.1	Vradi06g10120.2	Vradi06g12070.1	Vradi07g00450.1	Vradi11g05600.1	VIT_04s0008g03820.t01	VIT_04s0023g01600.t01	VIT_09s0002g04240.t01	Lj1g0010409.1	Lj2g0016266.1	Lj4g0010424.1	Lj4g0027761.4	Lj5g0011266.1	Tp57577_TGAC_v2_mRNA1390	Tp57577_TGAC_v2_mRNA20697
OG0000427	Ca_04401	Ca_09461	Ca_21056	Ca_23370	KRG91629	KRH00393	KRH31700	KRH35179	KRH65503	KRH69117	KRH70333	OIV89613	OIV91434	OIV98552	OIW06594	OIW07428	OIW07820	OIW12547	OIW20925	OIW21982	AES60260	AES62396	AES79776	AES87548	KEH25818	ESW06602	ESW12141	ESW15513	ESW17851	ESW17852	ESW24059	KOM33929	KOM35899	KOM37418	KOM55345	KOM57902	Vradi01g12090.1	Vradi04g05870.1	Vradi08g00590.1	Vradi08g18270.1	Vradi09g08460.1	VIT_05s0049g01140.t01	VIT_18s0166g00210.t01	Lj1g0018413.1	Lj2g0008762.1	Lj3g0024626.1	Lj5g0008955.1	Lj6g0008458.1	Tp57577_TGAC_v2_mRNA10478
OG0000428	Ca_04321	Ca_21034	Ca_21044	Ca_27098	KRH08556	KRH08558	KRH08559	KRH08560	KRH08561	KRH34998	KRH70205	OIV90660	OIV90661	OIV91403	OIW01400	OIW06569	OIW07796	OIW12585	OIW21328	OIW22032	AES92609	KEH25698	KEH26077	KEH32639	KEH43584	ESW15628	ESW23860	ESW23891	ESW23895	ESW23896	ESW23897	KOM35805	KOM55775	KOM55895	KOM55904	Vradi01g09820.1	Vradi01g09830.1	Vradi01g09840.1	Vradi01g09860.1	Vradi01g09890.1	Vradi01g09920.1	VIT_18s0076g00220.t01	VIT_18s0076g00250.t01	Lj2g0014784.1	Lj2g0016811.1	Lj5g0006816.1	Lj5g0015734.1	Lj5g0028064.1	Lj6g0000263.1
OG0000429	Ca_08964	Ca_09467	Ca_09468	Ca_23129	KRG98181	KRH00399	KRH00400	KRH17142	KRH30142	KRH40790	KRH40791	KRH65488	KRH65489	KRH72788	OIW00890	OIW04402	OIW07429	OIW14292	AES79782	AES79785	KEH29223	KEH29224	KEH34417	ESW06670	ESW12128	ESW14063	ESW18847	KOM28173	KOM28174	KOM37326	KOM37327	KOM47187	KOM52683	Vradi0158s00170.1	Vradi0212s00070.1	Vradi0212s00110.1	Vradi04g05790.1	Vradi04g05800.1	Vradi06g06620.1	VIT_06s0004g07740.t01	VIT_08s0058g00970.t01	VIT_08s0058g00980.t01	VIT_18s0001g06840.t01	VIT_18s0001g06850.t01	VIT_18s0001g06890.t01	Lj1g0000992.1	Lj1g0017430.1	Lj1g0020201.1	Lj3g0001669.1
OG0000430	Ca_08130	Ca_08131	Ca_08152	Ca_19687	KRG94977	KRG95018	KRG95019	KRG95020	KRH64909	KRH64910	KRH66649	KRH66650	KRH66651	KRH66652	KRH66653	OIV89456	OIV90017	OIW03236	OIW16744	AES81032	AES81033	AES81038	AES81079	AES81080	AES81082	AES81084	KEH16464	KEH25514	KEH25519	KEH39165	ESW21057	ESW33999	ESW34005	ESW34006	ESW34007	KOM38684	KOM38686	Vradi0007s00930.1	Vradi0007s01210.1	Vradi0007s02000.1	VIT_08s0040g00320.t01	Lj1g0003561.2	Lj1g0007554.1	Lj1g0011085.1	Lj1g0015444.1	Lj4g0016335.1	Tp57577_TGAC_v2_mRNA18677	Tp57577_TGAC_v2_mRNA24480	Tp57577_TGAC_v2_mRNA24498
OG0000431	Ca_09759	Ca_17660	KRG98404	KRG98405	KRG98406	KRG98407	KRG98408	KRG98409	KRH14168	KRH14169	KRH14170	KRH14171	KRH14172	KRH14173	KRH14174	KRH14175	KRH14176	KRH14177	KRH14178	KRH14179	KRH14180	KRH46486	KRH46487	KRH46488	KRH73953	KRH73954	KRH73955	KRH73956	KRH73957	OIW02927	OIW16417	OIW20463	AES70708	AET00869	KEH34113	KEH34114	KEH34115	KEH34118	ESW14457	ESW14458	ESW18683	ESW18684	ESW18686	KOM46300	KOM52492	KOM52496	Vradi06g00780.1	VIT_19s0015g01300.t01	Lj6g0006678.1
OG0000432		KRG90203	KRG90204	KRG90205	KRG93903	KRG93904	KRG93905	KRG93906	KRG93908	KRG93909	KRG93910	KRG93911	KRG93913	KRH03715	KRH43173	KRH44762	KRH45252	KRH46676	KRH46730	KRH46731	KRH57600	KRH57601	KRH57603	KRH57604	KRH59115	KRH69677	OIW01001	OIW14031	AES68708	AET05021	KEH16238	KEH16636	KEH16638	KEH22780	KEH29483	KEH38778	ESW17386	ESW17387	ESW17389	ESW17390	ESW17398	ESW26977	KOM34438	KOM34439	KOM34440	Vradi08g04150.1	Vradi08g04170.1	Vradi08g04670.1
OG0000433						KOM24988	KOM24994	KOM25084	KOM25354	KOM25547	KOM25623	KOM25672	KOM25832	KOM25840	KOM26051	KOM26269	KOM26437	KOM26577	KOM26734	KOM27005	KOM27971	KOM28124	KOM28349	KOM28444	KOM28583	KOM29679	KOM29794	KOM31599	KOM35522	KOM37440	KOM37759	KOM40719	KOM40772	KOM40788	KOM40797	KOM40851	KOM40884	KOM43207	KOM43252	KOM43309	KOM43315	KOM43477	KOM43616	KOM45534	KOM45607	KOM45629	KOM45640	KOM47628	KOM47975
OG0000434	Ca_10495	Ca_11684	Ca_25423	KRG93577	KRG93578	KRH01224	KRH01225	KRH70795	KRH70796	KRH70797	KRH70798	KRH70799	KRH70800	KRH70801	RCW19554	OIV90235	OIW06520	OIW10277	OIW17329	AES74766	AES74767	AES77519	AES96872	KEH30798	KEH30799	KEH30800	KEH30801	KEH30802	KEH30803	ESW11541	ESW23255	ESW23256	ESW23257	ESW29712	KOM36828	KOM45914	KOM56547	Vradi0100s00520.1	Vradi01g07680.1	Vradi04g08970.1	VIT_03s0038g00850.t01	VIT_14s0108g01210.t01	Lj1g0008945.1	Lj2g0013080.2	Lj2g0018870.2	Lj4g0018299.1	Tp57577_TGAC_v2_mRNA20623	Tp57577_TGAC_v2_mRNA20624	Tp57577_TGAC_v2_mRNA20625
OG0000435	Ca_05093	Ca_13262	Ca_18019	KRG97998	KRH17286	KRH30893	KRH38971	KRH42467	KRH42468	KRH58569	KRH72934	OIV95705	OIW00713	OIW14141	OIW16070	OIW16125	AES70904	AES99146	KEH26808	KEH26810	KEH34594	ESW13943	ESW18987	ESW24602	ESW24603	ESW30827	ESW30828	ESW30829	KOM26353	KOM47083	KOM52813	KOM54547	KOM54548	Vradi01g05710.1	Vradi01g05730.1	Vradi0343s00030.1	Vradi0389s00040.1	Vradi0389s00050.1	Vradi06g05850.1	Vradi10g04550.1	VIT_01s0011g06600.t01	VIT_01s0011g06610.t01	VIT_04s0079g00600.t01	VIT_17s0000g00920.t01	Lj2g0005433.1	Lj4g0002095.1	Lj6g0012972.1	LjContig00141g0011391.1	Tp57577_TGAC_v2_mRNA12299
OG0000436	Ca_15755	Ca_21542	Ca_22277	Ca_23128	Ca_23445	Ca_24549			AES63742	AES65343	AES66447	AES68367	AES68422	AES69155	AES71056	AES75843	AES77778	AES77780	AES77962	AES87386	AES88553	AES89851	AES90482	AET02311	AET03595	KEH15856	KEH16640	KEH25718	KEH26183	KEH26186	KEH28505	KEH28506	KEH28507	KEH29279	KEH29348	KEH29636	KEH29758	KEH33156	KEH34267	KEH34268	KEH37034	KEH40324	KEH41917	KEH42775	ESW05984	ESW05995	ESW13039	ESW13349	ESW15703
OG0000437	Ca_02440	Ca_02575	Ca_14623	KRH06599	KRH08855	KRH10352	KRH22965	KRH27901	KRH40396	KRH48083	KRH59954	OIV94919	OIV99360	OIW02033	OIW03947	OIW04863	OIW08595	OIW15758	OIW19829	AES67541	AES80236	AES88741	AES94027	KEH18823	KEH21118	ESW07107	ESW11795	ESW22250	ESW24161	ESW30515	ESW32091	KOM27099	KOM28425	KOM37080	KOM44240	KOM55178	KOM57136	Vradi01g13900.1	Vradi04g02490.1	Vradi09g04250.1	Vradi11g02050.1	VIT_02s0025g00210.t01	VIT_06s0004g03680.t01	Lj1g0001966.1	Lj3g0001573.1	Lj3g0005785.1	Lj3g0008964.1	Lj4g0022509.1	LjContig00312_ERROPOS870357g0009122.1
OG0000438	Ca_06415	Ca_06416	Ca_06417	Ca_14829	KRG89226	KRG89227	KRH49793	KRH49794	KRH50228	KRH71196	KRH71197	KRH71198	KRH71199	KRH71200	KRH71201	OIV93264	OIW01916	OIW01917	OIW10164	OIW10165	AES90243	AES90244	AES90245	AES90247	KEH40749	ESW06053	ESW12690	ESW25153	ESW28517	ESW28518	KOM31831	KOM37789	KOM46196	Vradi04g00940.1	Vradi11g11370.1	VIT_03s0063g01150.t01	VIT_03s0063g01160.t01	VIT_03s0063g01180.t01	VIT_03s0063g01210.t01	VIT_03s0063g01260.t01	VIT_03s0063g01280.t01	VIT_03s0063g01290.t01	VIT_03s0063g01310.t01	VIT_03s0063g01330.t01	VIT_03s0063g01340.t01	Lj4g0009235.1	Lj4g0013679.1	Lj4g0024554.1	Lj4g0024780.1
OG0000439	Ca_04369	Ca_16728	Ca_16731	KRG90400	KRG91685	KRH08656	KRH14346	KRH14349	KRH33691	KRH35111	KRH35112	KRH70267	OIV89228	OIV89230	OIV89231	OIV91422	OIW03033	OIW06387	OIW06389	OIW06398	OIW06399	OIW07817	OIW21536	AES62303	AES62321	AES62322	AES62323	AES70623	AES70628	AES70633	AES88792	KEH25933	KEH30241	ESW14324	ESW15557	ESW15558	ESW23976	KOM35860	KOM35861	KOM46551	KOM55503	Vradi01g11820.1	Vradi06g01500.1		Lj2g0017521.1	Lj5g0011961.1	Tp57577_TGAC_v2_mRNA13024	Tp57577_TGAC_v2_mRNA13045	Tp57577_TGAC_v2_mRNA14991
OG0000440	Ca_02435	Ca_05754	Ca_10319	Ca_12502	KRH00178	KRH14983	KRH31119	KRH59918	KRH66037	KRH73155	KRH73158	KRH75839	KRH77555	OIV89254	OIW02714	OIW11096	OIW14216	OIW16182	AES71114	AES94037	AES99544	KEH21072	KEH28859	KEH34782	ESW05926	ESW12368	ESW13785	ESW32069	ESW35517	KOM37575	KOM39569	KOM46929	KOM57114	KOM58245	Vradi03g08730.1	Vradi06g04700.1	Vradi07g30650.1	Vradi08g04300.1	Vradi09g07490.1	VIT_02s0025g03390.t01	VIT_13s0067g00220.t01	VIT_15s0046g02410.t01	VIT_15s0046g02420.t01	Lj3g0005299.1	Lj4g0025304.1	Lj6g0026698.1	LjContig00312_ERROPOS870357g0025374.1	LjContig00357g0025452.1	Tp57577_TGAC_v2_mRNA16523
OG0000441	Ca_00203	Ca_05332	Ca_06953	Ca_16357	KRH10687	KRH21648	KRH22224	KRH22225	KRH25893	KRH27115	KRH49903	KRH49904	KRH55613	OIV91606	OIV93160	OIV96117	OIV99136	OIV99164	OIW03167	OIW05965	OIW10490	OIW15461	AES63626	AES66858	AES66859	AES89902	KEH30756	KEH31186	ESW04977	ESW04978	ESW20290	ESW21682	ESW21683	ESW31199	ESW31200	KOM31171	KOM43856	KOM49938	KOM57397	Vradi0023s00690.1	Vradi0194s00210.1	Vradi02g09510.1	VIT_00s0532g00020.t01	VIT_19s0014g05070.t01	Lj3g0002870.1	Lj3g0020976.1	Lj4g0020235.1	Lj6g0000863.1	Tp57577_TGAC_v2_mRNA14372
OG0000442	Ca_00698	Ca_20216	Ca_20217	Ca_20218	Ca_27271	Ca_27272	Ca_27273	Ca_27556	KRG96374	KRH11536	KRH28615	KRH36553	KRH38092	KRH51168	KRH62256	OIV91844	OIV96068	OIW13848	AES64492	AES66642	AES66646	AES68146	AES90684	AES92755	AET01018	KEH28914	KEH29507	KEH36963	ESW19644	ESW26013	ESW26014	KOM33690	KOM53321	Vradi07g26640.1	Vradi10g07540.1	VIT_00s0187g00040.t01	Lj1g0005399.1	Lj1g0008205.1	Lj3g0000523.1	Lj6g0022755.1	Tp57577_TGAC_v2_mRNA1338	Tp57577_TGAC_v2_mRNA20686	Tp57577_TGAC_v2_mRNA22621	Tp57577_TGAC_v2_mRNA22623	Tp57577_TGAC_v2_mRNA31490	Tp57577_TGAC_v2_mRNA34368	Tp57577_TGAC_v2_mRNA36539	Tp57577_TGAC_v2_mRNA37112	Tp57577_TGAC_v2_mRNA37115
OG0000443	Ca_16399	Ca_16413	Ca_21814	KRG88556	KRH12488	KRH12489	KRH12490	KRH12491	KRH12492	KRH12493	KRH12494	KRH12503	KRH12504	KRH12505	KRH12506	KRH12507	KRH12508	KRH12509	KRH17014	KRH17015	KRH17016	KRH72655	KRH72656	KRH72657	KRH72658	RCH53558	RCH53559	RCW19021	RCW19022	RCW19023	RCW19024	OIV93955	OIW04901	OIW20060	OIW20713	KEH18812	ESW04945		Vradi07g06230.1	VIT_03s0091g00940.t01	VIT_04s0023g00220.t01	VIT_10s0071g00410.t01	VIT_10s0071g00460.t01	VIT_10s0071g00490.t01	VIT_10s0071g00520.t01	VIT_13s0047g01130.t01	Lj6g0002919.2	Lj6g0014367.1	Lj6g0024184.2
OG0000444	Ca_02724	Ca_03177	Ca_10061	Ca_11574	KRH02682	KRH10048	KRH12429	KRH12430	KRH12431	KRH23270	KRH37426	KRH44103	KRH47074	KRH61534	OIV97380	OIV98377	OIW03137	OIW12074	OIW15129	OIW15529	OIW15909	AES65484	AES67813	AET01644	KEH32494	KEH32495	KEH39505	ESW07514	ESW07515	ESW08840	ESW10703	ESW22485	ESW26626	KOM39911	KOM42147	KOM44410	KOM47722	Vradi05g02320.1	Vradi05g11650.1	Vradi05g21180.1	Vradi07g23030.1	Vradi09g02180.1	VIT_04s0008g01000.t01	VIT_09s0002g01760.t01	VIT_11s0016g01920.t01	Lj3g0002273.1	Lj3g0004864.1	Lj6g0007366.1	Tp57577_TGAC_v2_mRNA30547
OG0000445	Ca_00979	Ca_03118	Ca_03475	Ca_18331	KRG96468	KRH12090	KRH12615	KRH19379	KRH19380	KRH19381	KRH19382	KRH37554	KRH37555	KRH37556	KRH68215	KRH68216	OIV90980	OIV95384	OIV97337	OIV98343	OIW00205	OIW18772	OIW19327	AES61743	AES92143	AES92146	KEH24408	KEH37657	ESW10611	ESW10612	ESW10933	ESW26537	ESW35131	ESW35132	KOM33309	KOM39439	KOM39982	Vradi03g06190.1	Vradi05g01720.1	Vradi05g01720.2	Vradi07g23690.1	VIT_05s0077g01930.t01	VIT_07s0005g00750.t01	VIT_11s0016g00470.t01	Lj1g0005811.1	Lj4g0020918.1	Lj5g0007082.1	Lj6g0005452.2	Lj6g0005661.1
OG0000446	Ca_10044	KRH06107	KRH06108	KRH06109	KRH06110	KRH06111	KRH06112	KRH06151	KRH06152	KRH47535	KRH47536	KRH47537	KRH47538	KRH47539		AES79081	AES86746	AET01700	AET01702	AET01705	AET01706	AET01710	KEH15824	KEH15878	KEH15879	KEH18425	KEH18426	KEH18427	KEH18432	KEH18433	KEH18437	KEH18438	ESW07001	ESW07115	ESW07126	ESW07485	ESW07486	ESW07487	ESW07488	ESW07489	KOM26924	KOM26926	KOM26927	KOM26932	KOM48716	Vradi09g02250.1		Lj3g0008886.1	Lj3g0009106.1
OG0000447	Ca_03170	Ca_11580	KRH02672	KRH02673	KRH02674	KRH12442	KRH12443	KRH12444	KRH12445	KRH12446	KRH12447	KRH12448	KRH19220	KRH19221	KRH19222	KRH19223	KRH19224	KRH19225	KRH19226	KRH19227	KRH19228	KRH19229	KRH19230	KRH19231	KRH19232	KRH19233	KRH19234	KRH19235	KRH19236	KRH37439	KRH37440	OIV97375	OIV99747	OIW18732	OIW21725	KEH32481	KEH32482	KEH37496	KEH37497	KEH37498	ESW10693	ESW10694	ESW26618	KOM39917	KOM47715	Vradi05g02260.1	Vradi07g23080.1	VIT_11s0016g01790.t01	Lj4g0027157.1
OG0000448	Ca_19000	KRG89255	KRG89256	KRG89257	KRG99276	KRG99277	KRG99278	KRG99279	KRG99280	KRG99281	KRG99282	KRG99283	KRG99284	KRG99285	KRG99286	KRH45724	KRH45725	KRH45726	KRH45727	KRH45728	KRH45729	KRH45730	KRH45731	KRH45732	KRH49731	KRH49732	KRH49733	KRH49734	KRH49735	KRH49736	OIV93736	OIV93913	OIW01908	OIW04845	OIW04846	OIW17342	AET03174	KEH19961	KEH40707	ESW25172	ESW25173	ESW25174	ESW25653	ESW25654	KOM28260	KOM46236	Vradi0073s00080.1	Vradi11g11530.1	VIT_10s0071g00660.t01
OG0000449	Ca_08359	Ca_08362	Ca_08363	KRG92138	KRG92139	KRG92141	KRG92173	KRH34649	KRH34650	KRH34651	KRH46140	KRH46141	KRH47607	OIW01728	AET01766	KEH40110	KEH43306	KEH43307	ESW18441	ESW18447	ESW18448	ESW18449	KOM51458	Vradi10g00580.1	VIT_03s0017g00930.t01	VIT_05s0102g00790.t01	VIT_05s0102g00810.t01	VIT_05s0102g00830.t01	VIT_05s0102g00850.t01	VIT_05s0102g00900.t01	VIT_05s0102g00920.t01	VIT_05s0102g00970.t01	VIT_05s0102g00980.t01	VIT_05s0102g01080.t01	VIT_05s0102g01090.t01	VIT_05s0102g01130.t01	VIT_09s0002g01200.t01	VIT_09s0002g01220.t01	VIT_09s0002g01250.t01	VIT_09s0002g01280.t01	VIT_09s0002g01290.t01	VIT_09s0002g01300.t01	VIT_09s0002g01310.t01	VIT_19s0014g03770.t01	VIT_19s0014g03780.t01	VIT_19s0014g03840.t01	VIT_19s0027g01010.t01	Lj3g0005173.1	Lj6g0014847.1
OG0000450	Ca_01130	Ca_03655	Ca_03656	Ca_22328	Ca_22332	Ca_22336	KRG92919	KRG92920	KRG96767	KRH33870	KRH47364	KRH47365	KRH47367	KRH47368	KRH47393	KRH68484	KRH75814	OIW07103	OIW07104	OIW07105	OIW13480	OIW17486	AES61415	AES61417	AES61418	AES61419	AES82417	AES86316	AES86317	ESW16955	ESW16956	ESW18993	ESW20789	ESW21848	KOM35498	KOM43881	KOM44586	KOM52821	Vradi08g12270.1	VIT_05s0077g01950.t01	VIT_14s0060g01950.t01	Lj1g0001962.1	Lj1g0008492.1	Lj1g0014098.1	Lj3g0012240.1	Lj3g0023271.1	Lj5g0009755.1	Lj5g0018266.1	Tp57577_TGAC_v2_mRNA1653
OG0000451	Ca_10562	Ca_25093	Ca_26785	KRG93436	KRG93437	KRG99216	KRG99217	KRH45769	KRH45770	KRH45771	KRH45772	KRH45773	KRH45774	KRH69432	KRH69433	KRH69434	KRH74716	RCW19072	RCW19073	OIV93101	OIV93102	OIV94540	OIW06693	OIW10526	OIW12423	AES74611	AES96396	AET03097	KEH19930	ESW23153	ESW23154	ESW25681	ESW29526	ESW29527	KOM28235	KOM29205	KOM56766	Vradi01g01270.1	Vradi01g01270.2	Vradi05g04790.1	Vradi05g04790.2	Vradi07g05100.1	Vradi07g05100.2	VIT_01s0026g01010.t01	VIT_14s0066g02330.t01	VIT_15s0024g01450.t01	Lj2g0011859.1	Lj2g0021309.1	Lj4g0011434.3
OG0000452	Ca_08199	Ca_10254	KRG88614	KRG88615	KRG88616	KRG94047	KRG94050	KRG94052	KRG94053	KRG94056	KRG94057	KRG94058	KRG94064	KRG94069	KRG94896	KRG94897	KRH06640	KRH06641	KRH06642	KRH06645	KRH73429	OIW02775	OIW02776	OIW03277	OIW04150	OIW04151	OIW04152	OIW04153	AES80916	AET00020	KEH23545	KEH28339	KEH28340	ESW33856	ESW33857	ESW33858	ESW33859	ESW33860	KOM38590	KOM38591	KOM38592	KOM38593	KOM38595	Vradi0007s00680.1	Vradi0007s00900.1	Vradi0007s01970.1	VIT_06s0009g01030.t01	VIT_08s0056g01670.t01	Lj1g0011818.2
OG0000453	Ca_03305	Ca_15993	Ca_17412	Ca_22150	KRG93765	KRH45170	KRH71073	KRH71074	KRH71075	KRH71076	KRH72362	KRH75229	OIV90181	OIV99839	OIW02224	OIW04682	OIW05450	OIW07331	OIW19469	AES92453	KEH17047	KEH17048	KEH21800	KEH21801	KEH25223	KEH25224	KEH32608	ESW11350	ESW11351	ESW23437	ESW25537	ESW26845	KOM32851	KOM36667	KOM46052	KOM56356	Vradi01g07840.1	Vradi04g09870.1	Vradi11g12360.1	VIT_01s0010g01000.t01	VIT_11s0037g00960.t01	VIT_14s0083g00620.t01	Lj1g0021946.1	Lj2g0020530.2	Lj2g0020761.1	Lj4g0018904.1	Lj6g0012302.1	Tp57577_TGAC_v2_mRNA16482	Tp57577_TGAC_v2_mRNA25682
OG0000454	Ca_18486	Ca_19670	Ca_22023	Ca_26567	Ca_26611	Ca_26613	Ca_26616	KRH27830	KRH41938	KRH49937	KRH71016	KRH75177	OIV89451	OIV93172	OIV93173	OIV94889	OIW02216	OIW04693	OIW10504	AES68407	AES69173	AES72659	AES72665	AES90393	AES90454	AES96793	KEH17538	ESW06232	ESW06235	ESW06502	ESW19851	ESW19891	ESW25449	ESW31236	KOM31125	KOM45805	KOM51946	KOM53524	Vradi0169s00180.1	Vradi07g15670.1	Vradi10g02160.1	VIT_00s0181g00010.t01	VIT_14s0083g00020.t01	VIT_14s0083g00030.t01	VIT_14s0083g00040.t01	Lj1g0002753.1	Lj2g0019084.2	Lj2g0021594.1	Lj4g0002741.1
OG0000455	Ca_03033	Ca_15350	Ca_18771	Ca_19479	Ca_22131	Ca_23249	KRH45883	KRH54527	KRH63378	KRH70692	KRH70693	KRH70694	KRH70695	KRH74828	KRH74829	OIV98272	OIW16872	AES87159	AES87170	AES91243	AES96632	KEH15335	KEH15842	KEH16071	KEH16722	KEH16724	KEH16732	KEH16733	KEH19765	ESW10196	ESW25811	ESW29657	ESW29658	KOM31445	KOM45728	KOM56461	Vradi03g09310.1	Vradi07g05200.1	Vradi07g05800.1	VIT_01s0026g02080.t01	VIT_16s0039g01470.t01	VIT_17s0000g05920.t01	Lj1g0004827.4	Lj2g0018294.2	Tp57577_TGAC_v2_mRNA12529	Tp57577_TGAC_v2_mRNA12549	Tp57577_TGAC_v2_mRNA23595	Tp57577_TGAC_v2_mRNA34366	Tp57577_TGAC_v2_mRNA34367
OG0000456	Ca_02620	Ca_16103	Ca_16682	Ca_21133	KRG99553	KRG99954	KRH10252	KRH15089	KRH23079	KRH24786	KRH29792	KRH29793	KRH30982	KRH49103	KRH73046	OIV98635	OIV99390	OIW01241	OIW02681	OIW05752	OIW07478	OIW09184	AES99370	KEH22886	KEH30169	KEH39447	ESW04057	ESW05990	ESW12527	ESW13858	ESW22323	ESW35407	KOM26195	KOM38016	KOM47002	Vradi0111s00210.1	Vradi02g04870.1	Vradi04g02040.1	Vradi06g05230.1	Vradi09g07150.1	VIT_06s0004g04860.t01	VIT_08s0007g00440.t01	VIT_13s0019g01650.t01	Lj1g0018533.1	Lj3g0000353.1	Lj3g0006367.1	Lj3g0006826.1	LjContig00141g0010825.1	Tp57577_TGAC_v2_mRNA14962
OG0000457	Ca_01708	Ca_09096	Ca_10088	Ca_25156	KRH03045	KRH05374	KRH47125	KRH52321	KRH54920	KRH54921	KRH54922	KRH54923	KRH61658	KRH72309	OIV96455	OIV97716	OIV98509	OIW11846	OIW14971	OIW17174	OIW19487	AES59111	AES73542	KEH18347	ESW07548	ESW08933	ESW10386	ESW26875	ESW33078	KOM29442	KOM30238	KOM32882	KOM42071	KOM48795	Vradi02g13830.1	Vradi05g11030.1	Vradi06g13570.1	Vradi07g21370.1	Vradi09g01970.1	VIT_04s0008g06640.t01	VIT_09s0002g02140.t01	VIT_11s0037g00210.t01	Lj1g0003604.1	Lj1g0022646.1	Lj3g0027297.1	Lj4g0019947.1	Lj6g0010602.1	Tp57577_TGAC_v2_mRNA1905	Tp57577_TGAC_v2_mRNA40168
OG0000458	Ca_02652	Ca_07269	Ca_21713	KRG95308	KRH10191	KRH13927	KRH20837	KRH20838	KRH23146	KRH24697	KRH27490	KRH27491	KRH43510	KRH66988	OIV92339	OIW05202	OIW06200	OIW07975	OIW08950	OIW11445	OIW15945		ESW03997	ESW05829	ESW17627	ESW20855	ESW22376	ESW34245	KOM34150	KOM38805	KOM40522	KOM42485	KOM44339	KOM50790	Vradi02g04430.1	Vradi02g14360.1	Vradi03g02100.1	Vradi04g01640.1	Vradi05g16860.1	Vradi08g02240.1	VIT_06s0004g01870.t01	VIT_08s0007g08070.t01	VIT_13s0064g01060.t01	Lj1g0000970.1	Lj3g0019003.1	Lj3g0023894.1	Tp57577_TGAC_v2_mRNA1898	Tp57577_TGAC_v2_mRNA29429	Tp57577_TGAC_v2_mRNA29432
OG0000459	Ca_09496	Ca_15715	Ca_20329	KRH00430	KRH00431	KRH00432	KRH00433	KRH00434	KRH09546	KRH09547	KRH09548	KRH09549	KRH09550	KRH13093	KRH13094	KRH13095	KRH40719	KRH44747	KRH62755	OIV98536	OIW00929	OIW06157	OIW08152	OIW13291	OIW13456	AES68348	AES68349	AET02620	KEH23276	ESW06559	ESW06560	ESW12065	ESW12066	ESW20746	ESW28305	KOM28160	KOM32068	KOM42981	KOM58701	Vradi04g05440.1	Vradi05g21640.1	Vradi07g02450.1	Vradi09g05190.1	VIT_08s0058g01400.t01	VIT_13s0047g01210.t01	Lj1g0016921.1	Lj3g0003296.1	Lj3g0015673.1	Tp57577_TGAC_v2_mRNA26362
OG0000460	Ca_04491	Ca_06267	Ca_16386	Ca_19784	KRH00639	KRH00640	KRH00641	KRH09110	KRH09111	KRH35356	KRH35357	KRH35358	KRH38561	KRH38562	KRH38563	KRH40538	KRH40539	KRH40540	KRH48235	KRH48236	OIV91466	OIW02092	OIW04799	OIW06623	AES62546	AES80044	KEH16395	KEH18947	ESW06955	ESW11949	ESW15371	ESW15372	ESW24321	KOM35992	KOM37218	KOM54956	KOM57356	Vradi0122s00300.1	Vradi01g14740.1	Vradi08g19030.1	Vradi09g09920.1	VIT_15s0048g02000.t01	VIT_16s0100g00670.t01	Lj1g0005668.1	Lj2g0001819.1	Lj3g0021354.2	LjContig00238g0005893.1	Tp57577_TGAC_v2_mRNA11117	Tp57577_TGAC_v2_mRNA1498
OG0000461	Ca_00534	Ca_01204	Ca_03725	KRH02197	KRH21021	KRH34012	KRH34013	KRH34014	KRH34015	KRH34016	KRH34017	KRH34018	KRH34019	KRH50926	KRH68661	OIV90828	OIV91943	OIV95798	OIW13834	OIW13947	AES64252	AES82586	AES91777	KEH24540	KEH24541	KEH24542	KEH43056	ESW16777	ESW16778	ESW19113	ESW19860	ESW26220	KOM33551	KOM52919	KOM53530	KOM55053	Vradi07g25600.1	Vradi08g12950.1	Vradi10g05280.1	Vradi10g08910.1	VIT_05s0020g01890.t01	VIT_14s0030g01260.t01	Lj1g0018376.1	Lj5g0006629.1	LjContig00389g0006176.1	Tp57577_TGAC_v2_mRNA1543	Tp57577_TGAC_v2_mRNA15453	Tp57577_TGAC_v2_mRNA24289	Tp57577_TGAC_v2_mRNA2803
OG0000462	Ca_03749	Ca_07806	Ca_28173	KRG92657	KRG92658	KRG92659	KRG92660	KRG95574	KRG95575	KRG96956	KRH32052	KRH32053	KRH34076	KRH34077	KRH67255	KRH71386	KRH71387	KRH71388	OIV90810	OIV90811	OIV95154	OIW07148	AES60842	KEH23812	KEH43029	KEH43030	ESW16650	ESW16651	ESW16815	ESW19149	ESW34454	ESW34455	ESW34456	KOM25119	KOM35055	KOM55080	Vradi03g01060.1	Vradi03g01060.2	Vradi08g09220.1	Vradi08g13190.1	Vradi10g05530.1	Vradi10g05530.2	VIT_07s0151g00310.t01	VIT_14s0030g01870.t01	Lj1g0002050.1	Lj1g0006744.1	Lj5g0001138.1	Lj5g0010876.1	Tp57577_TGAC_v2_mRNA19751
OG0000463	Ca_22078	KRG93566	KRH01212	KRH01217	KRH40047	KRH40048	KRH40049	KRH40053	OIV90240	OIV90241	OIW06517	OIW15666	OIW15668	OIW21250	AES77790	AES99291	AES99297	AES99300	AES99302	AES99304	AES99309	AES99317	AES99320	AET03003	KEH16283	KEH16415	KEH17326	KEH17756	ESW11530	ESW11532	ESW11533	ESW11534	KOM36835		VIT_02s0033g00370.t01	VIT_02s0033g00390.t01	VIT_02s0033g00400.t01	VIT_02s0033g00410.t01	VIT_02s0033g00430.t01	VIT_02s0033g00450.t01	VIT_14s0006g01280.t01	VIT_14s0006g01290.t01	VIT_14s0006g01340.t01	Lj1g0025265.1	Lj2g0014088.1	Tp57577_TGAC_v2_mRNA29601	Tp57577_TGAC_v2_mRNA29603	Tp57577_TGAC_v2_mRNA34685	Tp57577_TGAC_v2_mRNA3558
OG0000464	Ca_20035	KRH69495	KRH69496	KRH69497	KRH69503	KRH69504	KRH69505	KRH74651	KRH74652	KRH74656	KRH74659	OIV94525	OIW10544	OIW10545	AES73885	AES96261	AES96262	AES96263	AES96267	AES96268	AET05392	KEH22109	KEH22110	ESW29479	ESW29480	ESW29481	ESW29482	ESW29483	ESW29484	KOM30046	KOM45643	KOM45644	KOM45645	KOM45646	Vradi0300s00010.1	Vradi0300s00040.1	VIT_01s0026g00810.t01	Lj2g0000543.1	Lj2g0003835.1	Lj2g0004370.1	Lj2g0005803.1	Lj2g0006004.1	Lj2g0007293.1	Lj2g0014581.1	Lj2g0019819.1	Lj2g0020948.1	Tp57577_TGAC_v2_mRNA4528	Tp57577_TGAC_v2_mRNA4537	Tp57577_TGAC_v2_mRNA4550
OG0000465	Ca_09772	Ca_09773	KRH14131	KRH14132	KRH14133	KRH14134	KRH42712	OIW16227	AES99851	ESW05346	ESW05347	ESW14479	ESW14481	ESW14488	ESW25032	ESW25033	ESW25034	ESW25035	ESW25036	ESW25037	ESW25038	ESW25039	ESW25040	ESW25041	ESW25042	ESW25043	ESW25044	ESW25045	ESW25046	ESW25047	ESW25048	ESW25049	ESW25050	ESW25052	KOM26272	KOM27541	KOM27542	KOM27544	KOM46121	KOM46123	KOM46124	KOM46312	KOM46318	KOM49590	KOM49591			Lj3g0003923.1	Lj3g0012284.1
OG0000466		KRG90320	KRG90788	KRH00499	KRH03759	KRH04178	KRH13045	KRH16598	KRH18371	KRH25024	KRH26644	KRH30686	KRH37742	KRH38507	KRH38651	KRH48673	KRH50346	KRH52992	KRH53641	KRH57212	KRH62318	KRH71702	KRH72193		AES66475	AES74578	KEH21942					Lj1g0003300.1	Lj1g0005097.1	Lj1g0006237.1	Lj1g0010084.1	Lj1g0014986.1	Lj1g0017353.1	Lj1g0024846.1	Lj1g0025486.1	Lj2g0003740.1	Lj2g0010710.1	Lj2g0015900.1	Lj2g0017664.1	Lj3g0001624.1	Lj3g0013193.1	Lj3g0019801.1	Lj4g0006853.1	Lj4g0019962.1	Lj4g0023000.1
OG0000467				AES64922	AES75539	AET02961	AET02969	KEH15174	KEH15334	KEH15434	KEH15624	KEH15685	KEH15948	KEH16031	KEH16119	KEH16155	KEH16162	KEH16222	KEH16249	KEH16487	KEH16697	KEH16748	KEH16808	KEH16870	KEH16924	KEH16968	KEH17094	KEH17331	KEH17549	KEH18448	KEH19245	KEH19327	KEH19508	KEH22052	KEH22113	KEH22204	KEH26062	KEH26274	KEH28185	KEH29200	KEH29344	KEH33591	KEH41655	KEH41657	KEH41659	KEH41695			Vradi06g07040.1
OG0000468	Ca_04780	Ca_05223	Ca_15369	Ca_15370	Ca_15371	KRH24467	KRH24468	KRH29451	KRH29452	KRH29453	KRH29454	KRH42209	KRH51527	KRH51528	KRH51529	KRH58335	KRH60842	OIV91560	OIV96216	OIV96217	OIV99487	OIW05690	OIW08715	OIW13178	OIW18979	AES89107	AES89113	AES89118	KEH30440	ESW03823	ESW08162	ESW31061	KOM31296	KOM42338	KOM50898	Vradi0048s00500.1	Vradi02g03300.1	VIT_03s0063g02610.t01	VIT_18s0166g00180.t01	Lj1g0011094.1	Lj3g0007386.1	Lj3g0014585.1	Lj4g0010229.1	Tp57577_TGAC_v2_mRNA20090	Tp57577_TGAC_v2_mRNA20096	Tp57577_TGAC_v2_mRNA20420	Tp57577_TGAC_v2_mRNA24626	Tp57577_TGAC_v2_mRNA24627	Tp57577_TGAC_v2_mRNA37395
OG0000469	Ca_00184	Ca_00739	Ca_05328	Ca_09763	Ca_17104	Ca_17171	Ca_19005	Ca_19007	Ca_19008	Ca_19048	Ca_19049	Ca_19066	Ca_19070	Ca_19073	Ca_19074	Ca_19083	Ca_21785	Ca_21786	Ca_23211	Ca_23212	Ca_23987	Ca_23988	Ca_23995	Ca_25006	Ca_27104	Ca_27489	KRG96085	KRG96086	KRG96087	KRH19985	KRH67797	KRH67798	KRH67799	OIW15792	OIW20396	AES60673	AES81953	KEH24066	ESW17275	ESW17276	ESW34816	KOM29245	KOM34595	Vradi03g03970.1	Vradi08g06140.1	VIT_08s0007g04390.t01	Lj1g0026261.1	Lj5g0020997.1	Tp57577_TGAC_v2_mRNA28035
OG0000470	Ca_00335	Ca_00336	Ca_02455	Ca_11271	Ca_17708	KRG88624	KRH00241	KRH10937	KRH10940	KRH21362	KRH25647	KRH49389	KRH55895	KRH65726	KRH75968	OIV93244	OIV99255	OIW00839	OIW01183	OIW13700	AES63893	AES63894	AES89710	KEH28875	KEH28876	KEH39190	ESW04764	ESW05882	ESW12324	ESW20114	ESW27150	KOM33111	KOM37498	KOM50201	KOM53746	Vradi0297s00070.1	Vradi02g08830.1	Vradi07g18060.1	Vradi09g09600.1	Vradi10g10600.1	VIT_08s0105g00350.t01	VIT_10s0003g00260.t01	Lj1g0026872.1	Lj3g0000161.1	Lj3g0007224.1	Tp57577_TGAC_v2_mRNA12044	Tp57577_TGAC_v2_mRNA12166	Tp57577_TGAC_v2_mRNA13765	Tp57577_TGAC_v2_mRNA6694
OG0000471	Ca_04413	Ca_04415	Ca_05792	Ca_15012	Ca_21777	KRG91604	KRH08780	KRH27876	KRH35220	KRH41255	KRH41256	KRH77597	KRH77598	OIV94925	OIW06241	OIW08074	OIW09942	OIW11103	AES62422	AES94005	KEH21161	KEH21162	KEH25715	KEH43666	ESW15484	ESW24101	ESW30536	ESW32114	ESW32115	KOM27115	KOM35914	KOM55249	KOM57157	Vradi01g13370.1	Vradi07g29830.1	Vradi08g18390.1	Vradi11g01860.1	VIT_02s0025g00650.t01	VIT_16s0050g01830.t01	VIT_16s0050g01840.t01	VIT_16s0050g01850.t01	Lj2g0027562.1	Lj4g0020446.1	LjContig00312_ERROPOS870357g0020829.1	Tp57577_TGAC_v2_mRNA3515	Tp57577_TGAC_v2_mRNA3516	Tp57577_TGAC_v2_mRNA37839	Tp57577_TGAC_v2_mRNA6901	Tp57577_TGAC_v2_mRNA6902
OG0000472	Ca_07552	Ca_07553	Ca_07554	Ca_07556	Ca_18906	Ca_18908	KRG89883	KRG89884	KRG89888	KRG89889	KRH17965	KRH17966	KRH29668	KRH29669	OIV98535	OIV99425	OIW08664	OIW08665	AES71573	AES71576	KEH30273	KEH35114	KEH35115	ESW03972	ESW18149	ESW18151	KOM26680	KOM26682	KOM50772	Vradi02g04260.1	Vradi10g01680.1	Vradi10g01690.1	VIT_06s0004g01450.t01	VIT_06s0004g01460.t01	VIT_06s0004g01470.t01	VIT_06s0004g01480.t01	VIT_06s0004g01500.t01	VIT_06s0004g01510.t01	VIT_13s0064g01480.t01	VIT_13s0064g01500.t01	Lj3g0003529.1	Lj3g0023964.1	Lj6g0006024.1	Lj6g0012193.1	Lj6g0013751.1	Tp57577_TGAC_v2_mRNA20099	Tp57577_TGAC_v2_mRNA23853	Tp57577_TGAC_v2_mRNA23854	Tp57577_TGAC_v2_mRNA25411
OG0000473	Ca_10561	Ca_12739	Ca_16346	Ca_17052	KRG93438	KRG97512	KRG99564	KRH25864	KRH55652	OIV90315	OIW05969	OIW12424	AES72134	AES74595	AES74597	AES74614	AES74618	AES74622	AES74626	AES74630	AES78925	AES89882	KEH24932	KEH24933	KEH24934	ESW04956	ESW12738	ESW23156	ESW35688	KOM27057	KOM38157	KOM39722	KOM49957	Vradi01g01300.1	Vradi0259s00130.1	Vradi02g09400.1	Vradi02g12330.1	VIT_01s0137g00350.t01	VIT_14s0066g02320.t01	VIT_17s0000g09760.t01	VIT_19s0014g05420.t01	VIT_19s0085g00060.t01	Lj2g0020862.1	Lj2g0024904.1	Lj3g0020583.1	Lj6g0020711.1	Tp57577_TGAC_v2_mRNA27720	Tp57577_TGAC_v2_mRNA30232	Tp57577_TGAC_v2_mRNA33673
OG0000474	Ca_00928	Ca_05700	KRG94591	KRG96383	KRG96384	KRH06899	KRH41099	KRH41100	KRH41101	KRH41102	KRH41103	KRH41104	KRH59786	KRH68118	KRH68119	KRH68120	KRH68121	KRH68122	KRH68123	KRH68124	OIW00250	OIW13352	OIW17782	OIW18276	OIW18277	AES78320	AES82086	KEH20987	KEH20988	KEH21932	ESW31988	ESW33686	ESW35058	KOM30461	KOM30462	KOM38379	KOM39503	Vradi0146s00290.1	Vradi07g30070.1	Vradi07g30080.1	VIT_07s0104g01380.t01	VIT_14s0068g01590.t01	VIT_17s0000g00890.t01	VIT_18s0001g04700.t01	Lj1g0019088.2	Lj1g0019163.1	Lj4g0016609.1	Tp57577_TGAC_v2_mRNA13276	Tp57577_TGAC_v2_mRNA33366
OG0000475	Ca_09802	Ca_11745	Ca_16853	Ca_18263	KRH14073	KRH46585	KRH66199	KRH66200	KRH66201	KRH73848	KRH73849	KRH74041	KRH74042	OIW01318	OIW02896	OIW04248	OIW04286	OIW16443	OIW21246	AES79032	AET00629	AET00981	AET01347	KEH28484	ESW06247	ESW12723	ESW14351	ESW14352	ESW14353	ESW14516	KOM37695	KOM46350	KOM46576	KOM58447	Vradi04g00690.1	Vradi06g00370.1	Vradi06g01320.1	Vradi09g06780.1	Vradi09g06780.2	VIT_00s1365g00010.t01	VIT_12s0059g00560.t01	VIT_19s0090g01440.t01	Lj3g0008493.1	LjContig00081g0018909.1	LjContig00272g0014747.1	Tp57577_TGAC_v2_mRNA15559	Tp57577_TGAC_v2_mRNA27738	Tp57577_TGAC_v2_mRNA29972	Tp57577_TGAC_v2_mRNA31685
OG0000476	Ca_02310	Ca_08242	Ca_12792	Ca_19158	KRG94812	KRG94813	KRG94814	KRH04228	KRH04229	KRH06710	KRH06711	KRH06712	KRH06713	KRH08494	KRH08495	KRH57522	KRH77294	OIV89542	OIV90063	OIV93379	OIV94092	OIV94634	OIV97070	OIW03322	OIW10858	AES75190	AES94348	KEH23527	KEH23528	KEH25601	KEH31619	ESW23839	ESW27707	ESW33933	ESW33934	KOM32522	KOM38531	KOM55604	Vradi0007s00750.1	Vradi07g12110.1	Vradi09g08730.1	VIT_08s0007g07400.t01	VIT_16s0039g02720.t01	VIT_16s0039g02750.t01	Lj1g0010014.2	Lj2g0026992.1	Lj4g0018858.1	Tp57577_TGAC_v2_mRNA17712	Tp57577_TGAC_v2_mRNA17713
OG0000477	Ca_01114	Ca_02993	Ca_03641	Ca_14782	KRG92948	KRG92949	KRH11998	KRH33847	KRH37030	KRH68429	KRH68461	OIV90883	OIV91678	OIV95916	OIW00136	OIW13052	OIW13734	OIW17683	OIW18400	AES61448	AES65063	AES82394	AES92574	KEH32336	ESW10960	ESW16980	ESW26335	ESW35309	ESW35331	KOM29174	KOM33457	KOM35478	KOM39261	KOM39282	KOM39283	Vradi03g07590.1	Vradi05g00620.1	Vradi07g24860.1	Vradi08g12100.1	VIT_05s0077g01430.t01	VIT_07s0005g01100.t01	VIT_14s0060g00930.t01	VIT_14s0060g01510.t01	Lj4g0009479.1	Lj5g0011654.1	Lj6g0018721.1	Tp57577_TGAC_v2_mRNA1669	Tp57577_TGAC_v2_mRNA24713	Tp57577_TGAC_v2_mRNA2668
OG0000478	Ca_03235	KRG93043	KRH02846	KRH02847	KRH19041	KRH19042	KRH19043	KRH19044	KRH30852	KRH30853	KRH30854	KRH30855	KRH30856	KRH30857	KRH30858	KRH32717	KRH32719	KRH36303	KRH76144	KRH76145	KRH76146	KRH76147	RCW19474	OIV95573	OIV99784	OIW14242	OIW17563	OIW18687	OIW19414	AES92284	ESW05974	ESW17297	ESW17298	ESW26737	ESW26738	KOM28983	KOM29394	Vradi0387s00040.1	Vradi07g22350.1	VIT_11s0052g00610.t01	Lj4g0014034.1	Lj6g0022061.1	LjContig00141g0006611.1	LjContig00141g0012900.1	LjContig00141g0015049.1	LjContig00141g0016123.1	LjContig00310g0010616.1	LjContig00310g0022500.1	Tp57577_TGAC_v2_mRNA5624
OG0000479	Ca_01158	Ca_06838	KRG92868	KRG92869	KRG96825	KRH12134	KRH37135	KRH37136	KRH50894	KRH50895	KRH68537	KRH68538	KRH68539	OIV92056	OIV95220	OIW00031	OIW13568	OIW17498	AES82490	AES91833	KEH15992	KEH15993	KEH15994	KEH32278	KEH32279	ESW10880	ESW16718	ESW19034	ESW19035	ESW26243	ESW26244	ESW26245	ESW26246	KOM27901	KOM33531	KOM52854	Vradi03g06080.1	Vradi05g01180.1	Vradi07g25430.1	Vradi08g12520.1	Vradi10g04820.1	VIT_05s0020g01580.t01	VIT_14s0128g00890.t01	Lj1g0019878.1	Lj4g0019649.1	Lj6g0006467.1	Tp57577_TGAC_v2_mRNA15111	Tp57577_TGAC_v2_mRNA15112	Tp57577_TGAC_v2_mRNA32200
OG0000480	Ca_10528	Ca_10541	Ca_20682	Ca_26249	Ca_27496	KRG93494	KRG93495	KRG93548	KRG99168	KRH40134	KRH40135	KRH69358	KRH69359	KRH69361	OIV90270	OIV90280	OIV93923	OIW04732	OIW09659	OIW12437	OIW21985	AES77326	AES96548	KEH19837	KEH24967	KEH24990	KEH34190	ESW11598	ESW11599	ESW23188	ESW23208	ESW29375	ESW29385	ESW29386	ESW29387	KOM36888	KOM56390	KOM56678	KOM56699	Vradi01g01480.1	Vradi01g01700.1	Vradi11g10650.1	VIT_01s0026g01620.t01	VIT_14s0108g00380.t01	VIT_17s0000g05890.t01	Lj1g0014213.1	Lj2g0021384.1	Lj2g0024718.1	Lj4g0008307.1
OG0000481	Ca_13781	KRG94370	KRG97292	KRH06260	KRH06261	KRH07083	KRH13793	KRH13794	KRH47690	KRH47691	KRH47692	KRH69020	OIW02491	OIW03221	AET01893	AET01894	KEH18512	KEH18897	KEH18898	KEH18899	KEH18901	KEH18902	ESW06117	ESW07375	ESW11063	KOM29096	KOM29097	KOM57014	KOM57016	KOM58322	KOM58324	Vradi0215s00290.1	Vradi05g00100.1	Vradi09g02890.1	Vradi09g08160.1	VIT_09s0002g00490.t01	VIT_09s0002g00500.t01	VIT_09s0002g00510.t01	VIT_09s0002g00520.t01	VIT_09s0002g00530.t01	VIT_09s0002g00540.t01	VIT_09s0002g00550.t01	VIT_09s0002g00570.t01	VIT_09s0002g00580.t01	Lj3g0022803.1	Tp57577_TGAC_v2_mRNA17245	Tp57577_TGAC_v2_mRNA31244	Tp57577_TGAC_v2_mRNA4500	Tp57577_TGAC_v2_mRNA4559
OG0000482	Ca_07776	Ca_12094	Ca_12095	Ca_12207	KRG92333	KRG92334	KRG95631	KRH32125	KRH32126	KRH67316	KRH67317	KRH67318	KRH71311	RCW18765	RCW18766	OIW06726	OIW11273	OIW12629	OIW21316	AES61034	AES61037	AES61038	KEH23870	KEH42598	KEH42748	KEH42749	KEH42750	ESW16064	ESW16065	ESW16698	ESW34500	KOM25153	KOM35107	KOM35537	Vradi03g01350.1	Vradi08g08810.1	Vradi08g15000.1	VIT_05s0020g04820.t01	VIT_05s0020g04840.t01	VIT_05s0020g04850.t01	VIT_07s0141g00760.t01	Lj1g0003876.1	Lj5g0021252.1	Lj5g0021484.1	Tp57577_TGAC_v2_mRNA21295	Tp57577_TGAC_v2_mRNA29867	Tp57577_TGAC_v2_mRNA29876	Tp57577_TGAC_v2_mRNA29877	Tp57577_TGAC_v2_mRNA5908
OG0000483	Ca_04471	KRG90293	KRH33527	KRH33531	OIV95325	OIW07379	OIW12526	OIW12527	AES62544	KEH37754	KEH37904	KEH37981	KEH37993	ESW15410	KOM34467	KOM34473	KOM35969	Vradi08g03840.1	Vradi08g04880.1	Vradi08g04900.1	Vradi08g04920.1	Vradi08g04940.1	Vradi08g18830.1	VIT_01s0010g03070.t01	VIT_06s0004g00300.t01	VIT_08s0040g01550.t01	VIT_12s0142g00620.t01	VIT_17s0000g02330.t01	Lj4g0014277.1	Lj5g0002130.1	Lj5g0010141.1	Lj5g0012313.1	Lj5g0023156.1	Lj6g0023431.1	Tp57577_TGAC_v2_mRNA14812	Tp57577_TGAC_v2_mRNA15281	Tp57577_TGAC_v2_mRNA17142	Tp57577_TGAC_v2_mRNA17150	Tp57577_TGAC_v2_mRNA18212	Tp57577_TGAC_v2_mRNA21375	Tp57577_TGAC_v2_mRNA22480	Tp57577_TGAC_v2_mRNA22481	Tp57577_TGAC_v2_mRNA22496	Tp57577_TGAC_v2_mRNA23683	Tp57577_TGAC_v2_mRNA25357	Tp57577_TGAC_v2_mRNA27887	Tp57577_TGAC_v2_mRNA27908	Tp57577_TGAC_v2_mRNA28566	Tp57577_TGAC_v2_mRNA28807
OG0000484	Ca_00866	Ca_14455	KRG96274	KRG96275	KRG96276	KRG96277	KRG96278	KRG96279	KRG96280	KRG96281	KRG96282	KRH32865	KRH32866	KRH32867	KRH32868	KRH32869	KRH68018	KRH68019	KRH68020	KRH72156	KRH72157	KRH72158	KRH72159	KRH72160	KRH72161	KRH72162	KRH72163	KRH72164	KRH72165	OIW05175	OIW11390	OIW18055	AES60577	KEH24257	ESW17774	ESW17775	ESW34977	ESW34978	ESW34979	ESW34980	KOM34014	KOM39122	Vradi03g05190.1	Vradi08g01210.1	VIT_08s0032g01190.t01	Lj1g0023770.1	Lj5g0007773.1	Tp57577_TGAC_v2_mRNA26199	Tp57577_TGAC_v2_mRNA32347
OG0000485	Ca_08785	Ca_09729	Ca_09805	KRG97496	KRG97497	KRG98467	KRH03903	KRH03904	KRH04752	KRH04877	KRH04882	KRH14215	KRH25430	KRH31389	KRH33262	KRH46393	KRH55349	KRH57184	KRH73917	KRH74047	OIW09508	OIW18299	AES72107	AET00799	AET04509	KEH31733	ESW14418	ESW18645	ESW31670	ESW35702	KOM39736	Vradi0361s00080.1	VIT_12s0057g01210.t01	VIT_14s0219g00160.t01	VIT_17s0000g10000.t01	VIT_19s0015g00690.t01	Lj4g0003884.1	Lj4g0020799.1	Lj6g0012285.1	Lj6g0021564.1	LjContig00081g0016111.1	Tp57577_TGAC_v2_mRNA14717	Tp57577_TGAC_v2_mRNA15560	Tp57577_TGAC_v2_mRNA24968	Tp57577_TGAC_v2_mRNA24971	Tp57577_TGAC_v2_mRNA24972	Tp57577_TGAC_v2_mRNA24973	Tp57577_TGAC_v2_mRNA38728	Tp57577_TGAC_v2_mRNA6405
OG0000486	Ca_00479	Ca_12909	Ca_22663	Ca_22668	Ca_22669	Ca_27809	KRH13748	KRH29591	OIV89499	OIV89500	OIV92515	OIV97966	OIW00592	OIW01586	OIW01587	OIW10706	OIW14639	AES62449	AES64137	AES66313	AES66336	AES87707	AES87708	AES87712	AES87713	AET00880	AET02851	KEH19789	KEH23692	KEH23706	KEH23709	KEH23710	KEH36015	ESW09704	KOM41178	Vradi0051s00090.1		Lj2g0012289.1	Lj3g0004247.1	Lj4g0010008.1	Tp57577_TGAC_v2_mRNA13767	Tp57577_TGAC_v2_mRNA27125	Tp57577_TGAC_v2_mRNA33920	Tp57577_TGAC_v2_mRNA33922	Tp57577_TGAC_v2_mRNA34951	Tp57577_TGAC_v2_mRNA34991	Tp57577_TGAC_v2_mRNA34997	Tp57577_TGAC_v2_mRNA35268	Tp57577_TGAC_v2_mRNA35287
OG0000487	Ca_07944	Ca_18811	Ca_20522	KRH01548	KRH01913	KRH01914	KRH01915	KRH01916	KRH11679	KRH36681	KRH51245	KRH51246	KRH51247	KRH62515	KRH62516	KRH62517	KRH62518	KRH62519	KRH70561	OIV91180	OIV91886	OIV96031	AES64637	AES68546	AES68547	AES77949	ESW11292	ESW19547	ESW20649	ESW26084	ESW26085	KOM25967	KOM33643	KOM36724	KOM42949	KOM53228	Vradi04g10280.1	Vradi05g22100.1	Vradi07g26240.1	Vradi10g06980.1	VIT_00s1206g00020.t01	VIT_05s0062g01060.t01	VIT_19s0015g01750.t01	Lj1g0010392.1	Lj3g0001117.4	Lj4g0008402.2	Lj6g0010302.1	Tp57577_TGAC_v2_mRNA10849	Tp57577_TGAC_v2_mRNA17297
OG0000488	Ca_09506	KRH00487	KRH00488	KRH40669	KRH40670	KRH40671	KRH40672	KRH40673	KRH40674	KRH40675	KRH40676	KRH40677	KRH40678	KRH40679	KRH40680	KRH40681	KRH40682	KRH40683	KRH40684	KRH40685	KRH40686	KRH40687	KRH40688	KRH40689	KRH40690	KRH40691	KRH40692	KRH40693	KRH40694	KRH40695	KRH40696	KRH40697	KRH40698	KRH40699	KRH40700	KRH40701	KRH40702	KRH40703	KRH40704	OIV98533	KEH16198	KEH23297	KEH23298	ESW12048	KOM28146	Vradi04g05310.1	VIT_08s0040g00050.t01	Lj1g0026994.1	Tp57577_TGAC_v2_mRNA25143
OG0000489		KRH05006		AES60103	AES65125	AES69134	AES88382	AET00754	KEH15490	KEH15938	KEH15970	KEH16946	KEH16948	KEH17203	KEH17204	KEH18155	KEH19396	KEH19749	KEH22027	KEH22163	KEH22466	KEH22791	KEH22793	KEH23489	KEH24306	KEH24383	KEH25180	KEH25499	KEH25710	KEH25854	KEH26073	KEH26093	KEH26179	KEH26257	KEH26260	KEH26263	KEH26602	KEH27575	KEH29079	KEH30158	KEH33181	KEH33583	KEH34757	KEH38303	KEH39697	KEH40025	KEH40863	KEH42146	KEH42354
OG0000490	Ca_10432	Ca_13287	Ca_14342	Ca_15121	KRG97940	KRH08471	KRH08475	KRH17336	KRH17337	KRH17338	KRH17339	KRH17340	KRH17341	KRH30935	KRH60367	KRH60369	KRH70128	KRH72983	KRH72985	OIW10077	OIW14161	OIW16134	OIW18830	AES70967	AES99240	KEH28239	KEH40580	KEH40581	ESW13910	ESW23806	ESW32403	ESW32404	ESW35376	KOM26840	KOM39225	KOM47054	KOM55868	Vradi01g09690.1	Vradi03g07910.1	Vradi07g27970.1	Vradi09g08740.1	VIT_01s0011g05500.t01	VIT_14s0006g00520.t01	Lj2g0002195.1	Lj4g0007432.1	Lj6g0023070.1	LjContig00141g0010134.1	Tp57577_TGAC_v2_mRNA25755	Tp57577_TGAC_v2_mRNA38133
OG0000491	Ca_10297	Ca_19612	Ca_21212	Ca_21214	Ca_21215	KRG97822	KRG97823	KRG97824	KRG97825	KRH00064	KRH31052	KRH31053	KRH49205	KRH49206	KRH75733	OIV95601	OIW00822	OIW07506	OIW18907	AES71044	AES71046	AES71051	AES79371	KEH23046	KEH28963	ESW05980	ESW05981	ESW12454	ESW35468	ESW35470	ESW35473	ESW35475	KOM38092	KOM39156	KOM39157	KOM39158	KOM58420	Vradi0328s00040.1	Vradi03g08460.1	Vradi09g07070.1	VIT_13s0019g02460.t01	Lj1g0000627.1	Lj6g0002644.1	LjContig00258g0027508.1	Tp57577_TGAC_v2_mRNA33058	Tp57577_TGAC_v2_mRNA33059	Tp57577_TGAC_v2_mRNA33628	Tp57577_TGAC_v2_mRNA34818	Tp57577_TGAC_v2_mRNA34826
OG0000492	Ca_05277	Ca_05278	Ca_05280	KRG88635	KRH10594	KRH10595	KRH10596	KRH21770	KRH21771	KRH21773	KRH42107	KRH49809	OIV93125	OIV96190	OIW07618	OIW10453	OIW10454	OIW10456	OIW10457	AES63507	AES90618	AES90619	AES90621	AES90622	AES98112	AES98114	KEH20063	KEH31398	ESW20366	ESW20367	ESW20368	ESW31132	KOM29051	KOM53948	KOM53949	Vradi0422s00010.1	Vradi07g13670.1	VIT_00s0199g00010.t01	VIT_00s0407g00050.t01	Lj6g0007239.1	Lj6g0018438.1	Lj6g0022625.1	Tp57577_TGAC_v2_mRNA18593	Tp57577_TGAC_v2_mRNA24618	Tp57577_TGAC_v2_mRNA2912	Tp57577_TGAC_v2_mRNA2941	Tp57577_TGAC_v2_mRNA2958	Tp57577_TGAC_v2_mRNA7610	Tp57577_TGAC_v2_mRNA9806
OG0000493	Ca_02480	Ca_19859	KRG99902	KRG99903	KRH22296	KRH22297	KRH22298	KRH25707	KRH25708	KRH25709	KRH25710	KRH25711	KRH25712	KRH25713	KRH25714	KRH25715	KRH25716	KRH27027	KRH27028	KRH27029	KRH27030	KRH27031	KRH27032	KRH27033	OIW03392	OIW05986	OIW08324	AES89764	AES89765	KEH39262	KEH39263	KEH39264	KEH39265	KEH39266	ESW04894	ESW21744	ESW21745	ESW23913	KOM39726	KOM43773	KOM45111	KOM50115	Vradi0023s00740.1	Vradi0149s00020.1	VIT_12s0028g02390.t01	Lj3g0000357.1	Lj3g0023253.6	Tp57577_TGAC_v2_mRNA30481	Tp57577_TGAC_v2_mRNA31421
OG0000494	Ca_00720	Ca_17483	Ca_17486	Ca_21997	KRG96042	KRG96043	KRH19957	KRH22863	KRH26487	KRH30626	KRH30627	KRH32557	KRH32559	KRH67762	KRH67763	OIW12107	KEH16352	KEH24050	KEH42156	KEH42158	ESW04277	ESW16372	ESW16374	ESW16375	ESW22171	ESW34785	KOM28864	KOM29278	KOM34814	KOM34816	KOM44168	Vradi02g06020.1	Vradi03g03790.1	Vradi04g02960.1	Vradi08g17890.1	Vradi08g17900.1	VIT_00s0252g00120.t01	VIT_06s0004g02590.t01	VIT_08s0007g04800.t01	Lj3g0025990.1	Lj5g0006142.1	Lj5g0008874.1	Lj5g0027396.1	Tp57577_TGAC_v2_mRNA21724	Tp57577_TGAC_v2_mRNA21738	Tp57577_TGAC_v2_mRNA33902	Tp57577_TGAC_v2_mRNA33937	Tp57577_TGAC_v2_mRNA42114	Tp57577_TGAC_v2_mRNA6351
OG0000495	Ca_21892	Ca_21896	Ca_24014	Ca_24258	KRH13918	KRH13919	KRH13920	KRH13921	KRH27496	KRH43494	KRH43496	KRH43497	OIW06198	AES69383	AES69384	AES69388	AES69395	AES69396	AES69398	KEH33205	KEH33211	KEH33212	KEH33214	KEH33215	KEH33216	ESW20842	ESW20843	ESW20844	ESW25158	KOM43260	KOM43263	KOM43273		VIT_08s0007g07990.t01	VIT_08s0007g08000.t01	VIT_08s0007g08010.t01	VIT_08s0007g08020.t01	VIT_08s0040g01820.t01	VIT_13s0064g01100.t01	VIT_13s0064g01110.t01	VIT_13s0064g01120.t01	Lj3g0023767.1	Lj3g0026441.1	Tp57577_TGAC_v2_mRNA11270	Tp57577_TGAC_v2_mRNA12551	Tp57577_TGAC_v2_mRNA12627	Tp57577_TGAC_v2_mRNA12628	Tp57577_TGAC_v2_mRNA12635	Tp57577_TGAC_v2_mRNA12694
OG0000496	Ca_05177	KRH11800	KRH11801	KRH36814	KRH42297	KRH42298	KRH58423	KRH58424	KRH58425	OIV91813	OIV95990	OIW00786	OIW00789	OIW18968	AES64799	AES64801	KEH16840	KEH26244	KEH26246	KEH31347	KEH31348	KEH31349	KEH31350	KEH31351	KEH31355	KEH37065	KEH41598	KEH41599	KEH41600	ESW19465	ESW19466	ESW30969	ESW30970	ESW30971	KOM25905	KOM53154	Vradi0048s00610.1	Vradi10g05830.1	VIT_17s0000g00010.t01	Lj1g0015663.1	Lj4g0016919.1	Lj4g0019194.1	Lj6g0019617.1	Tp57577_TGAC_v2_mRNA27252	Tp57577_TGAC_v2_mRNA27253	Tp57577_TGAC_v2_mRNA27254	Tp57577_TGAC_v2_mRNA30949	Tp57577_TGAC_v2_mRNA31402	Tp57577_TGAC_v2_mRNA31412
OG0000497	Ca_18688	Ca_18774	Ca_19481	Ca_24554	KRG93518	KRG99125	KRH01162	KRH18487	KRH18488	KRH40108	KRH45881	KRH54526	KRH63380	KRH69304	KRH74825	OIV90283	OIW00006	OIW04745	OIW06712	OIW12444	OIW16868	OIW20969	AES77397	AES96615	KEH24995	KEH33416	ESW10197	ESW11576	ESW23213	ESW25813	ESW29660	KOM29327	KOM31448	KOM36870	KOM56462	Vradi04g08690.1	Vradi07g05780.1	VIT_01s0026g02030.t01	VIT_14s0108g00420.t01	VIT_17s0000g05900.t01	VIT_17s0000g05950.t01	Lj1g0008378.1	Lj2g0005065.1	Lj2g0005910.1	Tp57577_TGAC_v2_mRNA12075	Tp57577_TGAC_v2_mRNA12264	Tp57577_TGAC_v2_mRNA15512	Tp57577_TGAC_v2_mRNA28980	Tp57577_TGAC_v2_mRNA34414
OG0000498	Ca_06706	KRH03631	KRH03632	KRH03633	KRH03634	KRH03635	KRH03636	KRH03637	KRH03638	KRH03639	KRH20166	KRH20167	KRH20169	KRH20170	KRH20171	KRH20172	KRH20174	KRH20175	OIW19534	OIW19535	OIW19536	AES91613	AES91620	AES91621	AES91622	KEH32136	ESW27053	ESW27054	ESW27055	ESW27056	KOM32987	KOM32988	KOM32989	KOM32990	Vradi07g20590.1	VIT_04s0008g05720.t01	VIT_11s0118g00020.t01	VIT_11s0118g00030.t01	VIT_11s0118g00060.t01	VIT_11s0118g00070.t01	VIT_11s0118g00170.t01	Lj4g0001429.1	Lj4g0009780.1	Lj4g0013136.1	Lj4g0017518.1	Lj4g0025841.1	Tp57577_TGAC_v2_mRNA11444	Tp57577_TGAC_v2_mRNA7885	Tp57577_TGAC_v2_mRNA7886
OG0000499	Ca_12394	Ca_16527	KRH01430	KRH03007	KRH07469	KRH45146	KRH45147	KRH45148	KRH45149	KRH45150	KRH45151	KRH45152	KRH45153	KRH45154	KRH45285	KRH45286	KRH45287	KRH45288	KRH45289	KRH54896	KRH63115	OIV93790	OIV93858	OIV97230	OIV99841	OIW09564	OIW16720	OIW17314	AES77806	AET03189	AET03192	ESW10264	ESW10265	ESW11375	ESW28387	KOM31985	KOM40215	Vradi03g09650.1	Vradi04g09720.1	Vradi07g03090.1	VIT_01s0010g00690.t01	VIT_11s0037g00630.t01	VIT_14s0083g00790.t01	Lj1g0020950.1	Lj2g0022135.1	Lj4g0026549.1	Lj6g0023603.1	Tp57577_TGAC_v2_mRNA27568	Tp57577_TGAC_v2_mRNA3367
OG0000500	Ca_04833	Ca_09834	Ca_09899	Ca_10732	KRH14014	KRH14015	KRH28911	KRH28912	KRH28913	KRH28914	KRH39445	KRH51603	KRH51604	KRH60921	KRH74098	KRH74099	OIV97564	OIW16467	AES95298	AES95299	AET01072	AET01073	AET01074	AET03604	KEH36322	ESW08015	ESW14565	ESW14566	ESW28229	ESW29990	ESW29991	ESW29992	KOM26905	KOM32141	KOM45286	KOM45287	KOM51725	Vradi05g14450.1	Vradi11g07080.1	VIT_03s0038g03800.t01	VIT_18s0122g01260.t01	VIT_18s0122g01270.t01	Lj1g0014809.1	Lj2g0003530.1	Lj4g0001841.1	LjContig00081g0002652.1	Tp57577_TGAC_v2_mRNA19269	Tp57577_TGAC_v2_mRNA19280	Tp57577_TGAC_v2_mRNA8652
OG0000501	Ca_02094	Ca_10842	Ca_16027	KRH15262	KRH15263	KRH69964	KRH69965	KRH69966	KRH69967	KRH69968	KRH69969	KRH76890	KRH76891	KRH76892	KRH76893	OIW03460	OIW20988	AES94835	AET03995	KEH40080	KEH40082	ESW28001	ESW28002	ESW28870	ESW28871	ESW28872	ESW28873	ESW28874	ESW32787	ESW32788	KOM25582	KOM33772	KOM45089	Vradi06g15620.1	Vradi07g09870.1	Vradi11g05280.1	Vradi11g05280.2	Vradi11g05280.3	VIT_04s0023g01030.t01	VIT_04s0023g01040.t01	VIT_18s0001g11820.t01	Lj2g0020937.1	Lj4g0019552.1	Lj5g0018817.1	Tp57577_TGAC_v2_mRNA16274	Tp57577_TGAC_v2_mRNA30870	Tp57577_TGAC_v2_mRNA30871	Tp57577_TGAC_v2_mRNA30872	Tp57577_TGAC_v2_mRNA32614
OG0000502	Ca_09862	Ca_10697	KRH07851	KRH07857	KRH07858	KRH07859	KRH07860	KRH28961	KRH28962	KRH28963	KRH28964	KRH28965	KRH28966	KRH39385	KRH39386	KRH76489	KRH76490	KRH76491	KRH76492	KRH76493	OIV92725	OIW09609	AES95389	AES95390	AES95391	AES95392	AET03524	KEH27638	KEH27639	KEH27640	KEH27641	ESW28264	ESW30036	ESW30037	KOM32108	KOM32109	KOM45329	Vradi07g02100.1	Vradi07g02110.1	Vradi11g07390.1	VIT_04s0044g01850.t01	VIT_04s0044g01860.t01	VIT_04s0044g01870.t01	Lj2g0014978.1	Lj4g0000594.1	Lj4g0018444.1	Tp57577_TGAC_v2_mRNA34881	Tp57577_TGAC_v2_mRNA37041	Tp57577_TGAC_v2_mRNA37042
OG0000503	Ca_04356	Ca_17080	Ca_20197	Ca_20392	KRG91707	KRG91708	KRH35066	KRH35067	KRH35068	KRH56192	KRH56193	KRH62786	KRH62787	KRH70249	KRH70250	RCW19094	RCW19095	OIV91413	OIW01424	OIW08130	OIW12568	OIW13312	AES62268	AES68668	AET02481	KEH26017	KEH43641	ESW05641	ESW15575	ESW15576	ESW20818	ESW23937	KOM28335	KOM35843	KOM43159	KOM55572	Vradi0247s00030.1	Vradi06g08960.1	Vradi08g17690.1	VIT_13s0084g00150.t01	VIT_18s0157g00190.t01	Lj2g0000915.1	Lj3g0008969.1	Lj5g0013147.1	LjContig00267g0024726.1	Tp57577_TGAC_v2_mRNA17633	Tp57577_TGAC_v2_mRNA19237	Tp57577_TGAC_v2_mRNA20386	Tp57577_TGAC_v2_mRNA7306
OG0000504	Ca_07203	Ca_14344	Ca_19828	KRG95148	KRG95149	KRG97330	KRH17367	KRH18120	KRH18123	KRH66830	KRH66831	KRH66832	KRH73005	OIW02665	OIW02666	AES68406	AES81286	AES87467	AES96393	AES96400	AES96412	AES96414	AET00795	AET04164	ESW13894	ESW34136	ESW35588	ESW35828	ESW35891	KOM30203	KOM34240		VIT_00s0189g00070.t01	VIT_08s0007g05860.t01	Lj1g0020715.1	LjContig00141g0008011.1	LjContig00155g0000364.1	LjContig00155g0002268.1	LjContig00155g0021151.1	LjContig00155g0025465.1	LjContig00357g0016989.1	Tp57577_TGAC_v2_mRNA12344	Tp57577_TGAC_v2_mRNA18962	Tp57577_TGAC_v2_mRNA27622	Tp57577_TGAC_v2_mRNA27650	Tp57577_TGAC_v2_mRNA30085	Tp57577_TGAC_v2_mRNA33858	Tp57577_TGAC_v2_mRNA41486	Tp57577_TGAC_v2_mRNA8545
OG0000505	Ca_23917	Ca_23919	Ca_23920	KRH00112	KRH00114	KRH00115	KRH00116	KRH25392	KRH26003	KRH49255	KRH49260	KRH63674	OIW00484	OIW03228	OIW05283	OIW07522		ESW12407	ESW12409	ESW12424	ESW29412	KOM35314	KOM37745	KOM37772	KOM45880	Vradi01g12620.1	Vradi0251s00080.1	Vradi02g09710.1	Vradi0309s00070.1	Vradi07g00100.1	VIT_08s0040g00710.t01	VIT_14s0060g00990.t01	VIT_14s0060g01000.t01	Lj1g0006752.1	Lj1g0021355.1	Lj1g0022508.1	Lj1g0026528.1	Lj1g0028206.1	Lj2g0021922.1	Lj3g0008510.1	Lj4g0026929.1	Lj6g0001850.1	Lj6g0009916.1	Tp57577_TGAC_v2_mRNA1563	Tp57577_TGAC_v2_mRNA1582	Tp57577_TGAC_v2_mRNA1608	Tp57577_TGAC_v2_mRNA1616	Tp57577_TGAC_v2_mRNA27455	Tp57577_TGAC_v2_mRNA29937
OG0000506	Ca_24792	KRG90009	KRH27513	KRH27514	KRH27515	KRH73616	KRH73617	OIV99589	AES87225	AES87227	AES87242	AES87246	AET00331	AET00338	ESW03632	ESW13422	ESW13423	ESW13426	ESW26561	KOM46447	KOM46582	KOM47669	Vradi07g23470.1		Lj3g0003077.1	Lj3g0010620.1	Lj3g0019225.1	Lj3g0025663.1	LjContig00049g0001487.1	LjContig00049g0006415.1	LjContig00049g0012265.1	LjContig00049g0022195.1	Tp57577_TGAC_v2_mRNA10494	Tp57577_TGAC_v2_mRNA10495	Tp57577_TGAC_v2_mRNA10498	Tp57577_TGAC_v2_mRNA10501	Tp57577_TGAC_v2_mRNA10507	Tp57577_TGAC_v2_mRNA19075	Tp57577_TGAC_v2_mRNA19078	Tp57577_TGAC_v2_mRNA24753	Tp57577_TGAC_v2_mRNA26897	Tp57577_TGAC_v2_mRNA31636	Tp57577_TGAC_v2_mRNA31637	Tp57577_TGAC_v2_mRNA31641	Tp57577_TGAC_v2_mRNA31642	Tp57577_TGAC_v2_mRNA31646	Tp57577_TGAC_v2_mRNA31647	Tp57577_TGAC_v2_mRNA31652	Tp57577_TGAC_v2_mRNA31653
OG0000507	Ca_01552	Ca_01553	KRH52019	KRH52020	KRH61316	KRH61317	KRH61319	KRH61321	OIV96385	OIW14881	OIW14882	AES73312	AES73315	AES73318	AES73319	AES73322	AES73323	AES73324	ESW08690	ESW08691	ESW08692	ESW08695	ESW08696	ESW08697	ESW08698	ESW21058	KOM51492	KOM51493	KOM51495	KOM51496	KOM51498		VIT_00s0410g00040.t01	VIT_02s0109g00390.t01	VIT_18s0001g10180.t01	VIT_18s0001g10200.t01	VIT_18s0001g10230.t01	Lj1g0003160.1	Lj1g0006174.1	Lj1g0007573.1	Lj1g0021433.1	Lj4g0025445.1	Lj6g0012724.1	Tp57577_TGAC_v2_mRNA24044	Tp57577_TGAC_v2_mRNA24992	Tp57577_TGAC_v2_mRNA24994	Tp57577_TGAC_v2_mRNA24997	Tp57577_TGAC_v2_mRNA25029	Tp57577_TGAC_v2_mRNA25033
OG0000508	Ca_11610	Ca_13804	Ca_13923	Ca_14300	Ca_14502	Ca_15202	Ca_17685	Ca_18068	Ca_19378	Ca_20728	Ca_20923	Ca_21251	Ca_21510	Ca_22211	Ca_22374	Ca_22698	Ca_22703	Ca_22861	Ca_22862	Ca_24533	Ca_26195	Ca_26820	Ca_27277	Ca_27381	Ca_28099			KEH33890		KOM25212	KOM25692	KOM26761	KOM27073	KOM31026	KOM31056	KOM34854	KOM38921	KOM40624	KOM43245	KOM45589	KOM47095	KOM47161	KOM47437	KOM48211	KOM50681	KOM52219	KOM55225	KOM57963	KOM58170
OG0000509	Ca_19118	Ca_20274	Ca_20276	Ca_24075	KRH13418	KRH13419	KRH13429	KRH20772	KRH20773	KRH20777	KRH20779	KRH30021	KRH30022	KRH62894	KRH62895	KRH62896	OIV89623	OIW06186	OIW08089	OIW08090	OIW16895	AES68899	AES68900	AES68901	AET02252	AET02254	AET02255	AET02256	KEH19109	ESW05783	ESW05784	ESW20969	ESW20970	KOM42560	KOM42561	KOM49252	KOM49253	Vradi05g17450.1	Vradi07g28250.1		Lj3g0007143.1	Lj3g0009981.1	Lj3g0013330.1	Lj3g0015430.1	Lj3g0024638.1	Tp57577_TGAC_v2_mRNA10221	Tp57577_TGAC_v2_mRNA13511	Tp57577_TGAC_v2_mRNA9410	Tp57577_TGAC_v2_mRNA9412
OG0000510	Ca_00166	Ca_03267	Ca_03268	Ca_05296	Ca_22982	KRH02903	KRH10620	KRH18985	KRH21732	KRH42070	KRH49847	KRH49848	KRH49849	OIV99812	OIW10477	OIW19442	OIW22010	AES63535	AES92360	AES92363	ESW20347	ESW26786	ESW31157	ESW31158	ESW31159	KOM27081	KOM27082	KOM29028	KOM53934	Vradi07g13960.1	Vradi07g13980.1	Vradi07g22020.1	Vradi10g12120.1	VIT_06s0009g01960.t01	VIT_06s0009g01990.t01	VIT_06s0009g02000.t01	VIT_06s0009g02010.t01	VIT_11s0052g01580.t01	VIT_11s0052g01600.t01	VIT_11s0052g01630.t01	VIT_16s0039g02230.t01	Lj4g0021591.1	Lj4g0027534.1	Lj6g0001903.1	LjContig00141g0008391.1	Tp57577_TGAC_v2_mRNA5460	Tp57577_TGAC_v2_mRNA5461	Tp57577_TGAC_v2_mRNA9817
OG0000511	Ca_05071	Ca_05073	Ca_10328	Ca_22181	KRH41878	KRH41879	KRH42504	KRH42505	KRH42508	KRH42509	KRH58599	KRH58600	KRH60571	KRH60572	KRH60574	KRH60575	KRH60576	KRH60577	OIW00735	OIW20766	OIW20767	AET05619	AET05620	KEH16390	KEH21436	ESW30772	ESW30773	ESW30774	ESW30776	ESW32555	ESW32556	KOM25057	KOM25060	KOM43364	KOM43365	Vradi01g02710.1	Vradi07g08530.1	Vradi07g08560.1	VIT_01s0011g06290.t01	Lj2g0025751.1	Lj4g0002500.1	Lj4g0016061.1	Lj4g0019459.1	LjContig00484g0016983.1	Tp57577_TGAC_v2_mRNA1429	Tp57577_TGAC_v2_mRNA32774	Tp57577_TGAC_v2_mRNA5295	Tp57577_TGAC_v2_mRNA5314
OG0000512	Ca_02442	Ca_05775	Ca_06179	Ca_14620	KRG88717	KRH00834	KRH06592	KRH24967	KRH24968	KRH27898	KRH41232	KRH48074	KRH59961	KRH77584	OIV99356	OIW02036	OIW08594	OIW19831	AES80267	AES88721	AES94023	KEH18814	KEH21120	ESW04151	ESW07116	ESW30520	ESW30521	ESW32094	ESW32095	KOM28417	KOM50748	KOM57138	Vradi02g05450.1	Vradi07g30820.1	Vradi09g04160.1	Vradi11g02020.1	VIT_02s0025g00270.t01	VIT_06s0004g03620.t01	VIT_15s0046g02010.t01	Lj1g0006854.1	Lj3g0006622.1	Lj4g0004397.1	LjContig00312_ERROPOS870357g0025973.1	Tp57577_TGAC_v2_mRNA13362	Tp57577_TGAC_v2_mRNA13363	Tp57577_TGAC_v2_mRNA20066	Tp57577_TGAC_v2_mRNA3086	Tp57577_TGAC_v2_mRNA6889
OG0000513	Ca_09701	Ca_13858	KRG98560	KRG98561	KRH14261	KRH14262	KRH14263	KRH14264	KRH14265	KRH14266	KRH14267	KRH14268	KRH46307	KRH46308	KRH46309	KRH46310	KRH46311	KRH46312	KRH46313	KRH46314	KRH46315	KRH46316	KRH46317	KRH73872	KRH73873	KRH73874	KRH73875	KRH73876	OIW02907	OIW16392	OIW16393	AES70515	AET00677	ESW14378	ESW14379	ESW18588	ESW18589	KOM29789	KOM52318	Vradi06g01150.1	Vradi10g02580.1	VIT_12s0057g00570.t01	VIT_19s0090g01780.t01	Lj6g0018510.3	LjContig00272g0016751.1	Tp57577_TGAC_v2_mRNA14639	Tp57577_TGAC_v2_mRNA14640	Tp57577_TGAC_v2_mRNA1980
OG0000514	Ca_02660	Ca_18897	Ca_18898	Ca_24265	Ca_26415	KRH20845	KRH23157	KRH24680	KRH24681	KRH27500	KRH29680	KRH43480	KRH43481	OIW03729	OIW05724	OIW06193	OIW08659	OIW08953	OIW11751	AES67705	AES69357	AES92125	AET02194	KEH30247	KEH30249	ESW03985	ESW05820	ESW21044	ESW22384	KOM29658	KOM42884	KOM44343	KOM50781	Vradi02g04350.1	Vradi02g14300.1	Vradi04g01610.1	Vradi05g17890.1	VIT_06s0004g01750.t01	VIT_13s0064g01260.t01	Lj3g0004135.1	Lj3g0010303.1	Lj3g0023314.1	LjContig00081g0016558.1	Tp57577_TGAC_v2_mRNA14106	Tp57577_TGAC_v2_mRNA14117	Tp57577_TGAC_v2_mRNA14510	Tp57577_TGAC_v2_mRNA22464	Tp57577_TGAC_v2_mRNA7134
OG0000515	Ca_23426	Ca_26639	KRH37430	KRH69451	KRH69452	KRH69453	KRH69454	KRH69458	KRH69459	KRH69460	KRH69461	KRH69462	KRH74695	KRH74696	KRH74697	RCW19505	OIV94532	OIV94533	OIV94535	AES96353	AES96362	AES96364	AES96366	AES96370	KEH27770	KEH27771	KEH27772	KEH27774	ESW29511	ESW29514	KOM45778	KOM47566	KOM47569	KOM47571	KOM50131	Vradi0149s00250.1	Vradi0238s00040.1	Vradi0238s00060.1	Vradi0320s00040.1	Vradi0436s00030.1	Vradi0445s00040.1	Vradi0500s00020.1		Lj2g0003722.1	Lj2g0015180.1	LjContig00170g0001940.1	Tp57577_TGAC_v2_mRNA17926	Tp57577_TGAC_v2_mRNA17944	Tp57577_TGAC_v2_mRNA9040
OG0000516	Ca_06528	KRG89380	KRG89381	KRG89382	KRG89383	KRH50437	KRH50438	KRH50439	KRH50440	KRH50441	KRH50442	KRH50443	KRH50444	KRH50445	KRH50446	KRH50447	KRH50448	KRH50449	KRH50450	KRH50451	KRH50452	KRH50453	KRH50454	KRH50455	KRH50456	KRH50457	KRH50458	KRH50459	KRH50460	KRH50461	KRH50462	KRH50463	KRH50464	KRH50465	KRH50466	OIV93325	AES90079	AES90080	AES90081	ESW29777	ESW29778	KOM31795	Vradi07g04760.1	VIT_01s0011g01890.t01	VIT_01s0011g01900.t01	Lj4g0013141.1	Tp57577_TGAC_v2_mRNA21704	Tp57577_TGAC_v2_mRNA21705
OG0000517	Ca_02874	Ca_03765	Ca_11843	Ca_13439	KRG92697	KRG96999	KRH09747	KRH23562	KRH34103	KRH44436	KRH44437	KRH47470	KRH68751	KRH77811	OIW03855	OIW07157	OIW09073	OIW13813	AES68123	AES93741	KEH28695	KEH43002	ESW07734	ESW16834	ESW19180	ESW22724	ESW29087	KOM27305	KOM27605	KOM29975	KOM44584	KOM55649	Vradi0443s00090.1	Vradi08g13370.1	Vradi09g00800.1	Vradi11g00890.1	VIT_04s0023g02330.t01	VIT_05s0020g04890.t01	VIT_09s0002g06460.t01	VIT_11s0016g05100.t01	Lj3g0012210.1	Lj3g0013174.1	Lj5g0016076.1	LjContig00222g0017140.1	Tp57577_TGAC_v2_mRNA22568	Tp57577_TGAC_v2_mRNA28442	Tp57577_TGAC_v2_mRNA38542	Tp57577_TGAC_v2_mRNA39198
OG0000518	Ca_00723	Ca_16712	Ca_18630	Ca_19377	KRG90553	KRG96046	KRH01591	KRH23017	KRH23018	KRH24847	KRH29856	KRH36204	KRH67766	KRH67767	KRH70511	OIV92171	OIW05138	OIW05485	OIW06826	OIW11308	AES88811	KEH21895	KEH24058	KEH44484	ESW04103	ESW11260	ESW14709	ESW22282	ESW34787	KOM29276	KOM44262	KOM47235	Vradi03g03810.1	Vradi04g02280.1	Vradi04g10550.1	VIT_06s0004g04120.t01	VIT_06s0061g00730.t01	VIT_08s0007g04780.t01	VIT_13s0019g00330.t01	Lj1g0016663.1	Lj1g0021798.1	Lj3g0024787.1	Lj5g0003931.1	Tp57577_TGAC_v2_mRNA14465	Tp57577_TGAC_v2_mRNA16041	Tp57577_TGAC_v2_mRNA16620	Tp57577_TGAC_v2_mRNA33925	Tp57577_TGAC_v2_mRNA563
OG0000519	Ca_00464	Ca_21952	KRH11120	KRH11121	KRH21124	KRH52113	KRH52114	KRH52115	KRH52116	KRH52117	KRH52118	KRH52119	KRH52120	KRH65918	OIV95742	OIW14037	OIW14811	AES64109	AES64110	AES64112	AES73172	AES87125	AES87126	AES87127	AES87128	AES87129	AES87130	KEH29042	KEH29043	KEH29044	ESW06002	ESW08768	ESW10061	ESW31370	KOM42213	KOM53601	KOM58154	Vradi05g04250.1	Vradi05g04250.2	Vradi10g09540.1	VIT_18s0001g08840.t01	Lj1g0022750.1	Lj3g0012500.1	Lj3g0013983.1	Lj3g0023493.1	Lj3g0025310.1	Lj6g0011170.1	Tp57577_TGAC_v2_mRNA903
OG0000520	Ca_02084	Ca_02569	Ca_16030	Ca_20840	Ca_21170	Ca_21178	Ca_22260	KRH08323	KRH28595	KRH30859	KRH76881	OIV97428	OIW07738	OIW07739	OIW15075	OIW22043	AES69512	AES88888	AES94849	AES94852	AES94860	AES94861	AES96333	AET03983	AET03985	AET03989	AET03993	KEH42533	ESW24049	ESW24087	ESW28883	KOM31439	KOM45097	KOM55268	KOM55271	KOM55278	KOM55279	Vradi01g13250.1	Vradi07g05890.1	VIT_16s0039g00260.t01	Lj2g0024816.1	Lj2g0025894.1	Lj3g0015526.1	Tp57577_TGAC_v2_mRNA13462	Tp57577_TGAC_v2_mRNA24734	Tp57577_TGAC_v2_mRNA29802	Tp57577_TGAC_v2_mRNA35649	Tp57577_TGAC_v2_mRNA35656
OG0000521	Ca_12824	Ca_18696	Ca_18750	Ca_19468	KRG99084	KRG99085	KRG99086	KRH04297	KRH04298	KRH04299	KRH04300	KRH57576	KRH57577	KRH63350	KRH63351	KRH70718	OIV94050	OIW10294	OIW16849	OIW18115	OIW21511	AES96706	AET02833	KEH33485	ESW10183	ESW25601	ESW25602	ESW27743	ESW29625	KOM31419	KOM32487	KOM45749	KOM56442	Vradi03g09180.1	Vradi07g06080.1	Vradi07g11850.1	Vradi11g10220.1	VIT_01s0026g02340.t01	VIT_02s0012g00580.t01	VIT_17s0000g06050.t01	Lj1g0009202.1	Lj2g0020208.1	Lj4g0006243.1	Lj4g0018529.1	Tp57577_TGAC_v2_mRNA12323	Tp57577_TGAC_v2_mRNA19865	Tp57577_TGAC_v2_mRNA32880	Tp57577_TGAC_v2_mRNA38216
OG0000522	Ca_01308	Ca_01309	Ca_13074	Ca_17650	Ca_20980	KRG97172	KRG97173	KRH16550	KRH16551	KRH47916	KRH47917	KRH47918	KRH53458	KRH53459	KRH64482	KRH64483	KRH64484	KRH68907	KRH68908	KRH68909	OIV98002	OIW04582	OIW17220	AES72465	AES82786	KEH18669	KEH24625	KEH24626	KEH40404	ESW07240	ESW07241	ESW08550	ESW19293	ESW33370	KOM25267	KOM48586	KOM52964	Vradi0183s00270.1	Vradi06g11790.1	VIT_16s0050g02560.t01	Lj1g0007218.1	Lj1g0013563.1	Lj1g0018172.1	Lj3g0025286.1	Tp57577_TGAC_v2_mRNA15862	Tp57577_TGAC_v2_mRNA17906	Tp57577_TGAC_v2_mRNA34436	Tp57577_TGAC_v2_mRNA4963
OG0000523	Ca_07459	Ca_18132	Ca_22125	KRG99420	KRH03234	KRH45608	KRH45609	KRH54330	KRH54331	KRH54332	KRH69629	KRH69630	OIV93055	OIV96948	OIW14333	OIW17741	AES71446	AES71447	AES96091	KEH20157	KEH20158	KEH20159	KEH20160	KEH20161	KEH20162	KEH20163	KEH20164	KEH27747	KEH35029	ESW10018	ESW25772	ESW27463	ESW30400	ESW30401	KOM31702	KOM39790	KOM40466	Vradi0208s00080.1	Vradi05g04590.1	Vradi11g09850.1	VIT_00s0225g00090.t01	VIT_17s0000g09100.t01	Lj1g0005306.1	Lj4g0026053.1	Tp57577_TGAC_v2_mRNA16723	Tp57577_TGAC_v2_mRNA35841	Tp57577_TGAC_v2_mRNA35842	Tp57577_TGAC_v2_mRNA40119
OG0000524	Ca_02134	Ca_09260	KRH04645	KRH04646	KRH04647	KRH04648	KRH28491	KRH28492	KRH28493	KRH28494	KRH28495	KRH28496	KRH28497	KRH57888	KRH76966	KRH76967	KRH76968	KRH76969	KRH76970	KRH76971	KRH76972	KRH76973	KRH76974	KRH76975	KRH76976	KRH76977	KRH76978	KRH76979	KRH76980	KRH76981	KRH76982	KRH76983	OIV94712	OIW20716	AES94740	AET04068	KEH20531	KEH27535	KEH27536	ESW27938	KOM29549	Vradi07g10340.1	VIT_00s0804g00020.t01	Lj2g0004646.1	Lj4g0006337.1	Lj6g0011150.1	Tp57577_TGAC_v2_mRNA19680	Tp57577_TGAC_v2_mRNA32144
OG0000525	Ca_01103	Ca_02999	Ca_03635	KRG92955	KRG96730	KRH02328	KRH02329	KRH11980	KRH33832	KRH37008	KRH50759	KRH50760	KRH68445	KRH68446	OIV91669	OIV91670	OIV95257	OIW00140	OIW00141	OIW13463	OIW13736	OIW13737	OIW17475	OIW17680	OIW18404	AES65040	AES91949	KEH24485	ESW10974	ESW26350	ESW26351	ESW35320	KOM29162	KOM33446	KOM33447	KOM39270	Vradi07g24780.1	VIT_05s0077g01230.t01	VIT_05s0165g00230.t01	VIT_07s0005g01330.t01	VIT_14s0060g01340.t01	Lj1g0009477.1	Lj4g0016267.1	Lj5g0012226.1	Lj6g0021970.1	Tp57577_TGAC_v2_mRNA1635	Tp57577_TGAC_v2_mRNA4102	Tp57577_TGAC_v2_mRNA5978
OG0000526	Ca_01392	Ca_09959	Ca_23884	Ca_23885	KRG94704	KRG94707	KRH06822	KRH08051	KRH54105	KRH63859	KRH69763	KRH76641	OIV94849	OIW09435	OIW09436	OIW19935	AES73003	AES80719	AES80720	AET03756	KEH23493	ESW09853	ESW28167	ESW29895	ESW33610	ESW33614	KOM28079	KOM32202	KOM38455	KOM38456	KOM41278	Vradi0007s00860.1	Vradi0007s00860.2	Vradi05g04910.1	Vradi07g01370.1	Vradi11g06480.1	VIT_04s0023g03650.t01	VIT_14s0068g01110.t01	VIT_14s0068g01120.t01	VIT_17s0000g00290.t01	VIT_17s0000g03230.t01	Lj1g0001560.1	Lj1g0014327.1	Lj1g0022299.1	Lj4g0002138.1	Tp57577_TGAC_v2_mRNA10685	Tp57577_TGAC_v2_mRNA11809	Tp57577_TGAC_v2_mRNA20176
OG0000527	Ca_19955		OIV89155	OIV89156	OIV89157	OIV89158	OIV89862	OIV98691	OIV98692	OIW02820	OIW02821	OIW02822	AES58666	AES58669	AES65584	AES65585	AES65622	AES68552	AES75708	AES75719	AET01121	AET01145	AET01150	AET02015	KEH17816	KEH22215	KEH33701	KEH33759	KEH38389	KEH38390	KEH41295				VIT_01s0127g00580.t01	VIT_02s0025g01830.t01	VIT_06s0004g04830.t01	VIT_06s0004g05590.t01	VIT_06s0004g05610.t01	VIT_06s0004g05620.t01	VIT_06s0004g05630.t01	VIT_06s0009g01220.t01	VIT_06s0009g01260.t01	Lj3g0002925.1	Lj3g0008669.1	Lj3g0009775.1	Lj6g0023411.1	Tp57577_TGAC_v2_mRNA19620	Tp57577_TGAC_v2_mRNA21602
OG0000528	Ca_03842	Ca_04020	Ca_14886	KRG90111	KRG92532	KRG92533	KRG92534	KRH04843	KRH04844	KRH34258	KRH53576	KRH53577	KRH53578	KRH64357	KRH64358	OIV90687	OIV96858	OIV98037	OIW07208	AES58717	AES58720	AES72566	KEH16132	KEH35475	KEH42903	ESW08475	ESW08476	ESW12983	ESW12984	ESW23957	ESW33574	ESW33575	KOM29704	KOM40635	KOM48441	KOM51917	Vradi06g10020.1	Vradi08g14050.1	Vradi10g00750.1	Vradi10g01950.1	VIT_02s0025g02500.t01	VIT_02s0025g02510.t01	VIT_16s0098g01250.t01	Lj1g0019171.1	Lj5g0010665.1	Lj5g0024145.1	Tp57577_TGAC_v2_mRNA25369	Tp57577_TGAC_v2_mRNA35997
OG0000529	Ca_07615	Ca_13561	Ca_13562	KRH13675	KRH13676	KRH13677	KRH13678	KRH13679	KRH17610	KRH17611	KRH43770	KRH43771	KRH43772	KRH43773	KRH43776	KRH43777	KRH43778	KRH43793	OIV92498	OIV92499	OIW11666	AES66446	AES66448	AES66449	AES90431	AES96855	KEH35162	KEH41015	KEH41017	ESW17953	ESW21276	ESW21278	ESW21279	KOM42612	KOM42617	KOM51365	Vradi05g19420.1	VIT_03s0017g01390.t01	VIT_03s0017g01400.t01	VIT_03s0017g01410.t01	VIT_03s0017g01450.t01	VIT_03s0017g01460.t01	Lj3g0003491.1	Lj3g0007335.1	Lj6g0002718.1	Tp57577_TGAC_v2_mRNA10065	Tp57577_TGAC_v2_mRNA10081	Tp57577_TGAC_v2_mRNA10086
OG0000530	Ca_00183	Ca_04793	Ca_04794	Ca_12003	KRH11365	KRH11912	KRH11916	KRH12514	KRH20826	KRH20926	KRH20927	KRH36953	KRH51543	KRH60858	OIV92111	OIV96265	OIV98449	OIW05092	OIW11222	OIW14761	OIW16674	AES63519	AES65757	AES65762	AES74159	AES81624	AES81664	AES81775	AES87538	AES89449	KEH24004	KEH24005	KEH34172	KEH34173	ESW07988	ESW19374	ESW19781	KOM42253	KOM42255	KOM42257	KOM53052		VIT_08s0040g02690.t01	Lj1g0004120.1	Tp57577_TGAC_v2_mRNA15184	Tp57577_TGAC_v2_mRNA22180	Tp57577_TGAC_v2_mRNA33106	Tp57577_TGAC_v2_mRNA38122	Tp57577_TGAC_v2_mRNA39509
OG0000531	Ca_01939	Ca_01975		OIW04219	AES75523	AES81307	AES82768	AES93829	AES94075	AES94077	AES94082	AES94090	AES95109	AES95111	AES95115	AES95127	AES95130	AES95187	AES95202	AES95604	AES95608	KEH15716	KEH23610	KEH24620	KEH27440	KEH27583	KEH27584	KEH27585	KEH27586	KEH29181						Tp57577_TGAC_v2_mRNA13454	Tp57577_TGAC_v2_mRNA13504	Tp57577_TGAC_v2_mRNA13572	Tp57577_TGAC_v2_mRNA14896	Tp57577_TGAC_v2_mRNA18386	Tp57577_TGAC_v2_mRNA18817	Tp57577_TGAC_v2_mRNA18818	Tp57577_TGAC_v2_mRNA18823	Tp57577_TGAC_v2_mRNA18826	Tp57577_TGAC_v2_mRNA30414	Tp57577_TGAC_v2_mRNA30415	Tp57577_TGAC_v2_mRNA31789	Tp57577_TGAC_v2_mRNA33473	Tp57577_TGAC_v2_mRNA34871
OG0000532	Ca_06279	KRH00624	KRH00625	KRH03997	KRH03998	KRH40554	KRH40555	KRH40556	KRH40557	KRH57266	KRH57267	KRH57268	KRH57269	KRH57270	KRH65189	KRH65190	KRH65191	KRH65192	RCW19325	RCW19326	OIV98740	OIW09839	OIW21915	AES80025	AES80026	KEH19008	KEH19009	KEH19011	KEH31691	ESW06928	ESW11960	ESW27569	KOM32662	KOM37227	KOM57407	Vradi0122s00370.1	Vradi0194s00090.1	Vradi07g13200.1	VIT_02s0025g04650.t01	VIT_15s0048g01250.t01	VIT_16s0022g02380.t01	Lj1g0021363.3	Lj3g0002886.1	Lj4g0005185.1	Tp57577_TGAC_v2_mRNA15167	Tp57577_TGAC_v2_mRNA38846	Tp57577_TGAC_v2_mRNA39007	Tp57577_TGAC_v2_mRNA818
OG0000533	Ca_08153	Ca_10224	Ca_17553	Ca_19686	KRG94210	KRG94975	KRH14671	KRH18664	KRH57715	KRH64911	KRH73482	OIV90104	OIV95493	OIW03246	OIW04167	OIW06455	OIW09495	OIW12255	OIW13236	OIW16268	AES75093	AES81019	AET00101	KEH16494	KEH25511	ESW13550	ESW17915	ESW18207	ESW23800	ESW33836	KOM38651	KOM46702	KOM54791	KOM56098	Vradi0007s00300.1	Vradi0147s00170.1	Vradi01g08720.1	Vradi06g03160.1	Vradi08g14470.1	VIT_06s0009g01910.t01	VIT_08s0040g00470.t01	VIT_17s0000g00580.t01	Lj1g0019984.1	LjContig00564g0005614.1	Tp57577_TGAC_v2_mRNA11683	Tp57577_TGAC_v2_mRNA12194	Tp57577_TGAC_v2_mRNA15709	Tp57577_TGAC_v2_mRNA24517
OG0000534	Ca_04975	Ca_04976	Ca_14958	KRH52883	KRH52884	KRH52885	KRH62176	KRH62177	KRH62178	KRH72482	KRH72484	OIV96610	OIW04326	OIW14564	OIW14565	AES73958	AES73960	AES73961	AES98299	KEH36119	KEH36120	KEH36121	KEH36122	KEH36123	ESW09648	ESW09649	ESW09650	ESW09651	ESW09652	ESW13283	KOM41807	KOM41808	KOM47521	Vradi05g08180.1	Vradi06g08310.1	Vradi06g08310.2	Vradi07g07700.1	VIT_00s0346g00030.t01	VIT_00s0346g00070.t01	VIT_10s0116g01620.t01	VIT_18s0001g07850.t01	Lj1g0013261.1	Lj1g0021799.1	LjContig00408g0010326.1	Tp57577_TGAC_v2_mRNA12843	Tp57577_TGAC_v2_mRNA12858	Tp57577_TGAC_v2_mRNA12909	Tp57577_TGAC_v2_mRNA27985
OG0000535	Ca_07531	Ca_10233	Ca_19212	Ca_19215	KRG89868	KRG89869	KRH14678	KRH20673	KRH20674	KRH56274	KRH56275	OIV95528	OIW04162	OIW13413	OIW14418	AES68604	AES71838	AET00054	AET00055	AET00057	KEH26048	KEH35100	ESW05310	ESW13557	ESW13558	ESW13559	ESW18198	KOM46707	KOM49522	KOM54788	Vradi0147s00120.1	Vradi02g11310.1	Vradi06g03210.1	VIT_06s0009g01200.t01	VIT_08s0040g00070.t01	VIT_12s0059g01430.t01	VIT_13s0175g00140.t01	Lj3g0019777.1	Lj5g0003224.1	Lj5g0007702.1	Lj5g0011195.1	Lj6g0000620.1	Lj6g0013334.1	LjContig00564g0023857.1	Tp57577_TGAC_v2_mRNA20002	Tp57577_TGAC_v2_mRNA22985	Tp57577_TGAC_v2_mRNA28249	Tp57577_TGAC_v2_mRNA5323
OG0000536	Ca_25931	KRG99983	KRH30107	KRH30108	KRH30110	KRH30111	KRH62792	KRH62793		AES65341	AES69475	AES69700	AES69712	AES69754	AES71077	AES71201	AES75393	AES76752	AES96707	AES99588	KEH15802	KEH15803	KEH24820	KEH27081	KEH29418	KEH29419	KEH33258	KEH33259	KEH33334	KEH33335	KEH38423	ESW20821	ESW20822	ESW20823	ESW20824	ESW20825	ESW20826	ESW20827	ESW20828	ESW20829	ESW20867	ESW22519	KOM43085	KOM43474	KOM43502		VIT_01s0010g01330.t01	Lj3g0019115.1	Tp57577_TGAC_v2_mRNA15053
OG0000537	Ca_18744	KRG97310	KRH05317	KRH09522	KRH09523	KRH09524	KRH09525	KRH09526	KRH09527	KRH09528	KRH09529	KRH09530	KRH09531	KRH09532	KRH09533	KRH09534	KRH09535	KRH09536	KRH09537	KRH09538	KRH09539	KRH09540	KRH09541	KRH09542	KRH09543	KRH09544	KRH23727	KRH69041	KRH69042	KRH69043	OIW01942	AES68261	KEH32778	KEH32779	ESW03403	ESW03404	ESW17378	ESW17379	ESW17380	ESW17381	KOM45309	Vradi0394s00080.1	Vradi11g12560.1	VIT_09s0002g01430.t01	VIT_18s0166g00280.t01	Lj3g0017600.1	Tp57577_TGAC_v2_mRNA15198	Tp57577_TGAC_v2_mRNA26409
OG0000538		KRG90251	KRG95802	KRG99638	KRH00078	KRH06441	KRH17041	KRH25885	KRH29993	KRH30924	KRH45539	KRH55323	KRH58261	KRH58984	KRH61945	KRH62286	KRH65420	KRH65778	KRH70665	KRH75993	OIV90401	OIW07782	OIW16852	KEH21061	KEH28937	KEH32984						Tp57577_TGAC_v2_mRNA10661	Tp57577_TGAC_v2_mRNA10862	Tp57577_TGAC_v2_mRNA13723	Tp57577_TGAC_v2_mRNA1552	Tp57577_TGAC_v2_mRNA16352	Tp57577_TGAC_v2_mRNA16403	Tp57577_TGAC_v2_mRNA21618	Tp57577_TGAC_v2_mRNA24376	Tp57577_TGAC_v2_mRNA26281	Tp57577_TGAC_v2_mRNA26848	Tp57577_TGAC_v2_mRNA27880	Tp57577_TGAC_v2_mRNA28185	Tp57577_TGAC_v2_mRNA28187	Tp57577_TGAC_v2_mRNA28201	Tp57577_TGAC_v2_mRNA28315	Tp57577_TGAC_v2_mRNA32672	Tp57577_TGAC_v2_mRNA32674	Tp57577_TGAC_v2_mRNA36965
OG0000539		KRH12389	KRH21502	KRH33353	KRH37312	KRH52660	KRH55239	KRH61722	KRH75804	OIW15801		ESW17453	ESW17454	ESW17455	KOM34347	KOM34348	Vradi08g03670.1		Lj1g0000828.1	Lj1g0007932.1	Lj1g0009792.1	Lj1g0015020.1	Lj1g0019676.1	Lj1g0021152.1	Lj2g0001240.1	Lj2g0019468.1	Lj2g0021852.1	Lj2g0023446.1	Lj3g0000351.1	Lj3g0000888.1	Lj3g0006817.1	Lj3g0008362.1	Lj3g0008687.1	Lj3g0018085.1	Lj3g0025529.1	Lj4g0009536.1	Lj4g0011977.1	Lj4g0012049.1	Lj4g0023123.1	Lj5g0002145.1	Lj5g0003062.1	Lj5g0009119.1	Lj5g0012138.1	Lj5g0015732.1	Lj5g0023125.1	Lj6g0001642.1	Lj6g0004309.1	Lj6g0022202.1	LjContig00141g0007313.1
OG0000540		KRH49790	KRH59133	KRH62625	KRH69708	KRH77852		AES69055	AES71124	AES71473	AES73771	AES74640	AES75293	AES80663	AES80941	AES90602	AES92014	AES93778	AES95585	AES95629	AES95637	AES96407	AES97270	AET01081	AET03686	AET03899	KEH19304	KEH23589	KEH24268	KEH26778	KEH28645	KEH29474	KEH36206	KEH39175	KEH39910	KEH41098	KEH41620	KEH41625						Tp57577_TGAC_v2_mRNA10514	Tp57577_TGAC_v2_mRNA14035	Tp57577_TGAC_v2_mRNA15258	Tp57577_TGAC_v2_mRNA19573	Tp57577_TGAC_v2_mRNA21523	Tp57577_TGAC_v2_mRNA28670
OG0000541		KRG89739	KRG98631	KRH07055	KRH07064	KRH18590	KRH29428	OIV92247	OIW20712	AES62625	AES64202	AES64204	AES65564	AES69830	AES73223	AES88106	AES89081	AES94094	AES94960	AET03463	AET04352	KEH15423	KEH15655	KEH16985	KEH17032	KEH18601	KEH25435	KEH29756	ESW04753	ESW08976	ESW14222	ESW16227	ESW20817	ESW25068	ESW26146		Vradi0330s00100.1	VIT_08s0056g00450.t01	VIT_11s0052g01670.t01	VIT_19s0027g00800.t01	Lj4g0020232.1	LjContig00318g0009654.1	LjContig00318g0022366.1	LjContig00318g0026726.1	LjContig00319g0003005.1	LjContig00319g0026737.1	LjContig00489g0008652.1	Tp57577_TGAC_v2_mRNA11002	Tp57577_TGAC_v2_mRNA19377
OG0000542	Ca_00834	Ca_06413	Ca_07079	Ca_07080	Ca_14405	Ca_23541	Ca_27252	KRG96235	KRH22647	KRH25294	KRH26669	KRH30376	KRH67979	OIV89031	OIW09355	OIW16624	OIW21224	OIW21227		ESW04471	ESW22034	ESW34944	KOM29767	KOM39086	KOM44046	KOM50505	Vradi0234s00040.1	Vradi02g07450.1	Vradi0335s00080.1	Vradi03g04950.1	Vradi07g08490.1	VIT_06s0080g01090.t01	VIT_08s0007g02570.t01	Lj1g0018246.1	Lj3g0015867.1	Lj3g0016241.1	Lj3g0018724.1	Lj3g0023041.1	Lj3g0028214.1	Lj5g0009606.1	Tp57577_TGAC_v2_mRNA13337	Tp57577_TGAC_v2_mRNA15054	Tp57577_TGAC_v2_mRNA16589	Tp57577_TGAC_v2_mRNA24163	Tp57577_TGAC_v2_mRNA28788	Tp57577_TGAC_v2_mRNA32634	Tp57577_TGAC_v2_mRNA9020	Tp57577_TGAC_v2_mRNA9021
OG0000543	Ca_09471	Ca_19792	KRG94821	KRG94822	KRH00408	KRH00409	KRH00410	KRH00411	KRH00412	KRH00414	KRH40772	KRH40773	KRH40774	KRH40775	KRH40776	KRH40777	KRH40778	KRH40779	KRH40780	KRH40781	KRH40782	KRH40783	KRH40784	KRH63173	KRH76098	KRH76099	KRH76100	KRH76101	OIW17377	OIW18112	AES79789	KEH29214	ESW06679	ESW12100	ESW12101	ESW12102	KOM37333	KOM37334	KOM57447	Vradi0305s00080.1	Vradi04g05750.1	Vradi04g05750.2	VIT_08s0058g01030.t01	Lj1g0017699.3	Lj3g0009835.1	Tp57577_TGAC_v2_mRNA4560	Tp57577_TGAC_v2_mRNA5133
OG0000544	Ca_17433	Ca_20654	Ca_20655	KRG93692	KRH01377	KRH18340	KRH45093	KRH45094	OIW05426	OIW12332	OIW12342	KEH21760	KEH21761	KEH21762	KEH21763	KEH25146	ESW11416	ESW11417	ESW23372	ESW23373	ESW23374	ESW23375	KOM36621	KOM36752	Vradi0190s00020.1	Vradi04g09490.1	Vradi04g09500.1		Lj1g0016237.1	Lj1g0017286.1	Lj1g0018607.1	Lj2g0011674.1	Lj2g0027597.1	Tp57577_TGAC_v2_mRNA14306	Tp57577_TGAC_v2_mRNA14307	Tp57577_TGAC_v2_mRNA16471	Tp57577_TGAC_v2_mRNA18251	Tp57577_TGAC_v2_mRNA20778	Tp57577_TGAC_v2_mRNA23790	Tp57577_TGAC_v2_mRNA24177	Tp57577_TGAC_v2_mRNA24202	Tp57577_TGAC_v2_mRNA24228	Tp57577_TGAC_v2_mRNA24231	Tp57577_TGAC_v2_mRNA28044	Tp57577_TGAC_v2_mRNA33617	Tp57577_TGAC_v2_mRNA35591	Tp57577_TGAC_v2_mRNA37467	Tp57577_TGAC_v2_mRNA40405
OG0000545	Ca_03099	Ca_11226	Ca_15015	KRH02515	KRH18771	KRH19426	KRH27869	KRH27870	KRH27871	KRH27872	KRH77613	KRH77614	KRH77615	KRH77616	KRH77617	OIV94015	OIV99640	OIW00191	OIW08797	OIW09939	OIW09940	OIW18783	AES89643	AES93999	AES94000	AES94002	KEH27421	KEH32403	ESW03509	ESW26512	ESW30543	KOM27120	KOM33335	KOM33336	KOM51169	Vradi11g01830.1	VIT_02s0025g00780.t01	VIT_02s0025g00810.t01	VIT_02s0025g00820.t01	VIT_05s0020g01150.t01	Lj3g0007466.1	Lj4g0027024.1	LjContig00312_ERROPOS870357g0006664.1	Tp57577_TGAC_v2_mRNA12919	Tp57577_TGAC_v2_mRNA6895	Tp57577_TGAC_v2_mRNA6917	Tp57577_TGAC_v2_mRNA8700
OG0000546	Ca_05736	Ca_05737	Ca_10409	KRH27930	KRH27931	KRH41160	KRH41161	KRH41164	KRH41733	KRH41734	KRH59862	KRH59863	KRH60431	KRH60432	KRH60433	KRH77533	OIV94142	OIW09849	OIW09850	OIW10093	AES94055	AET04994	AET04995	AET04997	AET04999	AET05445	KEH21056	ESW30488	ESW32047	ESW32048	ESW32435	KOM26871	KOM44710	KOM44711	KOM57098	Vradi07g28180.1	Vradi07g30500.1	Vradi11g02190.1	VIT_02s0025g03590.t01	VIT_02s0025g03600.t01	VIT_05s0102g00120.t01	Lj4g0001199.1	Lj4g0003689.2	Lj4g0020251.1	Tp57577_TGAC_v2_mRNA13246	Tp57577_TGAC_v2_mRNA13394	Tp57577_TGAC_v2_mRNA19917
OG0000547	Ca_01153	Ca_03670	Ca_04272	Ca_16907	KRG92895	KRG96816	KRG96817	KRH41026	KRH59706	KRH63901	KRH63902	OIV97039	OIW00222	OIW13573	OIW18234	OIW19305	AES61393	AES72974	AES72977	AES82471	AES82472	AES82473	AET04913	ESW09824	ESW16940	ESW19023	ESW31928	KOM30505	KOM35519	KOM40721	KOM52843	Vradi05g06080.1	Vradi07g31130.1	Vradi08g12380.1	Vradi10g04750.1	VIT_01s0150g00440.t01	VIT_01s0150g00450.t01	VIT_14s0060g02320.t01	VIT_19s0014g02830.t01	Lj1g0003996.1	Lj1g0005887.1	Lj4g0019193.1	Lj5g0013986.1	Lj5g0018059.1	Tp57577_TGAC_v2_mRNA13349	Tp57577_TGAC_v2_mRNA34347	Tp57577_TGAC_v2_mRNA6294
OG0000548	Ca_03918	Ca_16743	Ca_18340	KRH20295	KRH43060	KRH44003	KRH53361	KRH59185	KRH64570	OIV89537	OIV92787	OIW17911	OIW18081	OIW20835	AET04446	AET04469	KEH35398	KEH35401	KEH37636	KEH37639	ESW09509	ESW20480	ESW20481	ESW31589	ESW31590	ESW31591	KOM28718	KOM41474	KOM54043	KOM54044	Vradi0184s00060.1	Vradi07g19130.1	Vradi10g12880.1	VIT_07s0005g06460.t01	VIT_12s0034g01140.t01	VIT_12s0034g01150.t01	VIT_12s0034g01160.t01	VIT_18s0001g15240.t01	Lj1g0021404.1	Lj3g0024946.1	Lj4g0002240.1	Lj4g0010816.1	Tp57577_TGAC_v2_mRNA15658	Tp57577_TGAC_v2_mRNA25604	Tp57577_TGAC_v2_mRNA32807	Tp57577_TGAC_v2_mRNA6436	Tp57577_TGAC_v2_mRNA6465
OG0000549	Ca_05551	Ca_10376	Ca_15729	Ca_15731	KRG90929	KRH13103	KRH13104	KRH38164	KRH41772	KRH41773	KRH44757	KRH44758	OIV99090	OIW12910	OIW15110	OIW15214	AET02648	AET05528	KEH19224	KEH44156	KEH44157	ESW05506	ESW05507	ESW14977	ESW25364	ESW32487	KOM30311	KOM46005	KOM49657	Vradi01g02260.1	Vradi0396s00020.1	Vradi08g20870.1	Vradi08g20870.2	Vradi11g12730.1	VIT_01s0011g04360.t01	VIT_17s0000g03030.t01	VIT_18s0075g00200.t01	Lj2g0022301.1	Lj3g0019572.1	Lj4g0022867.1	Lj5g0006834.1	Tp57577_TGAC_v2_mRNA15083	Tp57577_TGAC_v2_mRNA2995	Tp57577_TGAC_v2_mRNA33139	Tp57577_TGAC_v2_mRNA5092	Tp57577_TGAC_v2_mRNA5093	Tp57577_TGAC_v2_mRNA8207
OG0000550	Ca_01762	Ca_01763	Ca_02881	Ca_19199	KRH09736	KRH23569	KRH23570	KRH47458	KRH47459	KRH47460	KRH52443	KRH52444	OIV96486	OIV97740	OIV98260	OIW05228	OIW09071	OIW11924	OIW19211	AES68145	AES73654	AES73658	AES86616	ESW07739	ESW09020	ESW09021	ESW09022	ESW22739	ESW22740	KOM27300	KOM41988	KOM41989	KOM44595	Vradi05g10090.1	Vradi05g16510.1	Vradi09g00740.1	VIT_04s0008g05450.t01	VIT_09s0002g06760.t01	VIT_11s0016g05360.t01	VIT_11s0016g05370.t01	Lj1g0000780.1	Lj3g0005579.1	Lj3g0023785.1	Tp57577_TGAC_v2_mRNA3193	Tp57577_TGAC_v2_mRNA37402	Tp57577_TGAC_v2_mRNA38534	Tp57577_TGAC_v2_mRNA39968
OG0000551	Ca_03845	Ca_04006	Ca_17622	KRG92527	KRH08055	KRH16499	KRH16500	KRH16501	KRH17229	KRH34266	KRH47866	KRH47867	KRH47868	KRH47869	KRH53549	KRH64379	KRH64380	KRH64381	KRH64382	OIV96851	OIV98028	OIW02291	AES72536	KEH18611	KEH42897	ESW07273	ESW08460	ESW08461	ESW31569	ESW33571	KOM25732	KOM29702	KOM29754	KOM30384	Vradi0179s00400.1	Vradi07g19230.1	Vradi08g14080.1	Vradi10g00890.1	VIT_02s0025g02370.t01	VIT_15s0046g00080.t01	VIT_16s0098g01380.t01	VIT_16s0098g01390.t01	Lj1g0022947.2	Lj3g0003253.2	Lj5g0005855.1	Tp57577_TGAC_v2_mRNA16463	Tp57577_TGAC_v2_mRNA35996
OG0000552	Ca_03224	Ca_08849	Ca_08855	KRH02800	KRH02801	KRH02805	KRH02806	KRH12297	KRH12298	KRH12299	KRH12300	KRH19078	KRH37315	KRH37316	KRH37317	KRH37318	KRH37319	OIW07737	OIW18697	OIW19407	AES65297	AES65298	AES92257	AES92258	AES92259	KEH37438	KEH37439	KEH37440	KEH37441	ESW10775	ESW26716	ESW26717	ESW26718	KOM28964	KOM28965	KOM39852	Vradi05g02760.1	Vradi07g22520.1	VIT_11s0103g00530.t01	Lj4g0006475.1	Lj4g0011458.2	Lj6g0018522.1	Tp57577_TGAC_v2_mRNA11301	Tp57577_TGAC_v2_mRNA31827	Tp57577_TGAC_v2_mRNA31830	Tp57577_TGAC_v2_mRNA5549	Tp57577_TGAC_v2_mRNA5603
OG0000553	Ca_04569	Ca_07398	Ca_11850	KRG95563	KRH32041	KRH35494	KRH67242	KRH67243	KRH67244	KRH67245	KRH67246	KRH67248	KRH71395	KRH71396	KRH77819	OIV92606	OIV94985	OIW06645	OIW11156	OIW12657	AES60858	AES93729	KEH23792	KEH23793	KEH43844	ESW15288	ESW16645	ESW29095	ESW29096	ESW34449	KOM25114	KOM27600	KOM35048	KOM36075	Vradi0374s00100.1	Vradi03g01010.1	Vradi08g09280.1	Vradi11g00840.1	VIT_05s0020g03770.t01	VIT_07s0151g00590.t01	Lj5g0019289.1	Lj5g0026098.1	LjContig00222g0002846.1	Tp57577_TGAC_v2_mRNA26581	Tp57577_TGAC_v2_mRNA26582	Tp57577_TGAC_v2_mRNA27018	Tp57577_TGAC_v2_mRNA39304
OG0000554	Ca_02215	Ca_05640	KRG91098	KRG91099	KRG91100	KRH04438	KRH04439	KRH04440	KRH04441	KRH04445	KRH35676	KRH35677	KRH35678	KRH35679	KRH58080	KRH58081	KRH58082	KRH58083	KRH58084	KRH58085	KRH58086	KRH58087	OIV89787	OIV91136	OIV94697	OIW06884	OIW10922	OIW12864	AES62730	AES94565	ESW15102	ESW27830	ESW27831	KOM32410	KOM36220	Vradi07g11200.1	Vradi08g20050.1	VIT_03s0091g00680.t01	VIT_07s0129g00250.t01	Lj2g0010926.1	Lj4g0011309.1	Lj5g0001597.1	Tp57577_TGAC_v2_mRNA21679	Tp57577_TGAC_v2_mRNA21680	Tp57577_TGAC_v2_mRNA21681	Tp57577_TGAC_v2_mRNA28018	Tp57577_TGAC_v2_mRNA28019
OG0000555	Ca_02053	Ca_13420	Ca_25004	KRG96761	KRH31137	KRH33561	KRH41910	KRH54333	KRH68479	OIV97418	OIW02527	OIW02528	OIW08140	AES60304	AES60452	AES65497	AES98372	KEH17740	KEH33438	KEH33439	ESW17350	ESW17351	ESW35343	ESW35531	KOM27022	KOM34492	KOM39249	KOM39584	KOM40465	Vradi05g04570.1	Vradi08g05040.1		Lj1g0005132.1	Lj2g0016366.1	Lj3g0004274.1	Lj3g0021638.1	Lj5g0011700.1	Lj6g0001119.1	Lj6g0019587.1	Tp57577_TGAC_v2_mRNA15860	Tp57577_TGAC_v2_mRNA15861	Tp57577_TGAC_v2_mRNA16783	Tp57577_TGAC_v2_mRNA24822	Tp57577_TGAC_v2_mRNA29644	Tp57577_TGAC_v2_mRNA29645	Tp57577_TGAC_v2_mRNA29653	Tp57577_TGAC_v2_mRNA29655	Tp57577_TGAC_v2_mRNA30498
OG0000556	Ca_08383	Ca_16084	Ca_16113	Ca_23593	KRG92101	KRH34684	KRH34685	KRH34686	KRH34687	OIW01720	OIW02174	OIW07654	OIW21676	AES58940	AES82248	AES96798	AES98238	AES98239	AES99405	AES99407	AES99442	AES99450	AES99452	KEH28260	KEH41363	KEH43341	KEH43344	KEH43345	KEH43346	ESW16259	ESW16260	ESW16261	ESW16263	ESW16267	ESW16268	KOM28814	KOM28815	KOM28816			Lj5g0002699.2	Lj5g0004398.1	Lj5g0019740.1	Lj5g0024797.1	Tp57577_TGAC_v2_mRNA26719	Tp57577_TGAC_v2_mRNA26745	Tp57577_TGAC_v2_mRNA26747	Tp57577_TGAC_v2_mRNA40516	Tp57577_TGAC_v2_mRNA4190
OG0000557	Ca_13985	Ca_26114	KRG93045	KRG93046	KRG93047	KRG94948	KRG94949	KRG94950	KRH04401	KRH17882	KRH17883	KRH17885	KRH17888	KRH36304	KRH36305	KRH36306	KRH36307	KRH64947	OIW01557	OIW01559	OIW01560	AES63078	KEH22097	ESW06663	ESW06664	ESW06665	ESW12769	ESW14633	ESW14634	ESW33702	ESW33847	ESW33852	ESW33910	KOM36579	KOM38308	KOM38645	Vradi0007s02200.1	Vradi04g04640.1	Vradi08g23050.1	VIT_05s0124g00390.t01	VIT_05s0124g00400.t01	Lj1g0001497.1	Lj1g0008321.1	Lj1g0015040.1	Lj5g0027743.1	Tp57577_TGAC_v2_mRNA10761	Tp57577_TGAC_v2_mRNA1117
OG0000558	Ca_15260	Ca_18482	Ca_25373	Ca_25650	KRG98916	KRG98917	KRH13458	KRH13459	KRH14477	KRH21856	KRH73668	OIW02849	OIW04212	OIW05311	OIW08194	OIW16318	AES72362	AET00407	KEH19471	KEH28408	KEH28409	KEH28410	KEH33588	KEH38511	KEH38512	KEH38513	ESW13387	ESW18348	ESW18349	ESW21424	KOM42684	KOM46471	KOM53358	Vradi0165s00140.1	Vradi05g19820.1	Vradi05g19820.2	Vradi05g19820.3	Vradi06g02200.1	VIT_12s0142g00130.t01	VIT_19s0014g00220.t01	Lj3g0021324.1	Lj6g0006244.1	LjContig00310g0019453.2	Tp57577_TGAC_v2_mRNA13126	Tp57577_TGAC_v2_mRNA17038	Tp57577_TGAC_v2_mRNA17348	Tp57577_TGAC_v2_mRNA28241
OG0000559	Ca_07928	Ca_13042	Ca_17670	KRG93696	KRG98427	KRH36652	KRH36653	KRH36654	KRH73800	OIV91877	OIW03597	OIW09525	AES64595	AES70681	AES76604	AES76609	AES76612	KEH37000	ESW18665	ESW23377	ESW23381	KOM28733	KOM28736	KOM46554	KOM53242	KOM56476	KOM56479	KOM56480	Vradi0190s00090.1	Vradi10g07090.1	VIT_00s0194g00010.t01	VIT_03s0038g01050.t01	VIT_19s0015g01550.t01	VIT_19s0015g01560.t01	VIT_19s0015g01630.t01	VIT_19s0015g01660.t01	Lj2g0017208.1	Lj6g0007916.1	Lj6g0012988.1	Lj6g0018198.1	Lj6g0019358.1	LjContig00272g0025906.1	Tp57577_TGAC_v2_mRNA10855	Tp57577_TGAC_v2_mRNA18554	Tp57577_TGAC_v2_mRNA18578	Tp57577_TGAC_v2_mRNA32673	Tp57577_TGAC_v2_mRNA36391
OG0000560	Ca_02517	Ca_23649	KRG91873	KRH08380	KRH08381	KRH08382	KRH22922	KRH24908	KRH24909	KRH26393	KRH26395	KRH34892	KRH70033	KRH70034	OIV99339	OIW01460	OIW20046	AES67443	KEH25654	KEH25655	ESW04187	ESW15686	ESW22213	ESW22214	ESW22215	ESW23746	ESW23747	KOM35746	KOM44209	KOM44211	KOM50714	KOM56040	Vradi01g09210.1	Vradi0319s00030.1	Vradi08g16980.1	VIT_06s0004g03100.t01	VIT_08s0040g02170.t01	VIT_12s0028g02970.t01	VIT_13s0019g04060.t01	VIT_13s0019g04070.t01	Lj2g0014767.1	Lj3g0025172.1	Lj5g0009851.1	Tp57577_TGAC_v2_mRNA11865	Tp57577_TGAC_v2_mRNA11982	Tp57577_TGAC_v2_mRNA34179	Tp57577_TGAC_v2_mRNA37891
OG0000561	Ca_00638	Ca_07068	Ca_20083	KRG98750	KRG98751	KRH02067	KRH14391	KRH14392	KRH20851	KRH33098	KRH46190	KRH51093	KRH73758	OIV91926	OIV92071	OIV95831	OIW00065	OIW02877	OIW13391	AES70369	KEH36866	ESW05092	ESW14282	ESW14283	ESW14284	ESW18481	ESW23912	ESW25944	ESW25945	KOM28759	KOM33804	KOM46525	KOM53419	Vradi0381s00080.1	Vradi06g01750.1	Vradi10g08100.1	VIT_00s1488g00010.t01	VIT_10s0116g01720.t01	VIT_19s0090g00510.t01	Lj4g0018776.1	Lj6g0010284.2	Lj6g0019306.1	Lj6g0025859.1	LjContig00272g0015424.1	Tp57577_TGAC_v2_mRNA10280	Tp57577_TGAC_v2_mRNA34892	Tp57577_TGAC_v2_mRNA34893
OG0000562	Ca_11663	Ca_22326	Ca_22338	Ca_24827	KRH47387	OIW04877	AES63332	AES68330	AES86368	AES86388	AES87034	AES92766	AES99034	AET00780	AET01580	AET02224	KEH27715	KEH41410	KEH44480	ESW07790	KOM27257	Vradi09g00130.1		Lj3g0011098.1	Lj3g0020556.1	Lj3g0021238.1	Tp57577_TGAC_v2_mRNA10008	Tp57577_TGAC_v2_mRNA10015	Tp57577_TGAC_v2_mRNA10017	Tp57577_TGAC_v2_mRNA10019	Tp57577_TGAC_v2_mRNA10304	Tp57577_TGAC_v2_mRNA15628	Tp57577_TGAC_v2_mRNA15686	Tp57577_TGAC_v2_mRNA16220	Tp57577_TGAC_v2_mRNA16959	Tp57577_TGAC_v2_mRNA18687	Tp57577_TGAC_v2_mRNA19891	Tp57577_TGAC_v2_mRNA23233	Tp57577_TGAC_v2_mRNA30735	Tp57577_TGAC_v2_mRNA30737	Tp57577_TGAC_v2_mRNA30742	Tp57577_TGAC_v2_mRNA30746	Tp57577_TGAC_v2_mRNA30750	Tp57577_TGAC_v2_mRNA38916	Tp57577_TGAC_v2_mRNA40075	Tp57577_TGAC_v2_mRNA40111	Tp57577_TGAC_v2_mRNA40115	Tp57577_TGAC_v2_mRNA9994
OG0000563	Ca_08165	KRG94946	KRG94947	KRG94951	KRH64938	KRH64939	KRH64945	KRH64946	KRH64948	OIW03274	OIW06461	OIW16613	OIW16642	AES80997	AES80998	AES80999	AES81000	AES81002	KEH25521	KEH25522	ESW33843	ESW33844	ESW33845	ESW33848	ESW33849	ESW33907	ESW33908	ESW33909	KOM38640	KOM38643	KOM38647	KOM38648	KOM56089	Vradi0007s01670.1	Vradi0007s01680.1	Vradi0007s01830.1	Vradi0007s01860.1	VIT_08s0056g00780.t01	VIT_08s0056g00870.t01	VIT_08s0056g00890.t01	Lj1g0001053.1	Lj1g0012851.1	Lj1g0014349.1	Lj1g0018995.1	Lj1g0021171.1	Tp57577_TGAC_v2_mRNA36117	Tp57577_TGAC_v2_mRNA36119
OG0000564	Ca_07220	KRG95193	KRG95194	KRG95195	KRG95196	KRG95197	KRG95198	KRG95199	KRG95200	KRG95201	KRG95202	KRG95203	KRG95204	KRH66862	KRH66863	KRH66864	KRH66865	KRH66866	KRH66867	KRH66868	KRH66869	KRH66870	KRH66871	KRH66872	KRH66873	KRH66874	KRH66875	KRH66876	KRH66877	KRH66878	KRH66879	KRH66880	KRH66881	KRH66882	OIW05213	OIW11459	AES63755	AES81328	KEH36531	ESW34154	ESW34155	KOM40550	Vradi0154s00390.1	Vradi0154s00390.2		Lj1g0009156.2	Tp57577_TGAC_v2_mRNA18892	Tp57577_TGAC_v2_mRNA18893
OG0000565	Ca_12490	Ca_19339	KRG97752	KRG97753	KRG97754	KRH00214	KRH14957	KRH14958	KRH14959	KRH14960	KRH31126	KRH31127	KRH31128	KRH49358	KRH49359	KRH73180	KRH73181	KRH73182	KRH73183	KRH73184	OIW04100	OIW07462	OIW16188	AES71125	AES79508	AES99580	ESW12350	ESW13768	ESW13769	ESW35525	KOM37549	KOM39577	KOM46910	Vradi03g08800.1	Vradi08g04430.1	VIT_08s0007g02170.t01	VIT_13s0067g00610.t01	VIT_13s0067g00630.t01	Lj1g0010219.1	Lj1g0024080.1	Lj1g0027442.1	Lj6g0002024.1	Lj6g0015791.1	Lj6g0019932.1	LjContig00357g0010180.1	Tp57577_TGAC_v2_mRNA2590	Tp57577_TGAC_v2_mRNA39725
OG0000566	Ca_01359	KRG97247	KRG97248	KRG97249	KRG97250	KRG97251	KRG97252	KRH06354	KRH47783	KRH47784	KRH47785	KRH47786	KRH47787	KRH47788	KRH47789	KRH47790	KRH47791	KRH47792	KRH47793	KRH47794	KRH47795	KRH47796	KRH47797	KRH47798	KRH68963	KRH68964	KRH68965	KRH68966	OIW02358	OIW21384	AES82828	KEH18567	KEH24700	KEH24701	KEH24702	ESW07316	ESW11014	ESW11015	KOM29126	KOM57209	Vradi0179s00390.1	Vradi05g00340.1	VIT_15s0048g02540.t01	Lj1g0014516.1	Lj3g0026410.1	Tp57577_TGAC_v2_mRNA20517	Tp57577_TGAC_v2_mRNA4937
OG0000567	Ca_18222	Ca_18223	KRG89744	KRG89745	KRG98243	KRG98999	KRH18621	KRH46097	KRH46098	KRH46099	OIW17629	AES65695	AES69288	AES70177	AES70178	AES70179	AES86688	ESW18242	ESW18392	KOM51410	KOM52201	KOM52202	Vradi07g05280.1	Vradi10g00130.1	Vradi10g00140.1	Vradi1235s00010.1	Vradi1236s00010.1	VIT_11s0037g00590.t01	Lj4g0010290.1	Lj4g0025385.1	Lj4g0027594.1	Lj6g0005461.1	Lj6g0009575.1	Lj6g0010560.1	Lj6g0011217.1	Lj6g0021126.1	Lj6g0025408.1	Tp57577_TGAC_v2_mRNA12599	Tp57577_TGAC_v2_mRNA12668	Tp57577_TGAC_v2_mRNA13999	Tp57577_TGAC_v2_mRNA14004	Tp57577_TGAC_v2_mRNA14007	Tp57577_TGAC_v2_mRNA14019	Tp57577_TGAC_v2_mRNA31229	Tp57577_TGAC_v2_mRNA34253	Tp57577_TGAC_v2_mRNA4624	Tp57577_TGAC_v2_mRNA4694
OG0000568	Ca_17682	Ca_18156	KRG98440	KRG98441	KRG98442	KRH01928	KRH01929	KRH36643	KRH36644	KRH36645	KRH36646	KRH36647	KRH46425	KRH46426	KRH51220	OIV91875	OIW02923	OIW04270	OIW16408	OIW18426	AES64588	AES64589	AES64591	AES64593	AES70648	AET00831	KEH32709	KEH34107	ESW12119	ESW19567	ESW26064	KOM52263	KOM53244	Vradi07g26310.1	Vradi10g02850.1	Vradi10g02850.2	Vradi10g07110.1	VIT_00s1569g00020.t01	VIT_19s0015g01070.t01	Lj4g0021467.1	Lj6g0016884.1	LjContig00081g0021623.2	Tp57577_TGAC_v2_mRNA10824	Tp57577_TGAC_v2_mRNA1271	Tp57577_TGAC_v2_mRNA1272	Tp57577_TGAC_v2_mRNA18569	Tp57577_TGAC_v2_mRNA6151
OG0000569	Ca_09040	Ca_14284	Ca_22205	Ca_23451	KRG98279	KRG98280	KRH17044	KRH49395	KRH65715	KRH75958	KRH75959	OIV95507	OIW00835	OIW01186	OIW07457	OIW09537	OIW16505	OIW19104	AES86855	AES98652	KEH23185	KEH23186	KEH34298	ESW06782	ESW12265	ESW14195	ESW14196	ESW18767	KOM37511	KOM47448	KOM52595	KOM58100	Vradi04g00190.1	Vradi06g08720.1	Vradi09g09560.1	Vradi10g03700.1	VIT_06s0004g06720.t01	VIT_06s0004g06730.t01	VIT_08s0105g00430.t01	VIT_13s0067g01120.t01	Lj3g0001349.1	Lj6g0023203.1	LjContig00155g0008093.1	Tp57577_TGAC_v2_mRNA13796	Tp57577_TGAC_v2_mRNA15691	Tp57577_TGAC_v2_mRNA8705
OG0000570	Ca_08427	Ca_22394	Ca_24977	Ca_24982	Ca_25717	KRG93780	KRG93781	KRG93823	KRH09584	KRH09585	KRH09586	KRH44711	KRH46958	OIW05529	OIW17012	AES73232	AES73716	AES86305	AES94669	AES94670	AES99840	KEH25296	KEH25298	KEH25314	ESW07875	ESW21574	ESW21575	ESW25404	KOM27195	KOM44695	KOM46030	KOM46256	Vradi0421s00020.1	Vradi05g15960.1	Vradi11g11860.1	VIT_09s0054g01780.t01	VIT_14s0006g03270.t01	Lj2g0027369.1	Lj3g0006194.1	Lj5g0012560.1	Lj5g0024138.1	Lj5g0024613.1	Tp57577_TGAC_v2_mRNA20670	Tp57577_TGAC_v2_mRNA40043	Tp57577_TGAC_v2_mRNA41211	Tp57577_TGAC_v2_mRNA9989
OG0000571	Ca_13338	Ca_23716	Ca_24241	KRG97830	KRH00046	KRH00047	KRH15055	KRH65894	KRH73083	KRH75663	KRH75666	OIV95602	OIV98622	OIW01013	OIW01229	OIW07499	OIW18897	AES71013	KEH23002	KEH29005	KEH29006	KEH29007	KEH29008	KEH29009	ESW06047	ESW12463	ESW13837	ESW35464	KOM38077	KOM39161	KOM46972	KOM58217	Vradi03g08430.1	Vradi0434s00030.1	Vradi06g05020.1	Vradi09g07820.1	VIT_08s0007g01060.t01	VIT_13s0019g02360.t01	Lj1g0025704.1	Lj3g0010966.1	Lj6g0024002.1	LjContig00141g0024717.1	Tp57577_TGAC_v2_mRNA10668	Tp57577_TGAC_v2_mRNA18513	Tp57577_TGAC_v2_mRNA28265	Tp57577_TGAC_v2_mRNA28266
OG0000572	Ca_12393	Ca_16520	Ca_17419	KRG93741	KRG93742	KRG93743	KRG93744	KRG93745	KRH01440	KRH45158	KRH54971	OIW05433	OIW06549	OIW07277	OIW09563	OIW12327	OIW17312	AES77822	KEH15315	KEH15316	KEH25189	KEH25190	KEH25195	KEH25196	KEH25199	ESW10305	ESW11369	ESW23419	ESW23420	KOM36657	KOM40174	KOM56424	Vradi0190s00040.1	Vradi0190s00100.1	Vradi03g09990.1	Vradi04g09770.1	VIT_14s0083g00740.t01	Lj1g0023713.1	Lj2g0018667.1	Lj4g0026525.1	Tp57577_TGAC_v2_mRNA16493	Tp57577_TGAC_v2_mRNA16494	Tp57577_TGAC_v2_mRNA16501	Tp57577_TGAC_v2_mRNA16502	Tp57577_TGAC_v2_mRNA30788	Tp57577_TGAC_v2_mRNA3397
OG0000573	Ca_10299	Ca_12527	Ca_19618	Ca_21198	Ca_27744	KRG97804	KRH00069	KRH00070	KRH31060	KRH49210	KRH65969	KRH73109	OIV95596	OIW01219	OIW04078	OIW07511	AES71059	AES79385	AES99484	KEH28978	KEH34770	ESW05937	ESW12450	ESW13813	ESW13814	ESW35483	KOM38100	KOM39150	KOM46959	KOM58262	Vradi0309s00080.1	Vradi03g08490.1	Vradi06g04900.1	Vradi09g07370.1	VIT_08s0007g01380.t01	VIT_08s0007g01390.t01	VIT_13s0019g02710.t01	Lj1g0004885.1	Lj3g0012629.1	Lj6g0009200.1	LjContig00141g0013025.1	LjContig00141g0013286.1	Tp57577_TGAC_v2_mRNA26717	Tp57577_TGAC_v2_mRNA33656	Tp57577_TGAC_v2_mRNA34837	Tp57577_TGAC_v2_mRNA36122
OG0000574	Ca_17636	Ca_21948	Ca_23296	KRH00001	KRH06450	KRH06451	KRH47892	KRH47893	KRH47894	KRH47895	KRH49135	KRH49136	KRH65922	KRH68924	KRH75716	KRH75717	OIV95059	OIV98628	OIW07488	OIW13497	OIW17227	OIW17228	AES87135	KEH18629	KEH22928	KEH29045	ESW06004	ESW12500	ESW12501	ESW19319	KOM38041	KOM52983	KOM58152	Vradi0083s01070.1	Vradi0083s01070.2	Vradi0133s00220.1	Vradi0388s00010.1	VIT_02s0025g01740.t01	VIT_10s0116g00310.t01	VIT_15s0046g00290.t01	Lj1g0014902.1	Lj3g0006030.1	Lj3g0028075.1	Tp57577_TGAC_v2_mRNA1747	Tp57577_TGAC_v2_mRNA20932	Tp57577_TGAC_v2_mRNA5832
OG0000575	Ca_01703	Ca_09089	Ca_17541	KRH05381	KRH15637	KRH44580	KRH44581	KRH47317	KRH47318	KRH47319	KRH47320	KRH47321	KRH52312	KRH52313	KRH52314	KRH52315	KRH52316	OIW03089	OIW04970	OIW14969	OIW16989	OIW21440	AES59122	AES59123	AES73532	AES73535	KEH28553	ESW08928	ESW08929	ESW14099	ESW14100	ESW33074	KOM42074	KOM47276	KOM48800	Vradi0153s00400.1	Vradi06g13620.1	VIT_04s0008g06720.t01	Lj1g0027404.2	Lj3g0012434.2	Lj5g0016222.1	Tp57577_TGAC_v2_mRNA1924	Tp57577_TGAC_v2_mRNA3454	Tp57577_TGAC_v2_mRNA40177	Tp57577_TGAC_v2_mRNA40178	Tp57577_TGAC_v2_mRNA40179
OG0000576	Ca_17436	Ca_18540	Ca_19452	Ca_20660	KRG93690	KRH01363	KRH18345	KRH45087	KRH54738	KRH70960	KRH75101	OIV89212	OIV90196	OIW02196	OIW04703	OIW06543	OIW12330	OIW18530	AES97146	KEH21751	KEH25141	KEH38142	ESW10370	ESW11425	ESW23370	ESW25483	KOM36756	KOM40117	KOM45842	KOM56487	Vradi0190s00080.1	Vradi0228s00220.1	Vradi02g13690.1	Vradi04g09460.1	VIT_01s0011g00160.t01	VIT_14s0083g01100.t01	VIT_17s0000g01290.t01	VIT_17s0000g05030.t01	Lj1g0005831.1	Lj1g0028196.1	Lj2g0015428.1	Lj2g0020225.1	Tp57577_TGAC_v2_mRNA14844	Tp57577_TGAC_v2_mRNA16477	Tp57577_TGAC_v2_mRNA24194	Tp57577_TGAC_v2_mRNA39822
OG0000577	Ca_04294	Ca_04727	Ca_11117	KRG91839	KRG91840	KRH24138	KRH24139	KRH34943	KRH34944	KRH34945	KRH34946	KRH51419	KRH51420	KRH60723	KRH60724	KRH60725	KRH60726	KRH60727	OIV91389	OIV96275	OIW01515	OIW06557	OIW12601	AES62239	AES62250	AES74277	KEH30595	ESW07879	ESW15661	KOM35769	KOM42267	Vradi05g15410.1	Vradi08g17170.1	VIT_03s0038g01480.t01	VIT_06s0009g01820.t01	VIT_15s0046g00210.t01	VIT_18s0001g14290.t01	VIT_18s0072g01040.t01	Lj1g0018415.1	Lj3g0019080.1	Lj5g0004757.1	Tp57577_TGAC_v2_mRNA17759	Tp57577_TGAC_v2_mRNA1809	Tp57577_TGAC_v2_mRNA1859	Tp57577_TGAC_v2_mRNA26173	Tp57577_TGAC_v2_mRNA39793
OG0000578	Ca_02128	Ca_06427	Ca_07162	Ca_09255	KRH50248	KRH50249	KRH57894	KRH71707	KRH76958	OIV90027	OIV93269	OIV94710	OIW03197	OIW10172	OIW15484	AES81181	AES90220	AES94744	AET04065	ESW17480	ESW27943	ESW28530	ESW28818	ESW35941	KOM29553	KOM34311	KOM38739	KOM45048	KOM52090	Vradi07g03850.1	Vradi07g03850.2	Vradi07g03850.3	Vradi07g03850.4	Vradi07g10310.1	Vradi08g03410.1	Vradi11g04950.1	VIT_00s0379g00070.t01	VIT_03s0063g00940.t01	VIT_08s0040g01250.t01	Lj1g0008606.1	Lj4g0012343.1	Lj4g0016386.1	Tp57577_TGAC_v2_mRNA16644	Tp57577_TGAC_v2_mRNA19673	Tp57577_TGAC_v2_mRNA24330	Tp57577_TGAC_v2_mRNA32145
OG0000579	Ca_08970	Ca_09462	Ca_09601	KRH00394	KRH31231	KRH43286	KRH59428	KRH65497	KRH65498	KRH65499	KRH65500	KRH65501	KRH76075	OIV95195	OIV97453	OIV98551	OIW00637	OIW00885	OIW01362	OIW15095	AES79777	AET04571	KEH34394	KEH34395	ESW06809	ESW06810	ESW12138	ESW12139	ESW12140	ESW31739	KOM30668	KOM37419	KOM57899	Vradi01g10470.1	Vradi04g05860.1	Vradi09g08440.1	VIT_06s0004g07660.t01	VIT_07s0031g01330.t01	VIT_08s0058g00930.t01	Lj1g0006530.1	Lj2g0003775.1	Lj4g0009768.1	Lj6g0006872.1	Tp57577_TGAC_v2_mRNA2231	Tp57577_TGAC_v2_mRNA26571	Tp57577_TGAC_v2_mRNA36492
OG0000580	Ca_08506	Ca_11356	KRG97400	KRG97401	KRG97402	KRG97403	KRG97404	KRH31495	KRH31496	KRH31497	KRH31498	KRH31499	KRH31500	KRH31501	KRH31502	KRH31503	KRH31504	KRH31505	KRH31506	KRH31507	KRH31508	KRH31509	KRH31510	KRH31511	KRH31512	KRH31513	KRH31514	OIV93434	OIV97476	OIV98468	OIW00610	OIW14669	OIW18024	AES72018	KEH20603	KEH20604	KEH20605	ESW35765	KOM25447	Vradi02g11760.1	VIT_01s0010g03710.t01	VIT_11s0065g00170.t01	Lj4g0012721.1	Lj6g0010992.1	Tp57577_TGAC_v2_mRNA17687	Tp57577_TGAC_v2_mRNA18397
OG0000581	Ca_02541	Ca_17136	Ca_17624	Ca_26121	KRG95987	KRH19869	KRH19870	KRH25023	KRH26435	KRH29907	KRH32480	OIW01589	OIW03922	OIW05810	OIW15773	OIW20549	AES67507	AES81853	KEH17131	KEH30033	KEH30034	KEH39332	KEH39333	KEH42230	KEH42231	ESW04259	ESW16347	ESW22188	ESW22189	KOM25077	KOM44179	KOM50671	Vradi0279s00040.1	Vradi02g05890.1	Vradi04g02860.1	VIT_06s0004g02750.t01	VIT_08s0040g01810.t01	VIT_13s0019g04380.t01	Lj1g0004384.1	Lj3g0017275.1	Lj3g0024486.1	Lj5g0012436.1	Tp57577_TGAC_v2_mRNA11881	Tp57577_TGAC_v2_mRNA18922	Tp57577_TGAC_v2_mRNA21936	Tp57577_TGAC_v2_mRNA6340
OG0000582	Ca_02576	Ca_14624	Ca_15844	KRH07591	KRH10351	KRH22966	KRH24972	KRH24973	KRH24974	KRH24975	KRH24976	KRH24977	RCW19292	RCW19293	RCW19294	RCW19295	OIV93692	OIW09163	OIW09574	AES67542	AES88742	AET03431	KEH39401	KEH39402	ESW04137	ESW04138	ESW04139	ESW04140	ESW04141	ESW04142	ESW04143	ESW04144	ESW22251	ESW28292	KOM32080	KOM44241	KOM50753	Vradi02g05400.1	Vradi04g02480.1	Vradi07g02360.1	VIT_03s0038g04210.t01	VIT_06s0004g03700.t01	Lj3g0007160.1	Lj3g0012620.2	Lj4g0007937.1	Tp57577_TGAC_v2_mRNA3060
OG0000583	Ca_07179	Ca_11799	Ca_11801	KRH48813	KRH48814	KRH48918	KRH66361	KRH66362	KRH66366	KRH66367	KRH66368	KRH66369	OIW18845	AES81238	AES81240	AES81242	AES88379	AES88391	AES88392	AET01310	KEH17984	KEH23596	ESW06348	ESW06349	KOM58539	KOM58541	Vradi09g06320.1	VIT_15s0021g00010.t01	VIT_15s0021g00040.t01	VIT_15s0021g00050.t01	VIT_15s0021g00060.t01	VIT_15s0045g01460.t01	VIT_15s0045g01520.t01	VIT_15s0045g01590.t01	Lj1g0000338.1	Lj3g0004607.2	Lj3g0010571.1	Tp57577_TGAC_v2_mRNA14852	Tp57577_TGAC_v2_mRNA14861	Tp57577_TGAC_v2_mRNA14865	Tp57577_TGAC_v2_mRNA17991	Tp57577_TGAC_v2_mRNA26059	Tp57577_TGAC_v2_mRNA42029	Tp57577_TGAC_v2_mRNA834	Tp57577_TGAC_v2_mRNA9624	Tp57577_TGAC_v2_mRNA9630
OG0000584	Ca_00681	Ca_03402	Ca_16865	Ca_21965	KRG98685	KRH02006	KRH11510	KRH36524	KRH51151	KRH73798	KRH73799	OIV96087	OIW00078	OIW02888	OIW13394	OIW16370	AES64418	AES92692	AET00590	KEH28435	KEH33921	KEH33927	ESW14325	ESW17722	ESW17724	ESW19664	ESW25993	ESW25994	ESW25995	KOM33677	KOM34063	KOM46552	KOM53300	Vradi06g01490.1	Vradi07g26770.1	VIT_00s0516g00020.t01	VIT_19s0090g01130.t01	Lj4g0017128.1	Lj4g0018115.1	Lj6g0000163.1	Lj6g0000714.1	LjContig00272g0024463.1	Tp57577_TGAC_v2_mRNA13559	Tp57577_TGAC_v2_mRNA19088	Tp57577_TGAC_v2_mRNA33319	Tp57577_TGAC_v2_mRNA38300
OG0000585	Ca_20988	KRH06324	KRH06326	KRH06327	KRH47747	KRH47748	KRH47749	KRH47750		KEH18539	KEH18540	KEH18541	KEH18543	KEH18545	ESW07328	ESW07329	ESW07334	ESW07335	ESW07336	KOM38233	KOM38234	KOM56969	KOM56970	KOM56971	KOM56972	KOM56973	KOM57228	KOM57229	KOM57231	KOM57233	Vradi0215s00150.1	Vradi0215s00160.1	Vradi0215s00170.1	Vradi07g24510.1	VIT_15s0048g02270.t01	VIT_15s0048g02280.t01	VIT_15s0048g02290.t01	VIT_15s0048g02300.t01	VIT_15s0048g02310.t01	VIT_15s0048g02320.t01	Lj3g0016265.1	Lj3g0019052.1	Lj6g0006614.1	Lj6g0012872.1	Tp57577_TGAC_v2_mRNA16525	Tp57577_TGAC_v2_mRNA31296	Tp57577_TGAC_v2_mRNA33899
OG0000586	Ca_09291	Ca_09292	Ca_20205	KRH04296	KRH04581	KRH57913	OIW02234	OIW02235	OIW02236	OIW02237	OIW02238	OIW09719	OIW09722	AES72302	AES78284	AES78285	AES87160	AES87196	AES87199	AES87201	AES87205	AET02455	AET02519	AET04058	KEH16419	KEH29083	KEH31450	KEH31451	KEH31452	KEH31453	KEH31455	KEH33177	ESW27902	KOM32343	KOM32344		VIT_07s0031g00270.t01	VIT_07s0031g00290.t01	Lj4g0001051.1	Lj4g0002963.1	Lj4g0013664.1	Lj4g0022583.1	Tp57577_TGAC_v2_mRNA19728	Tp57577_TGAC_v2_mRNA20994	Tp57577_TGAC_v2_mRNA421	Tp57577_TGAC_v2_mRNA5758	Tp57577_TGAC_v2_mRNA7455
OG0000587	Ca_07170	Ca_10901	Ca_17971	KRG93068	KRG93069	KRG93070	KRG95101	KRG95102	KRG95103	KRH13332	KRH20679	KRH20680	KRH66777	KRH66778	KRH66779	KRH66780	KRH66781	OIV89389	OIV99066	OIW03189	OIW03190	OIW08116	OIW12308	OIW15477	OIW19197	AES81211	AES81212	AET02402	ESW05715	ESW14619	ESW34087	KOM36590	KOM38725	KOM49189	Vradi0154s00350.1	Vradi0206s00150.1	Vradi0206s00150.2	Vradi08g23140.1	VIT_08s0007g05170.t01	VIT_13s0084g00660.t01	Lj1g0000157.1	Lj3g0012798.1	Lj3g0024239.2	Tp57577_TGAC_v2_mRNA35801	Tp57577_TGAC_v2_mRNA35802	Tp57577_TGAC_v2_mRNA8826
OG0000588	Ca_02120	Ca_09244	KRG89230	KRG89231	KRH04679	KRH04681	KRH04682	KRH49773	KRH50231	KRH50232	KRH50233	KRH57751	KRH71186	KRH71187	KRH71188	KRH71189	RCW19575	OIV89696	OIV92890	OIW04849	AES94762	AET04043	KEH27541	KEH30919	KEH30920	KEH40740	KEH40741	ESW25159	ESW27954	ESW28522	ESW28832	KOM29564	KOM31941	Vradi07g03290.1	Vradi07g10220.1	Vradi11g11410.1	VIT_03s0063g01080.t01	VIT_07s0197g00080.t01	Lj2g0010092.1	Lj2g0010394.1	Lj4g0001891.1	Lj4g0006600.1	Tp57577_TGAC_v2_mRNA11502	Tp57577_TGAC_v2_mRNA11727	Tp57577_TGAC_v2_mRNA16837	Tp57577_TGAC_v2_mRNA19682
OG0000589	Ca_18406	Ca_18407	Ca_27052	KRH38749	OIV98953	AES74666	AES75434	AES75437	AES75771	AES75779	AES75789	AES75792	AES75796	AES75798	AES75803	AES75961	AES75970	KEH24943	KEH25327	KEH26124	KEH26149	KEH26152	KEH26433	KEH26638	KEH26655	KEH26656	KEH34245	KEH40820	ESW24422	ESW24423	ESW24424	ESW24425	ESW24426	ESW24427	KOM54664	Vradi01g06610.1		Lj2g0009599.1	Lj2g0020121.1	Lj2g0028248.1	Lj5g0017298.1	Tp57577_TGAC_v2_mRNA4105	Tp57577_TGAC_v2_mRNA6010	Tp57577_TGAC_v2_mRNA6027	Tp57577_TGAC_v2_mRNA6045	Tp57577_TGAC_v2_mRNA9144	Tp57577_TGAC_v2_mRNA9147
OG0000590	Ca_04146	Ca_04361	KRH43346	KRH53815	KRH53816	KRH59483	KRH59484	KRH59485	KRH59486	KRH59487	KRH64128	KRH64129	KRH64130	KRH70257	KRH70258	OIV89226	OIV89243	OIW06392	OIW20005	OIW20371	AES62307	AES72758	AES72759	AET04612	ESW09573	ESW09574	ESW09575	ESW15569	ESW23963	ESW23964	ESW31777	KOM30638	KOM35849	KOM40821	KOM55475	Vradi01g10710.1	Vradi01g11740.1	Vradi08g17740.1	VIT_07s0031g01860.t01	VIT_18s0072g00080.t01	Lj1g0014880.1	Lj4g0020759.1	Lj5g0008621.1	Tp57577_TGAC_v2_mRNA17613	Tp57577_TGAC_v2_mRNA2298	Tp57577_TGAC_v2_mRNA8553
OG0000591	Ca_01282	Ca_03813	Ca_12004	Ca_14039	KRG92591	KRH19781	KRH32375	KRH34195	KRH67618	KRH68843	OIV90479	OIV90759	OIV91993	OIW07182	OIW12213	OIW13787	OIW21376	AES61149	AES81778	AES82727	KEH42304	KEH42971	ESW15936	ESW16508	ESW19243	ESW26230	ESW34701	KOM26960	KOM30022	KOM33542	KOM38959	KOM55706	Vradi0108s00210.1	Vradi03g03180.1	Vradi07g25510.1	Vradi08g13790.1	VIT_04s0043g01030.t01	VIT_08s0040g03060.t01	VIT_13s0067g03410.t01	Lj1g0003050.1	Lj1g0028103.1	Lj5g0004202.1	Tp57577_TGAC_v2_mRNA10899	Tp57577_TGAC_v2_mRNA15138	Tp57577_TGAC_v2_mRNA38213	Tp57577_TGAC_v2_mRNA4978
OG0000592	Ca_01715	Ca_09083	KRH52338	KRH52339	KRH52340	KRH52341	KRH52342	KRH52343	KRH52344	KRH52345	KRH52346	KRH52347	KRH52348	KRH52349	KRH52350	KRH61673	KRH61674	KRH61675	KRH61676	KRH61677	KRH61678	KRH61679	KRH61680	KRH61681	KRH61682	KRH61683	OIV97717	OIW14976	AES59131	AES59134	AES73553	ESW08946	ESW08947	ESW08948	ESW08949	KOM42048	KOM42049	KOM42058	Vradi05g10900.1	VIT_04s0008g05800.t01	VIT_11s0037g00050.t01	Lj1g0004939.3	Lj5g0020314.1	LjContig00141g0011491.1	Tp57577_TGAC_v2_mRNA40159	Tp57577_TGAC_v2_mRNA40248
OG0000593	Ca_03550	Ca_03551	KRG96592	KRH31737	KRH33634	KRH68326	KRH69155	KRH69156	OIV91031	OIV95342	OIV95343	OIW07047	OIW13016	OIW17453	AES61568	AES61570	AES82263	AES82264	AES82265	AES82269	AES82270	AES82274	ESW17099	ESW17100	ESW17101	ESW35229	ESW35230	KOM35365	KOM35367	KOM35410	KOM39354	KOM39355	KOM39356	Vradi0273s00060.1	Vradi08g11830.1	VIT_05s0020g00800.t01	VIT_07s0005g02750.t01	Lj1g0025891.1	Lj5g0002768.1	Lj5g0013217.1	Tp57577_TGAC_v2_mRNA2487	Tp57577_TGAC_v2_mRNA2510	Tp57577_TGAC_v2_mRNA2548	Tp57577_TGAC_v2_mRNA2569	Tp57577_TGAC_v2_mRNA3121	Tp57577_TGAC_v2_mRNA3154
OG0000594	Ca_02392	Ca_02393	Ca_08725	Ca_23388	KRH04005	KRH04006	KRH27990	KRH27991	KRH57279	KRH57280	KRH57281	KRH77446	OIW09803	OIW10645	AES94143	AES94148	AES94149	AES94150	AES94153	AES94154	AES94156	AES94159	KEH31683	ESW27574	ESW30422	ESW30423	KOM32656	KOM32657	KOM44754	KOM44755	Vradi11g02550.1	VIT_02s0025g04780.t01	VIT_02s0025g04790.t01	VIT_02s0025g04800.t01	VIT_02s0025g04810.t01	VIT_02s0025g04820.t01	Lj2g0004100.1	Lj2g0016856.1	Lj2g0017596.1	Lj4g0016652.1	Lj4g0026482.1	Tp57577_TGAC_v2_mRNA20238	Tp57577_TGAC_v2_mRNA20246	Tp57577_TGAC_v2_mRNA20255	Tp57577_TGAC_v2_mRNA20271	Tp57577_TGAC_v2_mRNA38960
OG0000595	Ca_07131	Ca_11891	Ca_23205	KRH25398	KRH25399	KRH25400	KRH26796	KRH26797	KRH26798	KRH26799	KRH26800	KRH26801	KRH26802	KRH26803	KRH26804	KRH77881	KRH77882	OIV95012	OIV99211	OIW05937	OIW08427	OIW09380	AES67250	AES88097	AES93619	ESW04551	ESW21962	ESW29160	ESW29161	KOM26614	KOM43994	KOM50359	Vradi02g07900.1	Vradi05g22620.1	Vradi11g00530.1	VIT_10s0116g00680.t01	VIT_12s0059g02310.t01	Lj1g0008399.1	Lj3g0001015.4	Lj3g0004936.2	Tp57577_TGAC_v2_mRNA4322	Tp57577_TGAC_v2_mRNA4323	Tp57577_TGAC_v2_mRNA4324	Tp57577_TGAC_v2_mRNA4750	Tp57577_TGAC_v2_mRNA8577	Tp57577_TGAC_v2_mRNA8586
OG0000596	Ca_02163	KRH05664	KRH30069	KRH30070	KRH30071	KRH30072	KRH50321	KRH50322	KRH55090	KRH55165	KRH55166	OIV94729	AES69251	AES86958	AES94659	AES94663	AES94665	AES95357	AES99299	AES99307	ESW04702	ESW05063	ESW05115	ESW06494	ESW06866	ESW06867	ESW06868	ESW18377	ESW18472	ESW18484	KOM49381	Vradi0147s00140.1	Vradi0301s00140.1	VIT_07s0031g00370.t01	VIT_07s0031g00380.t01	VIT_07s0031g00390.t01	VIT_07s0031g00400.t01	VIT_07s0031g00440.t01	VIT_11s0118g00640.t01	VIT_13s0019g04100.t01	VIT_16s0022g00290.t01	Lj2g0016731.1	Lj5g0001099.1	Tp57577_TGAC_v2_mRNA14396	Tp57577_TGAC_v2_mRNA19744	Tp57577_TGAC_v2_mRNA22951
OG0000597	Ca_06016	Ca_13033	KRG93187	KRH01717	KRH33571	KRH39147	KRH48557	KRH56524	KRH70406	OIW03625	OIW05502	OIW07386	OIW07387	OIW12367	OIW16022	OIW17261	AES76624	AES80599	AES80604	AES89607	KEH21557	KEH44195	ESW11175	ESW14951	ESW22882	ESW22883	ESW24719	KOM25382	KOM25384	KOM28525	KOM41582	KOM54414	Vradi01g04810.1	Vradi04g11060.1	Vradi08g21040.1	VIT_14s0006g02530.t01	VIT_14s0006g02550.t01	VIT_17s0000g03280.t01	Lj1g0016049.1	Lj2g0012594.1	Lj5g0000083.1	Tp57577_TGAC_v2_mRNA17130	Tp57577_TGAC_v2_mRNA19974	Tp57577_TGAC_v2_mRNA26111	Tp57577_TGAC_v2_mRNA30493	Tp57577_TGAC_v2_mRNA41279
OG0000598	Ca_18095	Ca_22079	KRG89558	KRG89566	KRG89567	KRG89568	KRH01215	KRH01216	KRH40050	KRH40051	KRH40052	KRH50561	KRH50562	KRH70782	OIW10281	OIW21016	AES77495	AES77496	AES77497	AES77499	AES96839	KEH21626	KEH37710	KEH37711	ESW11531	ESW29701	ESW30632	ESW30633	KOM31622	KOM31623	KOM45923	Vradi0100s00560.1	Vradi07g06380.1	VIT_00s1333g00010.t01	VIT_01s0182g00060.t01	VIT_01s0182g00130.t01	VIT_01s0182g00140.t01	VIT_01s0182g00150.t01	VIT_14s0108g01130.t01	Lj1g0015641.1	Lj2g0013903.1	Tp57577_TGAC_v2_mRNA26486	Tp57577_TGAC_v2_mRNA26487	Tp57577_TGAC_v2_mRNA28593	Tp57577_TGAC_v2_mRNA35883	Tp57577_TGAC_v2_mRNA40224
OG0000599	Ca_12485	Ca_12486	Ca_13414	Ca_14277	KRG97733	KRG97734	KRG97735	KRH14947	KRH14948	KRH31144	KRH31145	KRH31146	KRH31147	OIV97419	OIV98406	OIW04102	OIW04365	OIW16189	AES71145	AES71154	AES98642	AES99590	AES99591	KEH34793	ESW13761	ESW13762	ESW13763	ESW35537	ESW35538	ESW35539	KOM39590	KOM39591	KOM46904	KOM46905	Vradi03g10230.1	VIT_06s0004g06660.t01	VIT_13s0067g00890.t01	Lj6g0000969.1	LjContig00155g0021625.1	LjContig00357g0017976.2	LjContig00357g0026622.1	Tp57577_TGAC_v2_mRNA16772	Tp57577_TGAC_v2_mRNA35756	Tp57577_TGAC_v2_mRNA39691	Tp57577_TGAC_v2_mRNA39734	Tp57577_TGAC_v2_mRNA39735
OG0000600	Ca_17943	Ca_17944	Ca_17952	KRH32947	OIW13107	AES59279	AES59281	AES69412	AES69414	AES69423	AES69427	AES69448	AES69451	AES69471	AES69472	AES69477	AES69480	AES69487	AES70101	AES72553	AES74960	AES74962	AES74963	AES75149	AES77229	KEH25340	KEH33465	KEH34029	KEH37781	KEH40294	KEH41356	ESW20877	KOM42465	Vradi05g17000.1	VIT_00s0338g00010.t01	VIT_03s0038g02890.t01	VIT_03s0038g02910.t01	VIT_03s0038g03630.t01	Lj3g0003113.1	Lj3g0013146.1	Lj3g0018223.1	Lj3g0027507.1	LjContig00081g0012438.1	LjContig00081g0016741.1	Tp57577_TGAC_v2_mRNA36497	Tp57577_TGAC_v2_mRNA36498
OG0000601	Ca_01689	Ca_01690	KRH50532	KRH50533		AES73507	KEH35890		KOM32131		VIT_04s0069g00010.t01	VIT_04s0069g00060.t01	VIT_04s0069g00170.t01	VIT_04s0069g00200.t01	VIT_04s0069g00210.t01	VIT_04s0069g00230.t01	VIT_04s0069g00260.t01	VIT_04s0069g00270.t01	VIT_04s0069g00290.t01	VIT_04s0069g00330.t01	VIT_04s0069g00380.t01	VIT_04s0069g00390.t01	VIT_04s0069g00540.t01	VIT_04s0069g00550.t01	VIT_04s0069g00560.t01	VIT_04s0069g00610.t01	VIT_04s0069g00620.t01	VIT_04s0069g00630.t01	VIT_04s0069g00670.t01	VIT_04s0069g00720.t01	VIT_04s0069g00730.t01	VIT_04s0069g00740.t01	VIT_11s0052g01020.t01	Lj1g0010152.1	Lj1g0012368.1	Lj1g0024599.1	Lj1g0027933.1	Tp57577_TGAC_v2_mRNA17189	Tp57577_TGAC_v2_mRNA17201	Tp57577_TGAC_v2_mRNA17224	Tp57577_TGAC_v2_mRNA17225	Tp57577_TGAC_v2_mRNA17226	Tp57577_TGAC_v2_mRNA17227	Tp57577_TGAC_v2_mRNA21304	Tp57577_TGAC_v2_mRNA22157	Tp57577_TGAC_v2_mRNA22921	Tp57577_TGAC_v2_mRNA37724	Tp57577_TGAC_v2_mRNA7656	Tp57577_TGAC_v2_mRNA7657
OG0000602	Ca_03933	Ca_04684	Ca_04685	KRH15965	KRH18116	KRH51334	KRH51335	KRH53396	KRH53397	KRH53398	KRH53399	KRH60637	OIV96284	OIV96285	OIV96780	OIW14478	OIW14479	OIW14699	OIW14700	AES74348	KEH35417	KEH35418	KEH35419	ESW09297	ESW09528	ESW09529	ESW09530	ESW09531	ESW09532	ESW09533	ESW33479	KOM41455	KOM42389	KOM48392	Vradi0183s00200.1	Vradi05g15850.1	Vradi05g15850.2	Vradi06g09190.1	VIT_03s0038g03670.t01	VIT_18s0001g15630.t01	Lj1g0007872.1	Lj1g0014703.1	Lj1g0019725.1	Tp57577_TGAC_v2_mRNA19431	Tp57577_TGAC_v2_mRNA30344	Tp57577_TGAC_v2_mRNA39826
OG0000603		KRG90602	KRH13644	KRH22149	KRH41228	KRH54696	KRH59307	KRH66344	OIV91861	OIV95981	AES60082	AES60083	AES60088	AES60089	AES60098	AES64427	AES68005	AES91757	AES94241	AES94923	KEH25672	KEH40959	KEH40963	KEH40964	ESW05032	ESW05035	ESW05276	ESW05562	ESW05563	ESW05572	ESW05575	ESW05576	ESW15454	ESW26463	ESW29303	ESW29306		Vradi11g09760.1	VIT_02s0012g00670.t01	VIT_02s0012g00680.t01	VIT_02s0012g00700.t01	VIT_02s0012g00720.t01	VIT_02s0012g00780.t01	VIT_02s0012g00790.t01	VIT_02s0012g00800.t01	VIT_02s0012g00810.t01	VIT_02s0012g00820.t01	Lj1g0005700.1
OG0000604		KRG93979	KRG94248	KRG94249	KRG98338	KRH16396	KRH17985	KRH55314	KRH57667		AET01372	AET01374	AET01375	AET01382	KEH18914	KEH18918	KEH41793	KEH41794	ESW18718	ESW23872	ESW33399	ESW33464	ESW33465	KOM48523	KOM48524	KOM48525	Vradi06g11320.1	VIT_08s0056g00390.t01	VIT_08s0056g00400.t01	Lj1g0003999.1	Lj1g0004343.1	Lj1g0006941.1	Lj1g0017901.1	Lj1g0018072.1	Lj1g0018215.1	Lj1g0020043.1	Lj1g0020102.1	Lj1g0020175.1	Lj1g0024978.1	Lj1g0025701.1	Lj6g0006811.1	Tp57577_TGAC_v2_mRNA18200	Tp57577_TGAC_v2_mRNA21185	Tp57577_TGAC_v2_mRNA30364	Tp57577_TGAC_v2_mRNA30369	Tp57577_TGAC_v2_mRNA40975	Tp57577_TGAC_v2_mRNA4536	Tp57577_TGAC_v2_mRNA4558
OG0000605		KRH44187	KRH44188	KRH44189	KRH44190	KRH44192	KRH44193	KRH44194	KRH44195		AES74430	AES74476	AES74477	AES74478	AES74479	AES77725	AES78142	AES78183	AET01639	KEH18289	KEH18290	KEH18292	KEH18296	KEH18300	KEH18301	KEH26170	KEH32286					Lj3g0009862.1	Lj3g0014094.1	Lj3g0022321.1	Tp57577_TGAC_v2_mRNA21252	Tp57577_TGAC_v2_mRNA23001	Tp57577_TGAC_v2_mRNA2312	Tp57577_TGAC_v2_mRNA2331	Tp57577_TGAC_v2_mRNA2361	Tp57577_TGAC_v2_mRNA2371	Tp57577_TGAC_v2_mRNA2382	Tp57577_TGAC_v2_mRNA25067	Tp57577_TGAC_v2_mRNA25080	Tp57577_TGAC_v2_mRNA32508	Tp57577_TGAC_v2_mRNA36573	Tp57577_TGAC_v2_mRNA36575	Tp57577_TGAC_v2_mRNA36576	Tp57577_TGAC_v2_mRNA36583	Tp57577_TGAC_v2_mRNA41084
OG0000606	Ca_13428	Ca_26381	Ca_27432	KRH17253	KRH30813	KRH44683	OIW04994	OIW18971	AES70857	AES99076	AES99077	AES99078	AES99079	AES99084	AES99089	AES99095	ESW13973	ESW13974	ESW18956	KOM47106	KOM47107	KOM52789	Vradi06g06040.1	Vradi06g06050.1	Vradi10g04350.1	VIT_16s0050g02340.t01	VIT_16s0050g02350.t01	Lj4g0010144.1	Lj4g0026344.1	LjContig00141g0008649.1	LjContig00141g0011632.1	LjContig00141g0014713.1	LjContig00141g0015475.1	LjContig00141g0017766.1	LjContig00141g0025745.1	Tp57577_TGAC_v2_mRNA10633	Tp57577_TGAC_v2_mRNA10638	Tp57577_TGAC_v2_mRNA19618	Tp57577_TGAC_v2_mRNA21483	Tp57577_TGAC_v2_mRNA21484	Tp57577_TGAC_v2_mRNA30355	Tp57577_TGAC_v2_mRNA38655	Tp57577_TGAC_v2_mRNA5486	Tp57577_TGAC_v2_mRNA5487	Tp57577_TGAC_v2_mRNA6232
OG0000607	Ca_09038	Ca_14227	Ca_14287	Ca_19669	KRG98274	KRH17048	KRH30292	KRH41912	KRH49960	KRH72687	KRH72688	KRH72689	KRH72690	KRH72691	KRH72692	KRH72693	KRH72694	KRH72695	KRH72696	KRH72697	KRH72698	OIW04370	OIW20897	OIW20898	AES90391	AES98661	KEH28173	KEH34302	ESW14190	ESW30697	ESW31258	KOM31102	KOM47445	KOM52600	Vradi06g08760.1	Vradi07g15870.1	Vradi10g03730.1	VIT_00s0301g00090.t01	VIT_06s0004g06760.t01	Lj4g0025422.1	Lj6g0002526.1	LjContig00155g0012956.1	Tp57577_TGAC_v2_mRNA15683	Tp57577_TGAC_v2_mRNA33523	Tp57577_TGAC_v2_mRNA35749
OG0000608	Ca_09587	Ca_20495	KRH15970	KRH18877	KRH18878	KRH18880	KRH43223	KRH43224	KRH59391	OIW00420	OIW02395	OIW16589	AES68499	AES68503	AES68504	AES68505	AES97952	AES97958	AET04533	KEH29351	ESW13139	ESW13140	ESW31715	KOM30688	KOM43004	KOM47830	Vradi01g10320.1	Vradi05g21890.1	Vradi06g07720.1	VIT_00s0357g00060.t01	VIT_00s0357g00080.t01	VIT_00s0895g00010.t01	VIT_18s0001g05030.t01	Lj1g0008801.1	Lj1g0011177.1	Lj1g0015532.1	Lj1g0020663.1	Lj1g0021779.1	Lj4g0007993.1	Lj6g0013549.1	Tp57577_TGAC_v2_mRNA2248	Tp57577_TGAC_v2_mRNA29435	Tp57577_TGAC_v2_mRNA29677	Tp57577_TGAC_v2_mRNA29679	Tp57577_TGAC_v2_mRNA32750
OG0000609	Ca_17410	Ca_17411	Ca_22153	Ca_22156	KRG93774	KRH01463	KRH01464	KRH01472	KRH18302	KRH18303	KRH45174	OIW17307	AES65945	AES77831	AES82207	KEH21804	KEH21854	KEH25225	KEH25226	KEH25227	KEH25228	KEH25229	KEH25230	KEH25232	KEH25233	KEH25234	KEH25235	ESW11340	ESW11346	ESW11347	ESW23438	ESW23439	ESW23440	ESW23441	ESW23442	KOM36670	KOM36676	KOM56347	KOM56348	KOM56353	KOM56354		VIT_14s0083g00510.t01	VIT_14s0083g00600.t01	VIT_17s0000g04570.t01	Lj1g0022638.1
OG0000610	Ca_03386	Ca_06281	Ca_06283	Ca_13457	Ca_16859	KRH14343	KRH33801	KRH73809	OIW02890	OIW06166	OIW07086	OIW07087	OIW08077	OIW16372	OIW20247	AES88278	AES92508	AET00097	AET00098	AET00099	AET00613	ESW14327	ESW14328	ESW14330	ESW14332	ESW17001	ESW17002	KOM35455	KOM46555	KOM46560	KOM46726	Vradi06g01450.1	VIT_01s0150g00230.t01	VIT_14s0060g01070.t01	VIT_18s0001g12670.t01	Lj1g0006206.1	Lj4g0000959.1	Lj4g0026455.1	Tp57577_TGAC_v2_mRNA11699	Tp57577_TGAC_v2_mRNA31696	Tp57577_TGAC_v2_mRNA31784	Tp57577_TGAC_v2_mRNA35076	Tp57577_TGAC_v2_mRNA36564	Tp57577_TGAC_v2_mRNA41857	Tp57577_TGAC_v2_mRNA41934
OG0000611	Ca_01812	Ca_10947	Ca_17455	KRH05020	KRH05021	KRH05022	KRH05023	KRH05024	KRH16079	KRH30561	KRH30562	KRH52539	KRH52540	OIV99306	OIW03070	AES73741	AES73743	AES88531	KEH24054	KEH24055	KEH29953	KEH39802	KEH41275	ESW04327	ESW04328	ESW04329	ESW09085	ESW09086	ESW09087	ESW09088	ESW33271	ESW33272	KOM41920	KOM50636	Vradi02g06300.1	Vradi05g09700.1	VIT_04s0008g04480.t01	VIT_06s0061g00710.t01	VIT_08s0007g04790.t01	Lj1g0013798.3	Lj1g0027293.1	Lj3g0023582.1	Tp57577_TGAC_v2_mRNA27426	Tp57577_TGAC_v2_mRNA33936	Tp57577_TGAC_v2_mRNA38018
OG0000612	Ca_10360	Ca_16835	KRH39096	KRH39097	KRH39098	KRH39099	KRH39100	KRH39101	KRH41805	KRH41806	KRH41807	KRH48619	KRH48620	KRH48621	KRH48622	KRH48623	KRH48624	KRH48625	KRH60518	KRH60519	KRH60520	KRH60521	KRH60522	KRH60523	KRH60524	KRH60525	KRH60526	OIV94190	OIW10122	OIW16039	AET05565	KEH26929	KEH26930	ESW24688	ESW32517	ESW32518	KOM43393	KOM54455	Vradi01g02420.1	Vradi01g02420.2	Vradi01g05090.1	VIT_17s0000g02540.t01	Lj2g0000546.1	Lj4g0013397.1	Tp57577_TGAC_v2_mRNA927
OG0000613	Ca_02941	Ca_03256	Ca_11826	Ca_18860	KRH02884	KRH09616	KRH19010	KRH29003	KRH77759	OIV99800	OIW08872	OIW08873	OIW11141	OIW17005	OIW18669	OIW19432	OIW19433	AES86324	AES93801	KEH32559	KEH39676	ESW03519	ESW22826	ESW26770	ESW26771	ESW29061	KOM27624	KOM29013	KOM29014	KOM29015	KOM44677	KOM51163	Vradi07g22110.1	VIT_11s0052g01090.t01	VIT_11s0052g01110.t01	VIT_16s0039g02040.t01	Lj3g0011396.1	Lj3g0025595.1	Lj3g0026184.1	Lj4g0008313.1	LjContig00222g0020977.1	Tp57577_TGAC_v2_mRNA39190	Tp57577_TGAC_v2_mRNA39215	Tp57577_TGAC_v2_mRNA40095	Tp57577_TGAC_v2_mRNA5612
OG0000614	Ca_05190	KRH42263	KRH58384	OIW18963	AES65367	AES65368	AES78077	AES97879	AES98351	AES99083	AES99097	AES99099	AES99109	AES99114	AES99122	AES99123	AES99141	KEH23716	KEH28223	KEH30018	KEH31317	KEH41205	KEH41206	KEH41207	KEH41208	KEH41209	ESW31008	KOM27832	Vradi0048s00400.1	Vradi0297s00010.1	VIT_14s0006g01870.t01	Lj4g0018276.1	Lj6g0005782.1	Lj6g0007148.1	Tp57577_TGAC_v2_mRNA19444	Tp57577_TGAC_v2_mRNA19534	Tp57577_TGAC_v2_mRNA19548	Tp57577_TGAC_v2_mRNA1976	Tp57577_TGAC_v2_mRNA24639	Tp57577_TGAC_v2_mRNA5484	Tp57577_TGAC_v2_mRNA5491	Tp57577_TGAC_v2_mRNA5497	Tp57577_TGAC_v2_mRNA5506	Tp57577_TGAC_v2_mRNA5512	Tp57577_TGAC_v2_mRNA5515
OG0000615	Ca_11154	Ca_11155	KRG95235	KRH24072	KRH24075	KRH24076	KRH24077	KRH29043	KRH29044	KRH29045	KRH29047	KRH66900	OIV92316	OIV99621	OIW05594	OIW08808	OIW08809	AES89553	AES89556	AES89558	KEH30628	KEH30629	ESW03546	ESW03548	ESW03549	ESW34170	ESW34173	KOM38752	KOM38754	KOM51127	KOM51128	KOM51129	Vradi03g02410.1	Vradi03g02430.1	VIT_06s0061g00230.t01	VIT_06s0061g00240.t01	VIT_06s0061g00260.t01	Lj1g0010548.1	Lj3g0002574.1	Lj3g0025257.1	Tp57577_TGAC_v2_mRNA14203	Tp57577_TGAC_v2_mRNA14206	Tp57577_TGAC_v2_mRNA18877	Tp57577_TGAC_v2_mRNA18881	Tp57577_TGAC_v2_mRNA18884
OG0000616	Ca_11780	Ca_11781	Ca_11789	Ca_13188	Ca_25306	KRH36166	KRH66306	KRH66319	KRH66322	OIW01072	OIW12767	OIW15366	OIW15367	OIW18848	KEH17910	KEH18005	KEH18006	KEH18021	KEH18023	KEH18025	KEH18026	ESW06322	ESW06329	ESW06332	ESW06334	KOM58516	KOM58519	KOM58521	KOM58522	Vradi09g06450.1	VIT_05s0094g01120.t01	VIT_05s0094g01130.t01	VIT_05s0094g01140.t01	VIT_05s0094g01150.t01	VIT_05s0094g01160.t01	VIT_05s0094g01230.t01	VIT_05s0094g01260.t01	Lj3g0001528.1	Lj3g0022180.1	Lj3g0026601.1	Tp57577_TGAC_v2_mRNA14642	Tp57577_TGAC_v2_mRNA17947	Tp57577_TGAC_v2_mRNA17952	Tp57577_TGAC_v2_mRNA17972	Tp57577_TGAC_v2_mRNA889
OG0000617	Ca_06781	Ca_06782	KRH02132	KRH02133	KRH02134	KRH12844	KRH51004	KRH51005	KRH51006	KRH51007	KRH51008	KRH51009	KRH51010	OIW00054	OIW18448	KEH32209	KEH32210	KEH32211	KEH32213	KEH32214	KEH32215	ESW22400	ESW22402	ESW22403	ESW22404	ESW26149	ESW26150	ESW26151	ESW26155	ESW26157	KOM33599	KOM33601	KOM44359	KOM44360	KOM44361	Vradi07g25910.1	VIT_05s0020g02540.t01	VIT_07s0104g00410.t01	VIT_07s0104g00420.t01	VIT_07s0104g00430.t01	VIT_07s0104g00440.t01	Lj4g0001581.1	Lj4g0007369.2	Lj4g0017809.1	Tp57577_TGAC_v2_mRNA20817
OG0000618	Ca_03332	Ca_11670	Ca_13175	Ca_20733	KRH03532	KRH54605	KRH56874	KRH63282	KRH70826	KRH72300	KRH72301	KRH72302	KRH74954	OIV99985	OIW02159	OIW18508	OIW19644	AES96905	KEH31974	KEH32624	KEH33401	KEH33402	ESW10147	ESW27269	ESW29693	KOM32888	KOM33205	KOM40275	KOM45903	Vradi0100s00060.1	Vradi0349s00110.1	Vradi07g17260.1	Vradi07g21320.1	VIT_04s0008g06540.t01	VIT_11s0016g00020.t01	VIT_17s0000g06670.t01	Lj1g0001765.1	Lj2g0024435.1	Lj4g0016260.1	Lj4g0027088.1	Tp57577_TGAC_v2_mRNA12676	Tp57577_TGAC_v2_mRNA20634	Tp57577_TGAC_v2_mRNA2084	Tp57577_TGAC_v2_mRNA25734	Tp57577_TGAC_v2_mRNA26518
OG0000619	Ca_10610	Ca_20570	KRH07205	KRH07206	KRH07207	KRH07208	KRH07209	KRH07210	KRH07211	KRH07212	KRH07213	KRH07214	KRH07215	KRH07216	KRH07217	KRH07218	KRH07219	KRH07220	KRH07707	KRH07708	KRH76380	KRH76381	KRH76382	KRH76384	OIV92951	OIV93814	OIV94416	OIW09607	AES95570	AES95571	KEH20321	ESW28358	ESW28359	ESW28360	ESW30153	ESW30154	KOM32018	KOM32019	KOM45409		VIT_02s0033g01120.t01	Lj2g0002971.1	Lj4g0011592.1	Tp57577_TGAC_v2_mRNA17843	Tp57577_TGAC_v2_mRNA32208	Tp57577_TGAC_v2_mRNA32209
OG0000620	Ca_11404	Ca_13205	Ca_21100	KRG97345	KRG97346	KRH01278	KRH03133	KRH31570	KRH31571	KRH33199	KRH45033	KRH56813	KRH56814	KRH65789	KRH66996	OIW14686	OIW17323	OIW19662	AES68713	AES69246	AES71908	KEH21650	KEH21651	KEH32022	KEH32023	KEH35241	ESW11479	ESW27229	ESW35813	KOM25401	KOM29954	KOM33177	Vradi0246s00260.1	Vradi04g09220.1	Vradi07g17530.1	VIT_05s0029g00440.t01	VIT_17s0000g07330.t01	Lj1g0018457.1	Lj1g0019157.1	Lj4g0010980.1	Lj6g0009677.1	Tp57577_TGAC_v2_mRNA12684	Tp57577_TGAC_v2_mRNA17748	Tp57577_TGAC_v2_mRNA2046	Tp57577_TGAC_v2_mRNA34601
OG0000621	Ca_02232	Ca_09355	KRH04414	KRH04415	KRH04416	KRH28346	KRH28347	KRH28348	KRH28349	KRH58120	KRH58121	KRH58122	KRH58123	KRH58124	KRH58125	KRH58126	KRH58127	KRH58128	KRH77138	KRH77139	OIV89399	OIV92841	OIV94687	AES90729	AES94520	KEH27497	KEH27498	KEH31534	KEH31535	ESW27816	ESW27817	ESW27818	ESW27819	ESW28700	KOM32422	KOM44942	Vradi07g11310.1	Vradi11g04020.1	Vradi11g04020.2	VIT_00s1232g00010.t01	VIT_07s0151g00480.t01	Lj2g0019460.1	Lj4g0005827.2	Tp57577_TGAC_v2_mRNA22606	Tp57577_TGAC_v2_mRNA37382
OG0000622	Ca_15878	Ca_18636	KRG92960	KRG95854	KRG95855	KRG99379	KRH01576	KRH19744	KRH36210	KRH36211	KRH45644	KRH45645	KRH67570	KRH70528	KRH70529		AES78002	KEH17753	KEH20209	KEH24000	KEH44497	ESW11273	ESW14700	ESW16469	ESW25743	ESW34675	KOM31664	KOM35273	KOM36525	KOM36739	KOM38931	Vradi0206s00100.1	Vradi03g03020.1	VIT_00s0317g00010.t01	VIT_00s0317g00020.t01	VIT_00s0317g00030.t01	VIT_01s0127g00340.t01	VIT_08s0040g02650.t01	VIT_14s0036g00440.t01	Lj1g0004403.1	Lj1g0014824.1	Lj4g0003734.1	Lj5g0008672.1	Tp57577_TGAC_v2_mRNA16035	Tp57577_TGAC_v2_mRNA22187	Tp57577_TGAC_v2_mRNA25639
OG0000623	Ca_01673	Ca_03143	Ca_09129	Ca_22361	KRH02603	KRH05309	KRH12542	KRH15727	KRH19325	KRH37497	KRH52268	KRH61598	KRH61599	OIV96436	OIV97354	OIV97705	OIV99719	OIW15720	OIW18755	OIW19352	AES59154	AES65530	AES73482	KEH32432	ESW08891	ESW08892	ESW26570	ESW33121	ESW33122	KOM39948	KOM42106	KOM47677	KOM48754	Vradi05g01990.1	Vradi05g11340.1	Vradi06g13190.1	Vradi07g23400.1	VIT_04s0008g02070.t01	VIT_09s0002g01110.t01	VIT_11s0016g01060.t01	Lj1g0013831.1	Lj4g0012136.1	Lj5g0000130.1	Lj6g0022896.1	Tp57577_TGAC_v2_mRNA40164
OG0000624	Ca_06032	Ca_06034	Ca_17212	KRG92185	KRH01076	KRH01077	KRH40171	KRH48809	KRH48811	KRH66526	KRH66529	KRH66532	KRH66533	OIW00993	OIW00994	OIW01159	OIW18818	KEH17838	KEH17839	KEH23452	KEH23453	KEH23454	ESW06473	ESW06474	ESW11630	KOM36918	KOM36919	KOM58637	KOM58638	KOM58639	Vradi04g08300.1	Vradi09g05600.1	Vradi09g05610.1	VIT_15s0021g01590.t01	VIT_15s0021g01600.t01	VIT_15s0021g01610.t01	VIT_15s0021g01630.t01	Lj1g0020111.1	Lj3g0006981.1	Lj3g0016197.1	Lj3g0017628.1	Tp57577_TGAC_v2_mRNA11376	Tp57577_TGAC_v2_mRNA14571	Tp57577_TGAC_v2_mRNA30071	Tp57577_TGAC_v2_mRNA793
OG0000625	Ca_03446	Ca_03447	Ca_08761	Ca_16661	KRH03951	KRH63754	KRH63756	KRH71560	RCW19388	RCW19389	OIV91291	OIV95367	OIV97064	OIV98173	OIW00271	OIW12711	OIW17766	AES61803	AES61807	AES72347	KEH34968	KEH34969	KEH43221	ESW09921	ESW15837	ESW27532	ESW27533	KOM30331	KOM32700	KOM54409	Vradi0043s00590.1	Vradi0043s00590.2	Vradi0043s00590.3	Vradi0043s00590.4	Vradi07g13540.1	Vradi07g13540.2	Vradi07g13540.3	Vradi08g10220.1	VIT_07s0005g00200.t01	VIT_17s0000g01550.t01	Lj1g0001991.3	Lj5g0001900.1	Lj5g0023933.1	Tp57577_TGAC_v2_mRNA27028	Tp57577_TGAC_v2_mRNA35147
OG0000626	Ca_07287	Ca_14219	KRH33001	KRH33002	KRH67025	KRH67026	KRH71893	OIW12135	OIW14109	AES69025	AES81425	KEH16445	KEH16480	KEH16481	KEH16482	KEH19805	KEH19842	ESW17649	ESW17650	ESW17651	ESW30117	ESW34276	ESW34284	KOM34128	KOM34129	KOM38823	KOM38824	Vradi03g01950.1	Vradi08g02090.1	VIT_08s0007g07710.t01	VIT_08s0007g07720.t01	VIT_08s0007g07730.t01	VIT_08s0007g07740.t01	Lj1g0003566.1	Lj3g0014765.1	Lj3g0027688.1	Lj5g0001929.1	Lj5g0007305.1	Lj5g0009124.1	Lj5g0012646.1	Lj5g0014829.1	Lj5g0024549.1	Tp57577_TGAC_v2_mRNA26524	Tp57577_TGAC_v2_mRNA28451	Tp57577_TGAC_v2_mRNA28454
OG0000627	Ca_04523	Ca_04524	Ca_25801	Ca_25802	KRG91413	KRG91414	KRH09175	KRH09176	KRH38654	KRH38655	OIW07838	OIW21354	OIW21355	AES62621	AES62622	KEH26536	KEH26541	KEH26542	KEH26552	ESW15338	ESW15339	ESW24357	ESW24358	ESW24359	KOM36028	KOM36029	KOM54893	KOM54894	KOM54918	Vradi01g07010.1	Vradi01g14510.1	Vradi01g14530.1	Vradi01g14700.1	VIT_16s0022g02300.t01	VIT_16s0022g02430.t01	VIT_16s0022g02440.t01	VIT_16s0100g00010.t01	Lj2g0015215.1	Lj2g0022643.1	Lj2g0024737.1	Lj2g0027515.1	Lj5g0016421.1	Tp57577_TGAC_v2_mRNA18009	Tp57577_TGAC_v2_mRNA27495	Tp57577_TGAC_v2_mRNA27500
OG0000628	Ca_00753	Ca_08402	Ca_20149	Ca_25775	KRG92070	KRG92073	KRG96113	KRG96114	KRH20011	KRH34711	KRH67815	OIV96817	OIV98193	OIW05122	OIW13204	OIW20395	OIW20637	AES60646	AES60647	KEH24100	KEH24101	KEH24102	KEH43390	KEH43391	ESW15834	ESW17261	ESW17510	ESW34833	ESW34834	KOM29231	KOM34281	KOM34619	KOM35641	Vradi08g03250.1	Vradi08g05960.1	VIT_08s0007g04170.t01	VIT_08s0007g05490.t01	VIT_13s0074g00210.t01	Lj1g0004097.1	Lj1g0022881.2	Lj5g0004763.1	Lj5g0009114.1	Tp57577_TGAC_v2_mRNA2627	Tp57577_TGAC_v2_mRNA32361	Tp57577_TGAC_v2_mRNA5848
OG0000629	Ca_03681	KRG92861	KRG92862	KRG92863	KRG92864	KRG92865	KRG92866	KRH33917	KRH33918	KRH33919	KRH33920	KRH33921	KRH33922	KRH33923	KRH33924	KRH33925	KRH33926	KRH33927	KRH33928	KRH33929	KRH33930	KRH33931	KRH33932	KRH33933	KRH33934	KRH33935	KRH33936	KRH33937	KRH33938	OIW13045	AES61372	KEH43077	KEH43078	KEH43079	KEH43080	ESW16719	KOM55004	Vradi08g12530.1	VIT_14s0128g00860.t01	VIT_14s0128g00880.t01	Lj1g0025505.1	Lj5g0019884.2	Tp57577_TGAC_v2_mRNA6300	Tp57577_TGAC_v2_mRNA6301	Tp57577_TGAC_v2_mRNA6302
OG0000630	Ca_04768	Ca_04930	Ca_10782	KRH05859	KRH05860	KRH15159	KRH29416	KRH51809	KRH51810	KRH60804	OIV97542	OIW03504	OIW08725	OIW15614	AES74219	AES89172	KEH36183	KEH40180	KEH40181	KEH40182	KEH40183	ESW03795	ESW07949	ESW07950	ESW07951	ESW08635	ESW32721	KOM42321	KOM49139	KOM50918	KOM51604	Vradi02g03180.1	Vradi02g03180.2	Vradi05g13410.1	Vradi05g14930.1	Vradi06g16060.1	VIT_03s0038g04470.t01	VIT_18s0001g12950.t01	Lj1g0006992.1	Lj1g0021148.2	Lj1g0022205.1	Lj3g0010552.1	Lj5g0003858.2	Tp57577_TGAC_v2_mRNA12767	Tp57577_TGAC_v2_mRNA14893
OG0000631	Ca_25820	Ca_26219	KRG95499	KRH00150	KRH00151	KRH00152	KRH49270	KRH49271	KRH66013	KRH66014	KRH66015	KRH66016	KRH66017	KRH67174	KRH67175	KRH67176	KRH67177	KRH67178	KRH67179	KRH75808	KRH75809	KRH75810	KRH75811	OIV89605	OIW11286	OIW20948	AES86795	AES86796	AES86797	KEH23126	KEH23737	KEH28849	ESW05967	ESW05968	ESW34402	KOM29367	KOM38919	Vradi0133s00340.1	Vradi03g00680.1	VIT_08s0007g01780.t01	Lj1g0008316.1	Lj3g0015459.1	Tp57577_TGAC_v2_mRNA1583	Tp57577_TGAC_v2_mRNA5417	Tp57577_TGAC_v2_mRNA6348
OG0000632	Ca_07896	KRH11995	KRH31628	KRH31629	KRH36585	KRH36586	KRH37027	KRH38254	OIV96059	OIW13595	AES89227	KEH19171	KEH33684	ESW10963	ESW19620	ESW20580	KOM29178	KOM53341	KOM54083	KOM55438	Vradi10g07380.1	Vradi10g13190.1	VIT_00s0194g00200.t01	VIT_05s0077g01400.t01	VIT_07s0005g01120.t01	VIT_12s0035g01360.t01	VIT_12s0035g01390.t01	VIT_12s0057g00960.t01	Lj2g0002576.1	Lj3g0003429.1	Lj4g0011792.1	Lj4g0022639.1	Lj6g0000593.1	Lj6g0006221.1	Lj6g0023332.1	Lj6g0025848.1	Tp57577_TGAC_v2_mRNA10242	Tp57577_TGAC_v2_mRNA10928	Tp57577_TGAC_v2_mRNA2142	Tp57577_TGAC_v2_mRNA22546	Tp57577_TGAC_v2_mRNA28655	Tp57577_TGAC_v2_mRNA32455	Tp57577_TGAC_v2_mRNA37642	Tp57577_TGAC_v2_mRNA41411	Tp57577_TGAC_v2_mRNA6608
OG0000633	Ca_18009	Ca_22173	Ca_22174	Ca_22176	Ca_22177	Ca_22178	Ca_22179	KRH09512	KRH09513	KRH09514	KRH09515	KRH38981	KRH38982	KRH38984	OIW16065	OIW20595	OIW20596	OIW21502	AES76190	AES76192	AES89305	AES89308	AES89310	KEH26791	ESW24615	ESW24617	KOM54532	KOM54535	KOM54536		VIT_01s0011g06440.t01	VIT_01s0011g06520.t01	VIT_05s0077g02150.t01	VIT_05s0077g02190.t01	VIT_18s0001g09570.t01	Lj2g0002327.1	Lj2g0003391.1	Lj2g0007534.1	Tp57577_TGAC_v2_mRNA11383	Tp57577_TGAC_v2_mRNA16677	Tp57577_TGAC_v2_mRNA16684	Tp57577_TGAC_v2_mRNA16689	Tp57577_TGAC_v2_mRNA29480	Tp57577_TGAC_v2_mRNA29481	Tp57577_TGAC_v2_mRNA29568	Tp57577_TGAC_v2_mRNA41386
OG0000634	Ca_12049	KRG91932	KRH19928	KRH25067	KRH30616	KRH32536	KRH34842	KRH34843	KRH34844	KRH71703	OIV89560	OIV89655	OIV92363	OIW05818	OIW08542	OIW11294	AES60710	AES62116	AES81886	KEH30014	KEH43510	ESW04285	ESW15727	ESW16357	ESW17481	KOM28860	KOM34310	KOM35342	KOM35717	Vradi02g06060.1	Vradi08g03400.1	Vradi08g07100.1	Vradi08g16750.1	VIT_06s0004g02490.t01	VIT_08s0040g01620.t01	VIT_13s0019g04600.t01	Lj1g0021950.1	Lj3g0023101.1	Lj5g0002645.1	Lj5g0007098.1	Lj6g0006446.1	Tp57577_TGAC_v2_mRNA1999	Tp57577_TGAC_v2_mRNA36415	Tp57577_TGAC_v2_mRNA6361	Tp57577_TGAC_v2_mRNA9670
OG0000635	Ca_04125	Ca_08963	Ca_12422	Ca_15641	KRH14872	KRH17144	KRH30136	KRH53775	KRH64171	KRH72792	KRH73217	OIV95645	OIV98054	OIW02745	OIW04405	AES72712	AES72713	AES72714	AES98953	AES99706	KEH34419	ESW09602	ESW13702	ESW14058	ESW18850	KOM40882	KOM46843	KOM46844	KOM47182	KOM52686	Vradi0043s00080.1	Vradi0158s00130.1	Vradi06g06580.1	VIT_06s0004g07770.t01	VIT_13s0067g02360.t01	Lj1g0024106.1	Lj6g0023651.1	LjContig00141g0004418.1	LjContig00141g0023865.1	Tp57577_TGAC_v2_mRNA18366	Tp57577_TGAC_v2_mRNA20909	Tp57577_TGAC_v2_mRNA24546	Tp57577_TGAC_v2_mRNA24567	Tp57577_TGAC_v2_mRNA24577	Tp57577_TGAC_v2_mRNA25813
OG0000636	Ca_16978	Ca_16979	KRG93867	KRG93868	KRG93869	KRG93871	KRG93872	KRH18247	KRH19034	OIW02274	OIW04673	OIW06419	OIW07398	OIW12223	OIW19419	AES74953	AES74954	AES92292	KEH21530	KEH21531	KEH21532	KEH21536	KEH21537	KEH21538	KEH21539	ESW23644	ESW23645	ESW23765	KOM28988	KOM56109	KOM56112	Vradi01g08610.1	Vradi01g08620.1	Vradi07g22300.1	VIT_11s0052g00820.t01	VIT_17s0000g03690.t01	Lj1g0001864.1	Lj1g0008098.1	Lj1g0019339.1	Lj2g0016211.1	Lj4g0027235.1	Tp57577_TGAC_v2_mRNA33543	Tp57577_TGAC_v2_mRNA33550	Tp57577_TGAC_v2_mRNA42111	Tp57577_TGAC_v2_mRNA42202
OG0000637	Ca_07622	KRG90054	KRG90055	KRG90056	KRG90057	KRG90058	KRG90059	KRG90060	KRG90061	KRH14033	KRH14034	KRH14035	KRH14036	KRH14037	KRH14038	KRH14039	KRH17646	KRH17647	KRH17648	KRH17649	KRH17650	KRH17651	KRH17652	KRH74078	KRH74079	KRH74080	KRH74081	KRH74082	KRH74083	OIW16458	KEH35190	KEH35191	KEH35192	ESW14550	ESW14551	ESW17968	ESW17969	KOM29647	KOM51384	Vradi0070s00190.1	Vradi06g00140.1	VIT_12s0028g01200.t01	Lj6g0021547.1	LjContig00081g0005402.1	Tp57577_TGAC_v2_mRNA8538
OG0000638	Ca_20509	Ca_20510	KRH56380	KRH56381	KRH62548		KEH32878	KEH32879	KEH32880	KEH32881	ESW20669	ESW20670	ESW20671	ESW20672	ESW20673	ESW20674	KOM42964	KOM42965	Vradi05g22000.1	Vradi05g22010.1	VIT_18s0041g00710.t01	VIT_18s0041g00740.t01	VIT_18s0041g00790.t01	VIT_18s0041g00800.t01	VIT_18s0041g00810.t01	VIT_18s0041g00830.t01	VIT_18s0041g00840.t01	VIT_18s0041g00890.t01	VIT_18s0041g00900.t01	VIT_18s0041g00910.t01	VIT_18s0041g00920.t01	VIT_18s0041g00930.t01	VIT_18s0041g00950.t01	VIT_18s0041g00970.t01	VIT_18s0041g00980.t01	VIT_18s0041g01000.t01	VIT_18s0041g01010.t01	VIT_18s0041g01040.t01	VIT_18s0041g01080.t01	Lj3g0027724.1	Lj3g0028182.1	Tp57577_TGAC_v2_mRNA17265	Tp57577_TGAC_v2_mRNA17290	Tp57577_TGAC_v2_mRNA23444	Tp57577_TGAC_v2_mRNA23445	Tp57577_TGAC_v2_mRNA37236
OG0000639		KRG89910	KRG94762	KRG99202	KRG99491	KRH13613	KRH28635	KRH54875	KRH58496	OIW01471	OIW02284	AES71783	AES72756	AES89433	KEH35572	KEH36012	ESW05431	ESW05535	ESW07373	ESW08315	ESW10501	ESW10504	ESW10692	ESW18089	ESW25878	ESW25900	ESW28037	ESW28637	ESW31029	ESW33041	KOM27123	KOM55892		VIT_15s0046g02360.t01		Tp57577_TGAC_v2_mRNA12693	Tp57577_TGAC_v2_mRNA14988	Tp57577_TGAC_v2_mRNA22917	Tp57577_TGAC_v2_mRNA23133	Tp57577_TGAC_v2_mRNA26076	Tp57577_TGAC_v2_mRNA29047	Tp57577_TGAC_v2_mRNA33126	Tp57577_TGAC_v2_mRNA33655	Tp57577_TGAC_v2_mRNA34896	Tp57577_TGAC_v2_mRNA36082	Tp57577_TGAC_v2_mRNA36288	Tp57577_TGAC_v2_mRNA667	Tp57577_TGAC_v2_mRNA8936
OG0000640				AES65908	AES66933	AES69722	AES70658	AES75365	AES75439	AES78924	AES79105	AES79334	AES87161	AES88405	AES88761	AES94001	AES97384	AES97534	AES98367	AES98750	AES99403	AES99735	AET03782	KEH15819	KEH16049	KEH16359	KEH16613	KEH16839	KEH17612	KEH19678	KEH19887	KEH20503	KEH22772	KEH22882	KEH25872	KEH26055	KEH26625	KEH27862	KEH27898	KEH28074	KEH29547	KEH30414	KEH33222	KEH33263	KEH36377	KEH38154	KEH40874	KEH41656
OG0000641								VIT_00s0131g00370.t01	VIT_00s0194g00240.t01	VIT_00s0267g00040.t01	VIT_00s0282g00060.t01	VIT_00s0287g00090.t01	VIT_00s2246g00010.t01	VIT_01s0010g01190.t01	VIT_02s0033g00490.t01	VIT_02s0087g00020.t01	VIT_03s0038g00530.t01	VIT_03s0097g00250.t01	VIT_03s0097g00330.t01	VIT_03s0110g00130.t01	VIT_03s0132g00030.t01	VIT_04s0043g00810.t01	VIT_05s0049g01640.t01	VIT_05s0049g02030.t01	VIT_06s0009g03070.t01	VIT_06s0009g03280.t01	VIT_08s0032g00370.t01	VIT_09s0070g00770.t01	VIT_10s0003g05710.t01	VIT_11s0052g01760.t01	VIT_12s0034g00820.t01	VIT_12s0034g02320.t01	VIT_12s0057g01040.t01	VIT_12s0059g00040.t01	VIT_13s0047g01080.t01	VIT_13s0064g00230.t01	VIT_13s0064g00490.t01	VIT_13s0073g00020.t01	VIT_13s0101g00370.t01	VIT_13s0175g00170.t01	VIT_14s0006g00890.t01	VIT_14s0006g01490.t01	VIT_14s0006g02130.t01	VIT_14s0030g01640.t01	VIT_14s0036g00060.t01	VIT_15s0021g01930.t01	VIT_15s0021g02120.t01	VIT_16s0115g00050.t01	VIT_19s0015g02930.t01
OG0000642								VIT_00s0174g00250.t01	VIT_00s0410g00030.t01	VIT_00s0504g00020.t01	VIT_00s0568g00020.t01	VIT_00s0823g00010.t01	VIT_00s0922g00010.t01	VIT_00s1331g00020.t01	VIT_00s2265g00010.t01	VIT_00s2424g00010.t01	VIT_01s0127g00240.t01	VIT_01s0146g00050.t01	VIT_02s0012g02130.t01	VIT_03s0017g00130.t01	VIT_03s0017g00310.t01	VIT_03s0038g00210.t01	VIT_04s0008g06010.t01	VIT_04s0043g00280.t01	VIT_04s0079g00590.t01	VIT_05s0049g01570.t01	VIT_05s0051g01060.t01	VIT_05s0136g00150.t01	VIT_06s0009g01440.t01	VIT_07s0005g05830.t01	VIT_08s0032g00450.t01	VIT_09s0002g05020.t01	VIT_10s0042g00780.t01	VIT_10s0042g00790.t01	VIT_11s0149g00010.t01	VIT_12s0034g00530.t01	VIT_12s0035g01460.t01	VIT_12s0134g00250.t01	VIT_13s0106g00220.t01	VIT_14s0006g00560.t01	VIT_14s0081g00810.t01	VIT_15s0021g00380.t01	VIT_15s0045g01330.t01	VIT_15s0048g01450.t01	VIT_15s0107g00090.t01	VIT_16s0050g00310.t01	VIT_16s0050g01040.t01	VIT_18s0075g00860.t01	VIT_18s0089g00310.t01
OG0000643	Ca_05103	Ca_18983	KRG89697	KRH42440	KRH50622	KRH54113	KRH58546	OIW00707	OIW00709	AES89408	KEH16421	KEH33358	ESW18132	KOM26457	Vradi07g00140.1	Vradi0952s00010.1	VIT_01s0010g01830.t01	VIT_01s0010g01850.t01	VIT_11s0065g01110.t01	Lj3g0010382.1	Lj4g0001732.1	Lj4g0002300.1	Lj5g0000050.1	Lj5g0005285.1	Lj5g0008524.1	Lj5g0009660.1	Lj5g0014261.1	Lj6g0015446.1	Lj6g0021903.1	Tp57577_TGAC_v2_mRNA1322	Tp57577_TGAC_v2_mRNA1333	Tp57577_TGAC_v2_mRNA20652	Tp57577_TGAC_v2_mRNA20658	Tp57577_TGAC_v2_mRNA25205	Tp57577_TGAC_v2_mRNA25937	Tp57577_TGAC_v2_mRNA3428	Tp57577_TGAC_v2_mRNA3456	Tp57577_TGAC_v2_mRNA35941	Tp57577_TGAC_v2_mRNA35942	Tp57577_TGAC_v2_mRNA35945	Tp57577_TGAC_v2_mRNA38852	Tp57577_TGAC_v2_mRNA38936	Tp57577_TGAC_v2_mRNA40427	Tp57577_TGAC_v2_mRNA7335
OG0000644	Ca_13293	Ca_19794	KRH00416	KRH08283	KRH08284	KRH08285	KRH08286	KRH40766	KRH40767	KRH40768	KRH65450	KRH65451	RCW18815	RCW18816	OIV89218	OIW19052	KEH23255	KEH23256	KEH23257	KEH29209	KEH29210	KEH29211	KEH34616	KEH34617	KEH34629	KEH34630	KEH34631	KEH34632	KEH34633	KEH34634	KEH34635	KEH34636	ESW06845	ESW18702	ESW18703	ESW33520	KOM57450	Vradi0305s00090.1	VIT_06s0004g00180.t01	Lj1g0012267.1	Lj1g0021223.1	Lj3g0010186.3	Tp57577_TGAC_v2_mRNA20419	Tp57577_TGAC_v2_mRNA5162
OG0000645	Ca_02491	Ca_12888	Ca_19873	Ca_23856	KRH26228	KRH27044	KRH27344	KRH27345	KRH27346	KRH55092	KRH55745	OIV92451	OIV99116	OIW03399	OIW06069	OIW08217	OIW08320	OIW11580	OIW13373	AES66636	AES67375	AES89779	KEH19559	KEH19560	ESW04850	ESW05196	ESW21385	ESW21734	KOM43422	KOM43785	KOM49545	KOM50157	Vradi0023s00540.1	Vradi0236s00040.1	Vradi02g10170.1	Vradi05g23050.1	VIT_12s0028g02180.t01	VIT_19s0014g01390.t01	Lj3g0005076.1	Lj3g0026975.1	Lj3g0027322.1	Tp57577_TGAC_v2_mRNA11868	Tp57577_TGAC_v2_mRNA20038	Tp57577_TGAC_v2_mRNA29262
OG0000646	Ca_12515	Ca_14246	Ca_15602	Ca_24607	KRG98316	KRH00166	KRH14996	KRH17007	KRH66028	KRH72642	KRH75828	OIW00817	OIW02566	OIW02710	OIW19940	AES86816	AES98533	AES99522	KEH34185	ESW06757	ESW12376	ESW13793	ESW14223	ESW18735	KOM37605	KOM46940	KOM52568	KOM56888	KOM58250	Vradi06g04770.1	Vradi06g07020.1	Vradi08g04220.1	Vradi09g07450.1	Vradi10g03490.1	VIT_06s0004g06090.t01	VIT_08s0007g01910.t01	VIT_13s0019g03360.t01	Lj3g0000496.1	Lj6g0004839.1	LjContig00155g0007885.1	LjContig00357g0026830.1	Tp57577_TGAC_v2_mRNA13714	Tp57577_TGAC_v2_mRNA16521	Tp57577_TGAC_v2_mRNA8329
OG0000647	Ca_09982	Ca_15430	KRH08101	KRH16364	KRH18711	KRH24362	KRH24363	KRH28775	KRH29325	KRH51451	KRH60752	KRH60753	KRH69807	KRH76682	OIW02446	OIW04502	OIW05662	OIW08741	OIW14734	AES89276	AES95095	AET03825	ESW03740	ESW07906	ESW13009	ESW28116	KOM32238	KOM42287	KOM45213	KOM48153	KOM50952	Vradi0390s00060.1	Vradi0565s00010.1	Vradi07g01060.1	Vradi11g06230.1	VIT_03s0038g00790.t01	VIT_18s0001g02650.t01	VIT_18s0001g13630.t01	Lj1g0018801.1	Lj1g0027731.1	Lj2g0012159.1	Lj3g0013568.1	Tp57577_TGAC_v2_mRNA29120	Tp57577_TGAC_v2_mRNA31088
OG0000648	Ca_10037	Ca_15751	Ca_16331	Ca_20334	KRH13276	KRH13277	KRH13278	KRH25819	KRH25820	KRH25821	KRH25822	KRH55687	KRH55704	KRH56321	KRH56322	KRH56423	KRH62493	KRH62494	KRH62765	OIV99099	OIW06161	OIW06164	OIW08158	OIW20196	OIW20197	AES68390	AES89845	AET02713	ESW04807	ESW05474	ESW20749	KOM42987	KOM49790	KOM50017	Vradi0137s00290.1	Vradi0377s00020.1	Vradi05g21670.1	VIT_10s0003g01520.t01	VIT_12s0028g01800.t01	Lj3g0011344.1	Lj3g0012622.1	LjContig00564g0005203.1	Tp57577_TGAC_v2_mRNA12653	Tp57577_TGAC_v2_mRNA31291
OG0000649	Ca_02504	Ca_04910	Ca_14613	KRH10401	KRH22944	KRH22945	KRH24405	KRH24948	KRH29384	KRH51766	OIV97608	OIV99351	OIW03943	OIW15761	AES67400	AES88702	AES89197	KEH36223	KEH39307	KEH39308	KEH39309	ESW03780	ESW04162	ESW22229	ESW22230	ESW30758	KOM44226	KOM50739	Vradi02g03090.1	Vradi02g05510.1	Vradi02g05510.2	Vradi04g02600.1	Vradi04g02600.2	VIT_03s0038g00290.t01	VIT_06s0004g03450.t01	VIT_18s0001g13410.t01	Lj1g0015425.1	Lj3g0004952.1	Lj3g0016656.1	Lj3g0021050.1	Tp57577_TGAC_v2_mRNA11904	Tp57577_TGAC_v2_mRNA12911	Tp57577_TGAC_v2_mRNA3095	Tp57577_TGAC_v2_mRNA31535
OG0000650	Ca_06045	Ca_22057	Ca_24984	KRH00190	KRH01052	KRH07062	KRH40179		AES60021	AET02633	KEH16174	KEH19259	KEH23426	KEH23429		KOM37527	KOM57521	Vradi04g08160.1	VIT_07s0005g04080.t01	VIT_10s0042g00590.t01	VIT_10s0042g00610.t01	VIT_11s0037g00670.t01	VIT_11s0037g00680.t01	VIT_12s0034g02590.t01	VIT_12s0035g00070.t01	VIT_12s0035g00140.t01	VIT_12s0035g00150.t01	VIT_12s0035g00180.t01	VIT_12s0142g00780.t01	VIT_14s0108g00310.t01	VIT_17s0000g02350.t01	VIT_17s0000g02370.t01	Lj5g0015441.1	Tp57577_TGAC_v2_mRNA15030	Tp57577_TGAC_v2_mRNA15311	Tp57577_TGAC_v2_mRNA15524	Tp57577_TGAC_v2_mRNA30716	Tp57577_TGAC_v2_mRNA333	Tp57577_TGAC_v2_mRNA35343	Tp57577_TGAC_v2_mRNA35352	Tp57577_TGAC_v2_mRNA35398	Tp57577_TGAC_v2_mRNA36611	Tp57577_TGAC_v2_mRNA36732	Tp57577_TGAC_v2_mRNA40257	Tp57577_TGAC_v2_mRNA40259	Tp57577_TGAC_v2_mRNA40412
OG0000651	Ca_05137	Ca_17356	KRH12206	KRH37223	KRH37224	KRH37225	KRH42378	KRH42379	KRH42380	KRH42381	KRH42382	KRH58498	KRH58499	KRH58500	KRH58501	KRH58502	RCW19014	RCW19015	RCW19016	OIV90050	OIV92039	OIW00663	OIW14251	OIW18940	KEH31391	KEH31392	KEH37370	KEH37371	KEH37372	ESW10825	ESW10826	ESW30892	ESW30893	KOM25017	KOM27848	Vradi0007s02290.1	Vradi05g01560.1	Vradi07g09520.1	VIT_01s0011g01510.t01	Lj4g0018912.1	Lj6g0019623.1	Tp57577_TGAC_v2_mRNA15584	Tp57577_TGAC_v2_mRNA2988	Tp57577_TGAC_v2_mRNA8851
OG0000652	Ca_06561	Ca_06562	Ca_19217	KRG89471	KRH31599	KRH50514	OIV93344	OIV94224	OIV94225	OIW10249	OIW10250	OIW14696	OIW14697	AES71846	AES71847	AES71848	AES71850	AES71851	AES71852	AES90011	AES90013	ESW29824	ESW29825	ESW35838	ESW35839	KOM27536	KOM27537	KOM31747	KOM31749	Vradi0246s00190.1	Vradi07g06680.1	Vradi07g06810.1	Vradi07g06840.1	Vradi07g06850.1	VIT_00s1309g00010.t01	VIT_00s1643g00010.t01	Lj4g0005176.1	Lj4g0015307.1	Lj6g0011274.1	Lj6g0022551.1	Lj6g0026782.1	Tp57577_TGAC_v2_mRNA20008	Tp57577_TGAC_v2_mRNA35205	Tp57577_TGAC_v2_mRNA35243
OG0000653	Ca_19167	KRH03589	KRH03590	KRH03591	KRH03592	KRH03593	KRH20214	KRH20215	KRH20216	KRH20217	KRH20218	KRH20219	KRH20220	KRH23602	KRH44489	KRH44490	KRH44491	KRH44492	KRH44493	KRH44494	KRH47410	KRH47411	KRH47412	KRH47413	OIW04949	OIW18605	AES86545	AES91678	KEH28672	ESW07767	ESW07768	ESW27086	KOM27273	KOM32956	KOM32962	Vradi07g20800.1	Vradi09g00020.1	VIT_09s0002g08270.t01	VIT_11s0118g00480.t01	Lj3g0011414.1	Lj3g0027196.1	Lj4g0018391.1	Tp57577_TGAC_v2_mRNA39937	Tp57577_TGAC_v2_mRNA8263
OG0000654	Ca_09600	Ca_12670	KRG97631	KRG97632	KRG97633	KRG97634	KRG97635	KRG97636	KRG97637	KRG97638	KRG97639	KRG97640	KRG97641	KRG97642	KRG97643	KRH43266	KRH43267	KRH43268	KRH43269	KRH43270	KRH43271	KRH43272	OIV97454	OIW15096	OIW17869	AES72273	AET04569	AET04570	KEH20870	ESW31736	ESW31737	ESW31738	ESW35609	ESW35610	KOM30669	KOM39650	Vradi01g10460.1	Vradi02g12880.1	VIT_07s0031g01320.t01	VIT_18s0001g04470.t01	Lj6g0023138.3	Tp57577_TGAC_v2_mRNA21779	Tp57577_TGAC_v2_mRNA21780	Tp57577_TGAC_v2_mRNA2304
OG0000655	Ca_01351	Ca_22421	Ca_22422	KRH06377	KRH06378	KRH06379	KRH06382	KRH47814	OIW04566	AES65802	AES82812	KEH18574	KEH18575	KEH18576	KEH18578	KEH18652	KEH42928	ESW07307	ESW07308	ESW07309	KOM57199	KOM57201	Vradi0179s00170.1	Vradi0179s00470.1	VIT_07s0031g00500.t01	VIT_09s0054g01010.t01	VIT_18s0001g10350.t01	Lj3g0017868.1	Lj3g0020385.1	Lj3g0026651.1	Tp57577_TGAC_v2_mRNA13653	Tp57577_TGAC_v2_mRNA13654	Tp57577_TGAC_v2_mRNA15320	Tp57577_TGAC_v2_mRNA22659	Tp57577_TGAC_v2_mRNA26118	Tp57577_TGAC_v2_mRNA26136	Tp57577_TGAC_v2_mRNA26145	Tp57577_TGAC_v2_mRNA26148	Tp57577_TGAC_v2_mRNA36211	Tp57577_TGAC_v2_mRNA3741	Tp57577_TGAC_v2_mRNA40456	Tp57577_TGAC_v2_mRNA40742	Tp57577_TGAC_v2_mRNA41689	Tp57577_TGAC_v2_mRNA4971
OG0000656	Ca_06658	Ca_11418	Ca_22290	KRH03709	KRH20283	KRH31589	KRH38030	KRH58901	KRH58902	KRH71800	KRH71801	KRH71802	OIV89510	OIV90446	OIV97460	OIV98478	OIV99920	AES71876	AES91491	KEH41770	ESW17707	ESW26985	ESW26986	ESW31391	ESW35831	KOM27529	KOM30970	KOM33046	KOM34073	Vradi0246s00070.1	Vradi07g16800.1	Vradi07g20100.1	Vradi08g01620.1	VIT_06s0004g00850.t01	VIT_08s0007g07070.t01	VIT_11s0016g05090.t01	VIT_13s0156g00070.t01	Lj4g0000718.1	Lj5g0016978.1	Lj6g0007979.1	Tp57577_TGAC_v2_mRNA11063	Tp57577_TGAC_v2_mRNA20023	Tp57577_TGAC_v2_mRNA20024	Tp57577_TGAC_v2_mRNA23525
OG0000657	Ca_00015	Ca_06710	Ca_18188	Ca_18433	KRH09283	KRH09284	KRH09285	KRH09286	KRH09287	KRH09288	KRH09289	KRH09290	KRH09291	KRH09292	KRH09293	KRH09295	KRH09296	KRH20183	KRH20184	KRH38787	KRH38788	OIW20237	AES63141	AES75975	AES91630	KEH26640	KEH32756	ESW24465	ESW27060	KOM26730	KOM32983	Vradi01g06410.1	Vradi07g20630.1	VIT_07s0130g00400.t01	VIT_11s0118g00220.t01	VIT_12s0035g01720.t01	Lj2g0026816.1	Lj4g0015865.1	Lj4g0016098.1	Lj6g0006023.1	Tp57577_TGAC_v2_mRNA12368	Tp57577_TGAC_v2_mRNA2152	Tp57577_TGAC_v2_mRNA6137	Tp57577_TGAC_v2_mRNA7881
OG0000658	Ca_12302	KRG99425	KRG99426	KRH45589	KRH45590	KRH45591	KRH45592	KRH45593	KRH45594	KRH45595	KRH45596	KRH45597	KRH45598	KRH45599	KRH45600	KRH45601	KRH45602	KRH45603	OIV93716	OIW14329	AET03420	ESW25783	ESW25784	ESW25785	ESW25786	ESW25787	KOM31709	KOM31710	KOM49925	Vradi0208s00050.1	VIT_00s0291g00070.t01	VIT_00s0291g00090.t01	Lj4g0017193.3	Lj4g0022819.1	Tp57577_TGAC_v2_mRNA1074	Tp57577_TGAC_v2_mRNA11461	Tp57577_TGAC_v2_mRNA18375	Tp57577_TGAC_v2_mRNA25513	Tp57577_TGAC_v2_mRNA2641	Tp57577_TGAC_v2_mRNA3115	Tp57577_TGAC_v2_mRNA3119	Tp57577_TGAC_v2_mRNA3174	Tp57577_TGAC_v2_mRNA3178	Tp57577_TGAC_v2_mRNA4018
OG0000659	Ca_19607	Ca_20431	KRH00567	KRH00568	KRH00569	KRH00570	KRH00571	KRH40594	KRH40595	KRH40596	KRH40597	KRH40598	KRH40599	KRH65260	KRH65261	KRH65262	KRH65263	KRH65264	KRH76268	KRH76269	KRH76270	KRH76271	KRH76272	OIW18998	OIW19312	OIW21690	KEH19046	KEH23323	ESW06885	ESW06886	ESW11990	ESW11991	ESW11992	ESW11993	ESW11994	KOM37282	KOM57685	Vradi0360s00080.1	Vradi0360s00080.2	VIT_15s0048g00870.t01	Lj1g0017033.2	Lj3g0023128.3	Tp57577_TGAC_v2_mRNA22488	Tp57577_TGAC_v2_mRNA29830
OG0000660	Ca_06631	Ca_07792	Ca_10923	KRG95601	KRH05097	KRH16015	KRH16016	KRH16017	KRH16018	KRH32087	KRH32088	KRH52500	KRH54863	KRH63015	KRH67280	KRH71352	OIV91348	OIV97199	OIV98217	OIW06730	OIW12644	OIW19730	AES58960	AES58966	AES60801	AES62947	ESW10317	ESW16673	ESW34473	KOM25135	KOM35082	KOM40160	Vradi03g01170.1	Vradi08g09040.1	VIT_00s0179g00340.t01	VIT_04s0008g04700.t01	VIT_09s0002g05770.t01	Lj1g0005530.1	Lj1g0019352.1	Lj4g0024784.1	Lj5g0001392.1	Lj5g0020874.1	Tp57577_TGAC_v2_mRNA1743	Tp57577_TGAC_v2_mRNA40486
OG0000661	Ca_12381	Ca_13222	Ca_24649	KRH03173	KRH03174	KRH07467	KRH07468	KRH45412	KRH54740	KRH56773	KRH56774	KRH63171	KRH70974	RCW19555	RCW19556	RCW19557	OIW02202	OIW11654	OIW16836	OIW19675	AES97192	AET03218	KEH32047	KEH38125	KEH38126	ESW10371	ESW25475	ESW27202	ESW28369	KOM32008	KOM40115	KOM45831	Vradi0189s00040.1	Vradi02g13700.1	Vradi07g02940.1	VIT_01s0011g00100.t01	VIT_17s0000g04990.t01	Lj1g0011813.1	Lj2g0011697.1	Lj4g0002938.1	Lj4g0025005.1	Tp57577_TGAC_v2_mRNA2021	Tp57577_TGAC_v2_mRNA3438	Tp57577_TGAC_v2_mRNA39777
OG0000662	Ca_06740	KRH03576	KRH12195	KRH12861	KRH20236	KRH24009	KRH37216	KRH37851	KRH42389	KRH42390	KRH42391	KRH42392	KRH58510	OIV92042	OIV99881	OIW14253	OIW19518	AES65165	AES91688	KEH31399	ESW10829	ESW27095	ESW30886	KOM25011	KOM27852	KOM32948	KOM40085	Vradi05g01530.1	Vradi05g03320.1	Vradi07g09560.1	Vradi07g20880.1	VIT_00s0233g00100.t01	VIT_01s0011g01410.t01	VIT_02s0154g00150.t01	VIT_03s0063g02240.t01	VIT_11s0118g00600.t01	Lj4g0004412.1	Lj6g0001831.1	Lj6g0024852.1	Tp57577_TGAC_v2_mRNA15583	Tp57577_TGAC_v2_mRNA15588	Tp57577_TGAC_v2_mRNA16337	Tp57577_TGAC_v2_mRNA18594	Tp57577_TGAC_v2_mRNA21361
OG0000663	Ca_10100	KRH44113	KRH44176	KRH44177	KRH44178	KRH44179	KRH47149	OIW11853	OIW11854	AES76690	AET02407	AET02441	KEH18315	KEH18316	KEH18317	KEH18318	KEH18319	KEH18321	KEH18322	KEH18325	KEH19126	KEH27031	ESW07522	ESW07560	ESW07562	ESW07564	ESW07566	KOM27446	KOM27447	KOM27448	KOM27449	KOM30263	Vradi07g05430.1	VIT_09s0002g02430.t01	VIT_09s0002g02440.t01	VIT_14s0030g00900.t01	VIT_15s0045g01030.t01	Lj3g0011820.2	Tp57577_TGAC_v2_mRNA17573	Tp57577_TGAC_v2_mRNA22993	Tp57577_TGAC_v2_mRNA25043	Tp57577_TGAC_v2_mRNA25087	Tp57577_TGAC_v2_mRNA30262	Tp57577_TGAC_v2_mRNA30263
OG0000664	Ca_13799	Ca_13800	Ca_25051	KRH00696	KRH48194	KRH48195	KRH48201	KRH48202	KRH48203	KRH48205	KRH65113	OIW11720	OIW21910	AET02072	AET02074	AET02075	AET02076	AET02077	AET02078	AET02079	ESW07009	ESW07010	ESW07011	ESW07012	ESW11896	KOM37141	KOM37142	KOM37143	KOM57331	KOM57332		VIT_15s0046g03550.t01	VIT_15s0046g03570.t01	VIT_15s0046g03580.t01	VIT_15s0046g03590.t01	VIT_15s0046g03600.t01	VIT_15s0046g03650.t01	Lj3g0001417.1	Lj3g0010991.1	Lj3g0027757.1	Tp57577_TGAC_v2_mRNA10129	Tp57577_TGAC_v2_mRNA10137	Tp57577_TGAC_v2_mRNA10146	Tp57577_TGAC_v2_mRNA10153	Tp57577_TGAC_v2_mRNA675
OG0000665	Ca_13726	KRH06604	KRH06605	KRH06606	KRH06607	KRH06608	KRH48087	KRH48088	KRH73360	OIV99012	OIW02449	OIW04869	OIW07397	OIW12636	OIW16366	AES71666	AES71667	AES80224	AES80231	AES80275	AES80276	KEH18830	KEH23377	KEH35142	KEH35143	KEH36509	ESW07099	ESW34141	KOM28033	KOM46778	Vradi06g03670.1	VIT_12s0034g01350.t01	VIT_15s0045g00440.t01	Lj2g0001387.3	Lj2g0006769.1	Lj2g0012090.1	Lj3g0003545.1	Tp57577_TGAC_v2_mRNA18964	Tp57577_TGAC_v2_mRNA18965	Tp57577_TGAC_v2_mRNA18967	Tp57577_TGAC_v2_mRNA30026	Tp57577_TGAC_v2_mRNA33835	Tp57577_TGAC_v2_mRNA39103	Tp57577_TGAC_v2_mRNA4112
OG0000666	Ca_07734	Ca_12123	Ca_12240	Ca_23701	KRG92405	KRG95693	KRH19588	KRH32216	KRH67417	OIV89789	OIV90659	OIW05060	OIW07259	OIW07700	OIW11258	AES60208	AES60210	AES61099	KEH23944	KEH42496	KEH42758	KEH42759	ESW15851	ESW16867	ESW16868	ESW22487	ESW34555	KOM30144	KOM35165	KOM35568	Vradi03g01730.1	Vradi08g07650.1	VIT_05s0049g01240.t01	VIT_07s0005g03710.t01	Lj1g0022446.2	Lj5g0008920.1	Lj5g0009586.1	Lj6g0014334.1	Tp57577_TGAC_v2_mRNA1554	Tp57577_TGAC_v2_mRNA18910	Tp57577_TGAC_v2_mRNA26008	Tp57577_TGAC_v2_mRNA36923	Tp57577_TGAC_v2_mRNA36924	Tp57577_TGAC_v2_mRNA9514
OG0000667	Ca_02560	Ca_12054	Ca_17155	KRG96011	KRH19916	KRH22853	KRH26511	KRH63585	KRH67721	OIV90264	OIW01605	OIW05821	OIW06700	OIW11297	OIW12114	OIW12431	OIW20244	AES81894	KEH39372	KEH39380	KEH42206	ESW04301	ESW10031	ESW16351	KOM28846	KOM35181	KOM35182	KOM40449	Vradi02g06130.1	Vradi05g04450.1	Vradi08g07150.1	Vradi08g07160.1	VIT_06s0061g00340.t01	VIT_08s0040g01480.t01	VIT_17s0000g08890.t01	Lj1g0010086.1	Lj1g0015371.1	Lj3g0009007.1	Lj5g0027153.1	Tp57577_TGAC_v2_mRNA11806	Tp57577_TGAC_v2_mRNA11908	Tp57577_TGAC_v2_mRNA20916	Tp57577_TGAC_v2_mRNA26285	Tp57577_TGAC_v2_mRNA9674
OG0000668	Ca_04539	Ca_09144	KRG91392	KRG91393	KRH05414	KRH05415	KRH09212	KRH09213	KRH15604	KRH35424	KRH38705	KRH61582	OIV96431	OIW03131	OIW03132	OIW06634	OIW06636	OIW12489	OIW21890	AES59193	KEH39916	KEH43759	ESW08883	ESW15323	ESW24386	ESW33042	ESW33043	KOM36044	KOM42112	KOM48842	KOM50734	KOM50735	KOM54694	Vradi01g06880.1	Vradi05g11390.1	Vradi06g13850.1	Vradi08g19390.1	VIT_04s0008g01970.t01	VIT_16s0022g02030.t01	Lj5g0010247.1	Lj5g0023482.4	Tp57577_TGAC_v2_mRNA26973	Tp57577_TGAC_v2_mRNA28392	Tp57577_TGAC_v2_mRNA40232
OG0000669	Ca_02937	Ca_05482	Ca_16985	KRG90804	KRH01763	KRH09619	KRH23694	KRH23695	KRH44654	KRH44655	KRH45279	KRH45280	KRH47001	KRH47002	OIV90938	OIW04671	OIW06929	OIW07402	OIW09323	OIW12939	OIW17574	KEH21499	KEH39667	KEH44233	ESW07843	ESW14895	ESW14897	ESW22821	KOM27220	KOM36331	KOM44673	Vradi05g16120.1	Vradi08g21400.1	Vradi08g21420.1	Vradi09g00440.1	VIT_01s0011g03410.t01	VIT_09s0018g01400.t01	VIT_14s0006g03040.t01	Lj1g0010181.1	Lj2g0009720.1	Lj3g0024342.1	Lj5g0008360.1	Tp57577_TGAC_v2_mRNA10045	Tp57577_TGAC_v2_mRNA27173
OG0000670	Ca_07436	Ca_08801	Ca_12734	KRH03871	KRH03872	KRH03873	KRH03874	KRH03875	KRH03876	KRH54290	KRH54291	KRH57157	KRH57158	KRH57159	KRH57160	KRH63654	KRH63655	KRH67569	OIV97499	OIW00297	OIW11224	OIW18315	AES71400	AES72145	KEH31756	KEH31757	KEH31758	KEH35022	KEH35023	KEH35024	KEH35283	ESW27487	ESW27488	ESW27489	KOM32740	KOM32741		VIT_01s0137g00580.t01	VIT_08s0040g02640.t01	VIT_17s0000g09500.t01	Lj4g0010512.1	Lj6g0009357.1	Tp57577_TGAC_v2_mRNA31562	Tp57577_TGAC_v2_mRNA36811	Tp57577_TGAC_v2_mRNA38758
OG0000671	Ca_02598	Ca_02599	Ca_02600	KRG96819	KRH10288	KRH10289	KRH10290	KRH23036	KRH23037	KRH23043	OIV99377	OIW05766	OIW13572	AES67594	AES67597	AES82476	AES88831	AES88841	AES89204	AET04273	KEH30172	KEH30201	ESW15969	ESW19025	ESW22294	ESW22295	ESW22296	ESW22300	KOM44272	KOM44273	KOM44274		VIT_00s0259g00040.t01	VIT_00s0753g00020.t01	VIT_06s0004g04270.t01	VIT_08s0040g03300.t01	VIT_14s0060g02360.t01	Lj3g0001339.1	Lj3g0011571.1	Lj3g0027292.1	Tp57577_TGAC_v2_mRNA34306	Tp57577_TGAC_v2_mRNA35445	Tp57577_TGAC_v2_mRNA35454	Tp57577_TGAC_v2_mRNA35494	Tp57577_TGAC_v2_mRNA35496
OG0000672	Ca_00112	Ca_27131	KRH10498	KRH16751	KRH16752	KRH16753	KRH16756	KRH16760	KRH18927	OIV96631	OIW10048	OIW16599	OIW21362	AES63392	AES98096	KEH17174	KEH28097	KEH28099	ESW13185	ESW13192	ESW13194	ESW13195	KOM30343	KOM48202	KOM48227	KOM48230	Vradi0407s00010.1	Vradi0478s00010.1	Vradi06g08390.1	VIT_00s0324g00100.t01	VIT_03s0017g01130.t01	VIT_03s0017g01140.t01	VIT_03s0017g01360.t01	VIT_03s0017g01370.t01	VIT_18s0001g05910.t01	VIT_18s0001g05950.t01	VIT_18s0001g05990.t01	VIT_18s0001g06060.t01	VIT_18s0001g06080.t01	VIT_18s0001g06090.t01	VIT_18s0001g06120.t01	LjContig00551g0013171.1	Tp57577_TGAC_v2_mRNA20398	Tp57577_TGAC_v2_mRNA32684
OG0000673	Ca_00120	Ca_16620	Ca_24546	KRH10508	KRH18870	KRH18871	KRH18872	KRH18873	KRH18874	KRH43919	KRH53120	KRH53121	KRH53122	OIV91568	OIV95827	OIV96205	OIV96705	OIW02397	OIW04470	OIW13999	OIW16587	AES63416	AES97926	KEH34873	KEH34874	KEH34875	KEH36439	ESW08215	ESW13134	ESW20423	KOM41668	KOM47835	KOM53998	KOM53999	Vradi06g07660.1	VIT_12s0055g00940.t01	VIT_18s0001g04910.t01	Lj1g0004836.2	Lj1g0022502.1	Lj6g0007034.1	Tp57577_TGAC_v2_mRNA14062	Tp57577_TGAC_v2_mRNA14067	Tp57577_TGAC_v2_mRNA26830	Tp57577_TGAC_v2_mRNA35793
OG0000674	Ca_09743	Ca_17680	Ca_25602	KRG89657	KRG94627	KRG98439	KRH14196	KRH38373	KRH41483	KRH41484	KRH41485	KRH46427	OIW06361	OIW06362	OIW06363	OIW06364	OIW09532	OIW16409	AES62447	AET00832	AET00835	KEH26332	ESW14440	ESW14441	ESW24165	KOM34859	KOM46392	KOM46393	KOM55176	Vradi01g13880.1	Vradi06g00870.1	VIT_00s0194g00030.t01	VIT_02s0025g00280.t01	VIT_16s0050g01150.t01	VIT_19s0015g01090.t01	Lj2g0024123.1	Lj5g0002283.1	Lj6g0022629.1	LjContig00081g0000981.1	Tp57577_TGAC_v2_mRNA1325	Tp57577_TGAC_v2_mRNA18565	Tp57577_TGAC_v2_mRNA34640	Tp57577_TGAC_v2_mRNA35602	Tp57577_TGAC_v2_mRNA7998
OG0000675	Ca_02311	KRH04215	KRH04218	KRH04220	KRH04221	KRH04222	KRH04223	KRH28194	KRH57508	KRH57512	KRH57513	KRH57514	KRH57515	KRH77296	OIV92795	OIV94089	AES94346	KEH31624	KEH31627	ESW27702	ESW27704	ESW28584	KOM32525	KOM32527	KOM32528	KOM32529	KOM44856	Vradi06g13460.1	Vradi07g12140.1	Vradi07g12160.1	VIT_00s0309g00050.t01	VIT_00s0309g00090.t01	VIT_00s1455g00010.t01	Lj2g0025909.1	Lj4g0003200.1	Lj4g0006140.1	Lj4g0019106.1	Lj4g0026729.1	Lj6g0009910.1	Tp57577_TGAC_v2_mRNA17720	Tp57577_TGAC_v2_mRNA17733	Tp57577_TGAC_v2_mRNA26650	Tp57577_TGAC_v2_mRNA32483	Tp57577_TGAC_v2_mRNA82
OG0000676	Ca_09533	Ca_09534	Ca_09535	KRH00562	KRH00563	KRH20840	KRH20841	KRH27494	KRH27495	KRH40604	KRH40605	KRH40606	KRH40607	OIW13431	OIW13432	OIW18988	OIW18989	AES79922	AES79924	AES79932	AES79934	AES79936	AES79937	ESW05825	ESW05827	ESW05828	ESW12001	ESW12002	ESW12003	ESW12004	KOM37287	KOM37288	KOM37289	KOM37290	Vradi02g14340.1	VIT_15s0048g00980.t01	VIT_15s0048g00990.t01	VIT_15s0048g01000.t01	VIT_15s0048g01010.t01	Lj1g0016722.1	Lj1g0023874.1	Tp57577_TGAC_v2_mRNA37632	Tp57577_TGAC_v2_mRNA4122	Tp57577_TGAC_v2_mRNA41900
OG0000677	Ca_09436	Ca_09437	Ca_09438	Ca_09439	Ca_09440	KRH00356	KRH00358	KRH00359	KRH40833	OIW07422	OIW17066	AES79088	AES79640	AES79645	AES79652	AES79656	AES79658	AES79659	AES79662	AES79663	AES79667	AES79668	AES79669	AES79676	AES79677	AES91240	ESW12172	ESW12173	ESW12174	ESW12175	ESW12177	KOM57279	KOM57281	KOM57284	KOM57285	KOM57286		VIT_18s0001g10110.t01	Lj1g0014454.1	Lj1g0023617.1	Tp57577_TGAC_v2_mRNA19303	Tp57577_TGAC_v2_mRNA19322	Tp57577_TGAC_v2_mRNA19327	Tp57577_TGAC_v2_mRNA35915	Tp57577_TGAC_v2_mRNA897
OG0000678	Ca_17098	KRH56226	KRH62734	OIV95471	OIV98070	OIW15302	AES78011	AES78013	AES78015	AES78271	AES78272	AES93857	AES93859	AES93860	AES93867	KEH19693	KEH19694	KEH21929	KEH32873	KEH32951	KEH32953	KEH32954	ESW20783	ESW20784	KOM38541	KOM43118	Vradi0007s01720.1	Vradi05g21400.1		Lj1g0011862.1	Lj3g0001038.1	Lj3g0006225.1	Lj4g0001979.1	Lj4g0002742.1	Tp57577_TGAC_v2_mRNA10314	Tp57577_TGAC_v2_mRNA11540	Tp57577_TGAC_v2_mRNA1261	Tp57577_TGAC_v2_mRNA19008	Tp57577_TGAC_v2_mRNA38389	Tp57577_TGAC_v2_mRNA38532	Tp57577_TGAC_v2_mRNA38964	Tp57577_TGAC_v2_mRNA8835	Tp57577_TGAC_v2_mRNA8856	Tp57577_TGAC_v2_mRNA8865	Tp57577_TGAC_v2_mRNA8867
OG0000679		KRG91689	KRG93669	KRG99617	KRG99849	KRH01684	KRH04232	KRH04834	KRH12082	KRH13341	KRH13362	KRH15557	KRH17010	KRH17434	KRH20529	KRH25508	KRH25573	KRH30179	KRH30207	KRH33523	KRH33557	KRH34707	KRH34881	KRH36262	KRH37521	KRH37882	KRH37915	KRH38941	KRH44557	KRH44927	KRH49122	KRH52922	KRH54398	KRH59590	KRH62037	KRH63419	KRH74468	KRH75795	KRH75818	KRH76035		AES62745	AES75117	KEH25342	KEH44026
OG0000680		KRG98355	KRG98357	KRG98358	KRG98370	KRG98372	KRG98375	KRH38296	KRH46460	KRH65127		AES70741	AES70742	AES70743	AES70744	AES70745	AES70746	AES70748	AES70750	KEH34134	KEH34135	ESW10154	ESW18669	ESW18707	ESW18708	ESW18709	ESW24082	KOM40286	KOM40288	KOM40289	KOM40290	KOM52523	KOM55288	KOM56935	Vradi01g13190.1	Vradi09g08790.1	Vradi10g03230.1			Tp57577_TGAC_v2_mRNA11812	Tp57577_TGAC_v2_mRNA13730	Tp57577_TGAC_v2_mRNA31125	Tp57577_TGAC_v2_mRNA31126	Tp57577_TGAC_v2_mRNA31129	Tp57577_TGAC_v2_mRNA31134	Tp57577_TGAC_v2_mRNA31137	Tp57577_TGAC_v2_mRNA31138	Tp57577_TGAC_v2_mRNA31145
OG0000681		KRG90686	KRG90687	KRG90688	KRH36061	KRH36062	KRH36063		KEH26464	KEH40717	KEH40797	KEH40798	KEH40799	KEH40800	KEH40801	KEH40802	KEH40803	KEH40804	KEH40807	KEH40808	KEH40809	KEH41436	ESW14812	ESW14813	KOM36394		VIT_07s0255g00070.t01	Lj1g0007361.1	Lj1g0017480.1	Lj3g0028048.1	Tp57577_TGAC_v2_mRNA11522	Tp57577_TGAC_v2_mRNA11523	Tp57577_TGAC_v2_mRNA11525	Tp57577_TGAC_v2_mRNA11528	Tp57577_TGAC_v2_mRNA11532	Tp57577_TGAC_v2_mRNA11533	Tp57577_TGAC_v2_mRNA11535	Tp57577_TGAC_v2_mRNA11538	Tp57577_TGAC_v2_mRNA15266	Tp57577_TGAC_v2_mRNA15283	Tp57577_TGAC_v2_mRNA15327	Tp57577_TGAC_v2_mRNA15335	Tp57577_TGAC_v2_mRNA35856	Tp57577_TGAC_v2_mRNA3646	Tp57577_TGAC_v2_mRNA3647	Tp57577_TGAC_v2_mRNA36853	Tp57577_TGAC_v2_mRNA39716
OG0000682				AET00453	AET00455	AET00456	AET00464	AET00466	AET00467	AET00472	AET00474	AET00523	KEH28419					Lj1g0007368.1	Lj1g0012288.1	Lj1g0017474.1	Lj1g0027176.1	Lj2g0012969.2	Lj2g0017414.1	Lj5g0011232.1	LjContig00272g0002238.1	LjContig00272g0002559.1	LjContig00272g0003897.1	LjContig00272g0009961.1	LjContig00272g0018981.1	LjContig00272g0019887.1	LjContig00272g0026506.1	LjContig00272g0026633.1	LjContig00312_ERROPOS870357g0008808.1	Tp57577_TGAC_v2_mRNA1162	Tp57577_TGAC_v2_mRNA1183	Tp57577_TGAC_v2_mRNA1197	Tp57577_TGAC_v2_mRNA1220	Tp57577_TGAC_v2_mRNA1224	Tp57577_TGAC_v2_mRNA1240	Tp57577_TGAC_v2_mRNA20324	Tp57577_TGAC_v2_mRNA20346	Tp57577_TGAC_v2_mRNA23007	Tp57577_TGAC_v2_mRNA23014	Tp57577_TGAC_v2_mRNA23015	Tp57577_TGAC_v2_mRNA23017	Tp57577_TGAC_v2_mRNA23019	Tp57577_TGAC_v2_mRNA23021	Tp57577_TGAC_v2_mRNA23022	Tp57577_TGAC_v2_mRNA31677
OG0000683	Ca_09865	Ca_14537	Ca_15172	Ca_15721	Ca_15722	Ca_21428	Ca_21505	Ca_22545	Ca_25661	Ca_25663	Ca_25665	Ca_25667	Ca_25669	Ca_26297	Ca_27004	KRG99830	KRG99831	KRG99832	KRG99833	KRG99834	KRH46628	OIW01260	OIW07579	OIW07580	AES87962	AET04078	KEH15640	KEH15641	KEH15681	KEH15708	KEH22790	KEH22792	KEH44385	ESW04589	ESW04591	ESW35870	KOM56247	Vradi04g01460.1		Lj1g0019231.1	Lj3g0024339.1	Tp57577_TGAC_v2_mRNA15804	Tp57577_TGAC_v2_mRNA33542	Tp57577_TGAC_v2_mRNA9607
OG0000684	Ca_00356	Ca_02467	Ca_06364	Ca_11287	KRH20359	KRH22324	KRH25681	KRH27001	KRH30863	KRH32712	KRH50137	KRH55839	OIV93234	OIV97133	OIV99187	OIW05995	OIW08338	OIW10393	AES63936	AES89736	KEH30948	KEH39217	ESW04680	ESW20084	ESW21789	ESW25883	KOM31585	KOM43753	KOM50093	KOM53724	Vradi0149s00090.1	Vradi07g07780.1	Vradi10g10420.1	VIT_10s0003g00550.t01	VIT_12s0028g02650.t01	VIT_19s0014g01820.t01	Lj3g0016841.1	Lj3g0021585.1	Lj4g0020597.1	Tp57577_TGAC_v2_mRNA12157	Tp57577_TGAC_v2_mRNA28812	Tp57577_TGAC_v2_mRNA36038	Tp57577_TGAC_v2_mRNA6630
OG0000685	Ca_10374	Ca_16843	KRH39118	KRH39119	KRH39120	KRH41776	KRH41777	KRH41778	KRH41780	OIV94162	OIW03606	OIW10110	OIW11936	OIW20820	AES76567	AES76569	AET05535	KEH26665	KEH26973	ESW24698	ESW24700	ESW32491	KOM30314	KOM54437		VIT_11s0052g01510.t01	VIT_11s0052g01540.t01	VIT_11s0052g01560.t01	VIT_11s0052g01570.t01	VIT_17s0000g02970.t01	VIT_17s0000g02990.t01	VIT_17s0000g03000.t01	VIT_17s0000g09270.t01	Lj2g0009969.1	Lj2g0013570.1	Lj2g0013942.1	Lj2g0014320.1	Lj2g0015026.1	Lj2g0020550.1	Lj2g0021827.1	Lj4g0007378.1	Lj4g0015064.1	Lj5g0020449.1	Tp57577_TGAC_v2_mRNA22040
OG0000686	Ca_12972	Ca_12974	Ca_25241	Ca_25242	KRH39268	KRH39270	KRH41587	KRH41588	KRH41589	KRH48410	KRH48412	KRH48413	KRH60293	KRH60294	OIV93630	OIW03670	OIW08897	OIW10030	OIW15994	OIW15995	AES76737	AES76740	AET04123	AET04124	KEH21358	KEH21359	KEH27089	ESW24811	ESW24812	ESW32339	ESW32341	KOM54274	KOM54275	KOM57783	KOM57784	Vradi01g04180.1		Lj2g0013785.1	Lj2g0018538.1	Lj4g0018178.1	Lj4g0018479.1	Tp57577_TGAC_v2_mRNA22439	Tp57577_TGAC_v2_mRNA22459	Tp57577_TGAC_v2_mRNA36469
OG0000687	Ca_15763	Ca_15765	Ca_16914	KRG99105	KRH23753	KRH41016	KRH44929	KRH44930	KRH59683	KRH63933	OIV89815	OIV97022	OIV98121	OIW08759	OIW18242	AET04896	KEH29319	KEH29320	KEH35657	ESW03291	ESW03292	ESW09809	ESW31909	KOM30523	KOM40907	KOM51326	KOM51327	Vradi0043s00600.1	Vradi02g00240.1	Vradi07g31200.1	VIT_05s0029g01570.t01	VIT_07s0031g03220.t01	VIT_18s0041g00420.t01	VIT_18s0041g00430.t01	Lj1g0013656.1	Lj3g0001656.1	Lj3g0025463.1	Lj4g0005659.1	Lj5g0007408.1	Tp57577_TGAC_v2_mRNA13296	Tp57577_TGAC_v2_mRNA28850	Tp57577_TGAC_v2_mRNA28854	Tp57577_TGAC_v2_mRNA29660
OG0000688	Ca_00127	Ca_05243	KRH10522	KRH10523	KRH10524	KRH10525	KRH10526	KRH10527	KRH10528	KRH10529	KRH10530	KRH10531	KRH10532	KRH42171	KRH42172	KRH42173	KRH42174	KRH42175	KRH43906	KRH43907	KRH43908	KRH43909	KRH58285	KRH58286	KRH58287	KRH58288	OIV91573	OIW02103	OIW17035	OIW21585	AES63442	KEH31229	KEH36442	ESW20412	ESW20413	KOM53985	Vradi10g12520.1	VIT_12s0178g00040.t01	Lj4g0001073.1	Lj4g0002764.1	Lj4g0005319.2	Lj6g0024827.1	Tp57577_TGAC_v2_mRNA14079
OG0000689	Ca_15762	Ca_23354	Ca_26484	KRH23750	KRH64813	OIV90464	OIW09967	AES68241	KEH16161	KEH29305	KEH29306	KEH29307	KEH29309	KEH29310	KEH29311	KEH29312	KEH29313	KEH29314	KEH29316	ESW03289	ESW03290	KOM51328	Vradi02g00220.1	VIT_18s0041g00490.t01	VIT_18s0041g00520.t01	VIT_18s0041g00550.t01	VIT_18s0041g00560.t01	VIT_18s0041g00570.t01	VIT_18s0041g00580.t01	VIT_18s0041g00590.t01	VIT_18s0041g00600.t01	VIT_18s0041g00610.t01	VIT_18s0041g00630.t01	VIT_18s0041g00640.t01	VIT_18s0041g00650.t01	VIT_18s0041g00660.t01	VIT_18s0041g00670.t01	Lj3g0008719.1	Lj3g0012933.1	Lj4g0015293.1	Tp57577_TGAC_v2_mRNA28844	Tp57577_TGAC_v2_mRNA28848	Tp57577_TGAC_v2_mRNA28852
OG0000690	Ca_06328	Ca_14070	KRH22365	KRH22366	KRH25627	KRH25628	KRH25629	KRH26963	KRH26964	KRH33359	KRH46680	KRH46681	KRH55928	OIV89690	OIV89843	OIV92229	OIW00251	OIW20994	AES76519	AES88552	AES90433	KEH22618	KEH31015	KEH31016	KEH39166	KEH39167	ESW04797	ESW12630	ESW21817	KOM31016	KOM37881	KOM43734	KOM50221	Vradi0086s00280.1	Vradi0253s00090.1	Vradi04g03950.1	VIT_10s0003g00080.t01	VIT_12s0028g03340.t01	Lj3g0005948.1	Lj3g0011048.1	Lj4g0011261.1	Tp57577_TGAC_v2_mRNA16907	Tp57577_TGAC_v2_mRNA39833
OG0000691	Ca_16273	Ca_17346	Ca_19292	Ca_22411	KRH06349	KRH06350	KRH06351	KRH06352	KRH24730	KRH29739	KRH47778	KRH47779	KRH47780	KRH47781	OIV99404	OIW04563	OIW08647	OIW18810	AES65183	KEH18565	KEH30191	ESW04028	ESW07318	ESW07319	ESW07320	ESW07321	KOM26227	KOM57213	Vradi0194s00300.1	Vradi02g04640.1	VIT_02s0025g02900.t01	VIT_06s0004g05540.t01	VIT_15s0048g02520.t01	Lj1g0022688.1	Lj3g0008292.1	Lj3g0027041.1	Tp57577_TGAC_v2_mRNA140	Tp57577_TGAC_v2_mRNA20510	Tp57577_TGAC_v2_mRNA24378	Tp57577_TGAC_v2_mRNA24392	Tp57577_TGAC_v2_mRNA33751	Tp57577_TGAC_v2_mRNA37647	Tp57577_TGAC_v2_mRNA7387
OG0000692	Ca_10306	Ca_12518	Ca_15582	KRG97790	KRG97791	KRG98354	KRH15007	KRH31077	KRH31078	KRH31080	KRH46459	KRH66000	KRH73123	OIV95586	OIW02706	OIW04082	OIW14204	OIW20218	AES71093	AES86983	AES99511	KEH34138	ESW05962	ESW13801	ESW19589	ESW35494	ESW35495	KOM39142	KOM46944	KOM58074	Vradi0133s00260.1	Vradi03g08570.1	VIT_06s0004g05910.t01	VIT_08s0007g01690.t01	VIT_13s0019g03270.t01	Lj3g0009627.1	Lj6g0019808.1	Lj6g0024097.1	LjContig00357g0012893.1	Tp57577_TGAC_v2_mRNA30818	Tp57577_TGAC_v2_mRNA31149	Tp57577_TGAC_v2_mRNA8317	Tp57577_TGAC_v2_mRNA8489
OG0000693	Ca_00404	Ca_07588	Ca_08602	KRG89940	KRH17909	KRH17912	KRH17913	KRH52379	KRH73364	KRH73365	KRH73366	KRH73370	OIW14077	OIW16236	OIW17960	OIW19238	AES71659	AET04261	AET04262	KEH20676	KEH20677	KEH36620	ESW08971	ESW13630	ESW13631	ESW18097	ESW31454	KOM30902	KOM42031	KOM46770	KOM51922	Vradi0161s00460.1	Vradi05g10440.1	Vradi10g01930.1	VIT_10s0003g01460.t01	VIT_12s0059g01280.t01	Lj4g0005563.1	Lj6g0014563.1	LjContig00029g0013512.1	Tp57577_TGAC_v2_mRNA31063	Tp57577_TGAC_v2_mRNA33160	Tp57577_TGAC_v2_mRNA41481	Tp57577_TGAC_v2_mRNA6985
OG0000694	Ca_03167	Ca_22569	KRH02665	KRH06098	KRH06099	KRH06100	KRH06101	KRH06102	KRH12463	KRH12464	KRH12465	KRH19243	KRH19244	KRH19245	KRH37448	KRH37449	KRH47530	KRH47531	OIV99744	OIW04922	OIW17110	OIW19371	AET01686	KEH32474	KEH32475	KEH32476	ESW07493	ESW07494	ESW10682	ESW26612	ESW26613	ESW26614	KOM26936	KOM39920	KOM47712	Vradi07g23110.1	Vradi09g02220.1	VIT_09s0002g01880.t01	VIT_11s0016g01750.t01	Lj3g0009757.1	Lj6g0020059.2	Tp57577_TGAC_v2_mRNA10105	Tp57577_TGAC_v2_mRNA9777
OG0000695	Ca_03083	KRH02485	KRH02486	KRH02487	KRH02488	KRH12670	KRH12671	KRH12672	KRH12673	KRH12674	KRH12675	KRH12676	KRH19467	KRH19468	KRH19469	KRH19470	KRH19471	KRH19472	KRH19473	KRH19474	KRH19475	KRH19476	KRH19477	KRH19478	KRH37643	KRH37644	KRH37645	OIV95295	OIW18791	AES92086	KEH32391	ESW10567	ESW10568	ESW26479	ESW26480	KOM26009	KOM33353	Vradi0401s00090.1	Vradi07g24030.1	VIT_05s0020g00920.t01	Lj4g0010703.2	Lj6g0022999.1	Tp57577_TGAC_v2_mRNA13048
OG0000696	Ca_15856	Ca_15857	KRH07639	KRH41017	KRH45384	KRH45385	KRH54014	KRH54015	KRH63932	OIV89814	OIV97021	OIV98122	OIV98123	OIW09580	OIW09581	OIW18241	AES69635	AET03453	AET03454	AET03455	AET03808	AET04897	AET04898	KEH35658	KEH35660	KEH35661	ESW09810	ESW09811	ESW28384	ESW28385	ESW31912	ESW31913	KOM30517	KOM30518	KOM41035		VIT_01s0010g02030.t01	VIT_07s0130g00030.t01	Lj1g0008875.1	Lj4g0025743.1	Tp57577_TGAC_v2_mRNA13267	Tp57577_TGAC_v2_mRNA20521	Tp57577_TGAC_v2_mRNA30347	Tp57577_TGAC_v2_mRNA8054
OG0000697	Ca_01573	Ca_02191	Ca_09322	Ca_17802	KRH06520	KRH28413	KRH47958	KRH58028	KRH61379	KRH77065	OIV96372	OIW09669	OIW09678	OIW16786	AES94606	KEH18717	KEH31517	KEH35778	ESW07206	ESW08727	ESW27862	ESW27863	ESW28745	KOM29478	KOM32382	KOM42245	KOM44983	Vradi05g12390.1	Vradi07g10950.1	Vradi09g03620.1	Vradi11g04370.1	VIT_07s0129g00620.t01	VIT_18s0001g09490.t01	Lj1g0010352.1	Lj2g0026146.1	Lj3g0018464.1	Lj4g0006179.1	Lj4g0006500.1	Lj4g0025852.1	Tp57577_TGAC_v2_mRNA24706	Tp57577_TGAC_v2_mRNA26452	Tp57577_TGAC_v2_mRNA27798	Tp57577_TGAC_v2_mRNA31493
OG0000698	Ca_10648	Ca_20559	Ca_20560	KRH07735	KRH07736	KRH07738	KRH07739	KRH07740	KRH07741	KRH39733	KRH39734	KRH39735	KRH39736	KRH39737	KRH39738	KRH76420	KRH76421	KRH76422	OIV93808	OIV93809	OIV94404	OIW10740	AES96880	AET03471	AET03472	KEH20327	ESW28324	ESW28325	ESW28326	ESW30092	KOM32049	KOM32050	KOM45455	Vradi07g02600.1	Vradi07g02610.1	VIT_02s0087g00400.t01	Lj2g0021749.1	Lj4g0002695.1	Tp57577_TGAC_v2_mRNA17403	Tp57577_TGAC_v2_mRNA20628	Tp57577_TGAC_v2_mRNA30611	Tp57577_TGAC_v2_mRNA31340	Tp57577_TGAC_v2_mRNA31341
OG0000699	Ca_14503	Ca_17310	KRG99327	KRH03318	KRH20324	KRH20325	KRH45689	KRH54419	KRH74615	OIV93080	OIV93733	OIV93905	OIW15390	OIW20081	AES91175	KEH19980	KEH19981	KEH35050	KEH35051	KEH35052	KEH35053	ESW23096	ESW25633	ESW27404	ESW27405	ESW29462	KOM28287	KOM32823	KOM56789	Vradi0073s00320.1	Vradi01g00950.1	Vradi0293s00110.1	Vradi07g14900.1	VIT_01s0026g00210.t01	VIT_01s0026g00220.t01	VIT_01s0137g00080.t01	VIT_14s0066g01550.t01	VIT_17s0000g08070.t01	Lj2g0003598.1	Lj4g0002511.1	Lj4g0020657.1	Tp57577_TGAC_v2_mRNA33171	Tp57577_TGAC_v2_mRNA38718
OG0000700	Ca_02114	Ca_09236	KRH08374	KRH08375	KRH08376	KRH57775	KRH70024	KRH70025	KRH70027	KRH70028	KRH70029	KRH70030	KRH70031	OIW09757	OIW21538	AES94791	KEH20488	KEH20489	KEH27543	ESW23823	ESW23824	ESW23825	ESW23826	ESW27968	ESW27969	ESW28840	KOM25608	KOM25609	KOM25610	KOM29577	KOM29578	KOM45065	Vradi07g10080.1	Vradi07g10090.1	Vradi07g10120.1	VIT_00s0253g00140.t01	Lj4g0002503.1	Lj4g0013387.1	Lj4g0014224.1	Lj4g0017749.1	Tp57577_TGAC_v2_mRNA11737	Tp57577_TGAC_v2_mRNA31352	Tp57577_TGAC_v2_mRNA41771
OG0000701	Ca_17866	Ca_20580	Ca_23587	KRH07674	KRH07675	KRH28890	KRH74253	KRH76562	OIV92666	OIV93797	OIV94876	AES95270	KEH20304	KEH21528	KEH25929	KEH27061	KEH27204	KEH27609	KEH28933	ESW24969	ESW24970	ESW28272	ESW29967	KOM32099	KOM45249	KOM54187	Vradi07g02180.1	Vradi11g06920.1	VIT_02s0033g00610.t01	VIT_06s0004g01080.t01	VIT_08s0007g06800.t01	Lj2g0012913.1	Lj2g0018357.1	Lj4g0005301.1	Lj4g0017684.1	Lj5g0010349.1	Lj5g0018302.1	Lj5g0026814.1	Tp57577_TGAC_v2_mRNA19911	Tp57577_TGAC_v2_mRNA26004	Tp57577_TGAC_v2_mRNA26325	Tp57577_TGAC_v2_mRNA32364	Tp57577_TGAC_v2_mRNA33799
OG0000702	Ca_03157	Ca_11601	KRH02637	KRH02638	KRH02639	KRH06170	KRH06171	KRH12520	KRH19266	KRH19267	KRH19268	KRH37456	KRH47583	KRH47584	OIV97362	OIV99732	OIW17098	OIW18747	AET01715	KEH32458	KEH37551	ESW07448	ESW07449	ESW10667	ESW10668	ESW10669	ESW26593	ESW26594	ESW26595	KOM25815	KOM39930	KOM47695	Vradi05g02120.1	Vradi09g02410.1	VIT_09s0002g01440.t01	VIT_11s0016g01370.t01	Lj3g0008416.1	Lj4g0017277.1	Lj6g0013028.1	Tp57577_TGAC_v2_mRNA30510	Tp57577_TGAC_v2_mRNA33601	Tp57577_TGAC_v2_mRNA33602	Tp57577_TGAC_v2_mRNA9771
OG0000703	Ca_17382	Ca_21503	Ca_26635	Ca_26986	KRG89140	KRH04847	KRH37424		AES87070	KEH44405	ESW04625	ESW09290	ESW15665	ESW18276	ESW18867	ESW23923	ESW25191	ESW25808	ESW26678	KOM26423	KOM34482	KOM37149	KOM41165	KOM41612	KOM48047	KOM50719	KOM56401	KOM56435	Vradi0043s00340.1	Vradi0207s00130.1	Vradi0227s00010.1	Vradi0269s00060.1	Vradi0359s00020.1	Vradi07g07120.1	VIT_02s0012g01730.t01	VIT_09s0018g00330.t01	Lj6g0011649.1	Tp57577_TGAC_v2_mRNA1065	Tp57577_TGAC_v2_mRNA26708	Tp57577_TGAC_v2_mRNA37482	Tp57577_TGAC_v2_mRNA41985	Tp57577_TGAC_v2_mRNA42127	Tp57577_TGAC_v2_mRNA7578	Tp57577_TGAC_v2_mRNA9268
OG0000704	Ca_01932	Ca_07124	Ca_27349	KRH22567	KRH25376	KRH25377	KRH26786	KRH28848	KRH56130	KRH76600	OIV92670	OIV94863	OIV99207	OIW02876	OIW04054	OIW05946	OIW08430	OIW11059	AES61065	AES67239	AES88126	AES95205	KEH27599	ESW04540	ESW21967	ESW29864	KOM28108	KOM43999	KOM50371	Vradi02g07810.1	Vradi05g22550.1	Vradi11g06680.1	VIT_00s0264g00030.t01	VIT_12s0059g02150.t01	VIT_19s0090g00460.t01	Lj2g0013252.1	Lj3g0004499.1	LjContig00272g0005901.1	LjContig00412g0023796.1	Tp57577_TGAC_v2_mRNA1075	Tp57577_TGAC_v2_mRNA25984	Tp57577_TGAC_v2_mRNA4367	Tp57577_TGAC_v2_mRNA4776
OG0000705	Ca_01244	Ca_03764	KRG92695	KRG92696	KRG96986	KRG96987	KRG96988	KRG96989	KRG96990	KRG96991	KRG96992	KRG96993	KRG96994	KRG96995	KRG96996	KRG96997	KRG96998	KRH34101	KRH34102	KRH68747	KRH68748	KRH68749	KRH68750	OIV90789	OIV90790	OIV91997	OIV95025	OIW07156	OIW13814	OIW20884	KEH43003	ESW16832	ESW19179	KOM29974	KOM55648	Vradi0443s00020.1	Vradi08g13360.1	VIT_14s0081g00480.t01	Lj1g0021413.1	Lj5g0016838.1	Tp57577_TGAC_v2_mRNA22571	Tp57577_TGAC_v2_mRNA7184	Tp57577_TGAC_v2_mRNA7185
OG0000706	Ca_03800	Ca_12071	Ca_21299	KRG92288	KRG92289	KRG92290	KRG92291	KRG92292	KRG92613	KRH34165	KRH68804	KRH68805	OIV90648	OIV91994	OIV95032	OIW07652	AES61179	AES82694	KEH41150	KEH42695	KEH42977	ESW16103	ESW17825	ESW19219	ESW19220	KOM33962	KOM52456	KOM55687	KOM55688	Vradi0083s00080.1	Vradi0083s00860.1	Vradi08g00760.1	Vradi08g15220.1	VIT_05s0049g00090.t01	VIT_14s0081g00630.t01	Lj1g0016132.1	Lj5g0004883.1	Lj5g0015484.1	Lj6g0006586.2	Tp57577_TGAC_v2_mRNA10600	Tp57577_TGAC_v2_mRNA16406	Tp57577_TGAC_v2_mRNA27357	Tp57577_TGAC_v2_mRNA7244
OG0000707	Ca_05014	Ca_14901	Ca_19095	KRH16266	KRH16269	KRH16270	KRH52795	KRH52796	KRH52797	KRH52798	KRH52799	KRH52800	KRH52801	KRH62109	KRH62110	KRH62111	OIV96639	OIW03039	OIW14578	AES58683	AES58688	AES73893	KEH36090	KEH37101	KEH37102	KEH39714	ESW09245	ESW09246	ESW33517	ESW33518	KOM41865	KOM41866	KOM48427	Vradi05g08560.1	Vradi05g08560.2	Vradi05g08560.3	Vradi05g10660.1		Lj1g0001334.1	Lj1g0004960.1	Lj1g0020840.1	Tp57577_TGAC_v2_mRNA11464	Tp57577_TGAC_v2_mRNA13913	Tp57577_TGAC_v2_mRNA25361
OG0000708	Ca_10271	Ca_20365	KRG89895	KRH14718	KRH14719	KRH14720	KRH17931	KRH33404	KRH73402	KRH73403	OIV90620	OIW01744	OIW02770	OIW04146	AES60163	AES71608	AES71609	AES99964	KEH28328	KEH41313	KEH41314	ESW13602	ESW16189	ESW16190	ESW17371	ESW17372	ESW18029	KOM34454	KOM46740	KOM53379	Vradi06g03420.1	Vradi08g04770.1	Vradi10g01840.1	VIT_06s0009g00960.t01	VIT_08s0032g00600.t01	VIT_13s0073g00610.t01	Lj5g0001468.1	Lj6g0004316.1	LjContig00564g0009059.1	Tp57577_TGAC_v2_mRNA13754	Tp57577_TGAC_v2_mRNA20504	Tp57577_TGAC_v2_mRNA20505	Tp57577_TGAC_v2_mRNA26770
OG0000709	Ca_22606	KRH07511	KRH07512	KRH07513	KRH07528	KRH07529	KRH07532	KRH07533	KRH46715	KRH46716	KRH46717	KRH46718	OIV98657	OIW01277	OIW07548	KEH22723	KEH22724	KEH22725	KEH22726	KEH22727	KEH22728	KEH22729	KEH22730	ESW06086	ESW06087	ESW06088	ESW06089	ESW06090	ESW06091	ESW06092	ESW06093	ESW12602	ESW12603	ESW12604	ESW12605	KOM37910	KOM58303	Vradi04g03850.1	VIT_07s0005g06680.t01	Lj1g0019543.1	Lj3g0004121.1	Tp57577_TGAC_v2_mRNA32153	Tp57577_TGAC_v2_mRNA32154
OG0000710	Ca_08876	Ca_18055	KRG89146	KRG89147	KRH09387	KRH30730	KRH38883	OIW03570	OIW05376	OIW05377	OIW12003	OIW14121	OIW14167	AES76372	AET00398	KEH26876	KEH34580	KEH34582	ESW18938	ESW24536	ESW25087	ESW25088	ESW25089	KOM46090	KOM52771	KOM54591	Vradi0134s00440.1	Vradi01g06020.1	Vradi10g04250.1	VIT_01s0011g02240.t01	VIT_01s0011g02250.t01	VIT_01s0011g02260.t01	VIT_17s0053g00040.t01	VIT_17s0053g00070.t01	VIT_17s0053g00380.t01	Lj2g0018109.1	Lj2g0020275.1	Lj2g0025414.1	Lj6g0027804.1	Tp57577_TGAC_v2_mRNA16816	Tp57577_TGAC_v2_mRNA20563	Tp57577_TGAC_v2_mRNA20571	Tp57577_TGAC_v2_mRNA38675
OG0000711	Ca_01556	Ca_02170	KRH04555	KRH05653	KRH15388	KRH28439	KRH52027	KRH52028	KRH52029	KRH57917	KRH61331	KRH61332	KRH77034	OIV92869	OIV92870	OIV94732	OIW09461	OIW10946	OIW14885	OIW15646	AES59407	AES73329	AES94645	ESW12273	ESW27897	ESW28771	ESW32864	KOM32348	KOM45005	KOM48989	KOM51488	Vradi05g12600.1	Vradi06g15000.1	Vradi07g10690.1	Vradi11g04580.1	VIT_07s0031g00190.t01	VIT_18s0001g10150.t01	Lj1g0016709.1	Lj4g0017761.1	Lj5g0022036.1	Tp57577_TGAC_v2_mRNA25023	Tp57577_TGAC_v2_mRNA27776	Tp57577_TGAC_v2_mRNA3918
OG0000712	Ca_01207	Ca_05994	KRG94644	KRG94645	KRG94646	KRG94647	KRG94648	KRG96922	KRH06874	KRH06876	KRH68669	KRH68670	OIV95138	OIV95139	OIW13545	OIW15242	OIW15244	AES80649	AES80653	AES80654	AES82589	KEH23472	KEH23473	ESW19115	ESW19116	ESW33652	ESW33653	KOM38357	KOM38359	KOM52921	KOM52922	Vradi04g04960.1	Vradi10g05300.1	VIT_14s0030g01340.t01	VIT_14s0068g01430.t01	VIT_14s0068g01440.t01	Lj1g0010516.1	Lj1g0010996.1	Lj1g0021051.1	Lj1g0023180.2	Tp57577_TGAC_v2_mRNA21839	Tp57577_TGAC_v2_mRNA36279	Tp57577_TGAC_v2_mRNA7171
OG0000713	Ca_08926	Ca_10580	KRG93399	KRG93400	KRH18578	KRH18579	KRH18585	KRH18587	KRH18588	OIW06682	AES74541	AES74543	AES74544	KEH16187	KEH24914	KEH24915	KEH24918	KEH24926	KEH34494	KEH34495	KEH34496	ESW23120	KOM56809	KOM56810	KOM56811		VIT_05s0077g01720.t01	VIT_05s0077g01730.t01	VIT_05s0077g01750.t01	VIT_14s0066g01810.t01	VIT_14s0066g01820.t01	VIT_14s0066g01830.t01	VIT_14s0066g01840.t01	Lj1g0017446.1	Lj2g0002792.1	Lj2g0010048.1	Lj2g0012835.2	Lj2g0024933.1	Tp57577_TGAC_v2_mRNA32022	Tp57577_TGAC_v2_mRNA32529	Tp57577_TGAC_v2_mRNA34169	Tp57577_TGAC_v2_mRNA36254	Tp57577_TGAC_v2_mRNA37053	Tp57577_TGAC_v2_mRNA37059
OG0000714	Ca_03926	Ca_03927	KRH15944	KRH18052	KRH53384	KRH53386	KRH64058	KRH64550	OIV93259	OIV98158	OIV98226	OIV98228	OIW14473	OIW16636	OIW16637	AES72380	AES72381	AES72382	AES72385	KEH35410	KEH35412	ESW09522	ESW09706	ESW33374	ESW33413	KOM41183	KOM41461	KOM48549	KOM48582	Vradi0051s00190.1	Vradi0183s00250.1	Vradi06g11500.1	Vradi06g11760.1	VIT_04s0044g01110.t01	VIT_04s0044g01120.t01	VIT_04s0044g01130.t01	VIT_18s0001g15410.t01	VIT_18s0001g15450.t01	Lj1g0006254.1	Lj1g0014916.1	Lj1g0016695.1	Lj1g0024973.1	Tp57577_TGAC_v2_mRNA19420
OG0000715		KRG93736	OIV90190	KEH16821	KEH16822	KEH16823	KEH16824	KEH16825	KEH16828	KEH25160	KEH25161	KEH25162	KEH25163	KEH25164	KEH25165	KEH25166	KEH25167	KEH25168	KEH25169	KEH25170	KEH25171	KEH25172	KEH25173	KEH25174	KEH25175	KEH25176	KEH25178	KEH25182	KEH25183	KEH25184	ESW23416		Vradi0190s00240.1	VIT_16s0050g01900.t01	VIT_16s0050g01930.t01	VIT_16s0050g01950.t01	VIT_16s0050g02100.t01	Lj1g0005655.1	Lj1g0009087.1	Lj1g0015052.1	Lj1g0017370.1	Lj1g0022948.1	Lj2g0018296.1	Lj2g0024572.1	Lj2g0025647.1
OG0000716				AES69393	AES70351	AES74689	AES74702	AES78832	AES99216	AET02751	AET02752	KEH16981	KEH17746	KEH30284	KEH30285	KEH30286	ESW04796	ESW29383	ESW33669					Tp57577_TGAC_v2_mRNA11024	Tp57577_TGAC_v2_mRNA11311	Tp57577_TGAC_v2_mRNA13955	Tp57577_TGAC_v2_mRNA17325	Tp57577_TGAC_v2_mRNA19152	Tp57577_TGAC_v2_mRNA20151	Tp57577_TGAC_v2_mRNA22656	Tp57577_TGAC_v2_mRNA23650	Tp57577_TGAC_v2_mRNA25255	Tp57577_TGAC_v2_mRNA25543	Tp57577_TGAC_v2_mRNA28223	Tp57577_TGAC_v2_mRNA28484	Tp57577_TGAC_v2_mRNA28610	Tp57577_TGAC_v2_mRNA29239	Tp57577_TGAC_v2_mRNA31821	Tp57577_TGAC_v2_mRNA34203	Tp57577_TGAC_v2_mRNA35359	Tp57577_TGAC_v2_mRNA36165	Tp57577_TGAC_v2_mRNA37419	Tp57577_TGAC_v2_mRNA37453	Tp57577_TGAC_v2_mRNA37718	Tp57577_TGAC_v2_mRNA42017	Tp57577_TGAC_v2_mRNA477	Tp57577_TGAC_v2_mRNA635	Tp57577_TGAC_v2_mRNA665	Tp57577_TGAC_v2_mRNA7771
OG0000717	Ca_15385	Ca_15387	Ca_15389	Ca_15390	Ca_15391	KRH24446	KRH24447	KRH24448	KRH24450	KRH24451	KRH29424	KRH29426	KRH29427	KRH29430	KRH29431	KRH51513	KRH51515	KRH60817	KRH60819	KRH60820	OIV99497	OIV99498	AES89148	AES89149	ESW03805	ESW03806	ESW03808	ESW08151	KOM42329	KOM50910			Lj1g0003264.1	Lj1g0012555.1	Lj1g0022687.1	Lj3g0000155.1	Lj3g0019945.1	Tp57577_TGAC_v2_mRNA11288	Tp57577_TGAC_v2_mRNA23322	Tp57577_TGAC_v2_mRNA23324	Tp57577_TGAC_v2_mRNA23327	Tp57577_TGAC_v2_mRNA23329	Tp57577_TGAC_v2_mRNA23332	Tp57577_TGAC_v2_mRNA23333
OG0000718	Ca_05202	KRH42266	KRH58387	KRH58388	KRH58389		KEH31301	KEH31319	KEH31320	KEH31321	KEH31322	KEH31323	ESW30993	ESW30994	ESW30996	ESW30999	ESW31002	ESW31004	ESW31005	ESW31006	KOM25500	KOM25874	KOM26566	KOM26572	KOM26576	KOM26737	KOM27970	KOM54860	Vradi0048s00140.1	Vradi0048s00200.1	Vradi0048s00220.1	Vradi0048s00230.1	Vradi0048s00410.1	Vradi0048s00580.1	Vradi0048s00600.1	Vradi0048s00620.1	Vradi0048s00730.1	Vradi07g09270.1	Vradi07g09280.1	Vradi07g09780.1	VIT_12s0028g01770.t01	VIT_12s0028g01780.t01	VIT_12s0028g01790.t01
OG0000719	Ca_04275	Ca_05671	Ca_08289	KRG94737	KRH06795	KRH06796	KRH06797	KRH59718	KRH59719	KRH63894	KRH63896	KRH70079	OIV98146	OIW00228	OIW03360	OIW17800	OIW18230	AES72985	KEH20957	KEH23500	KEH23501	ESW09819	ESW09820	ESW23702	ESW31939	ESW33547	KOM30496	KOM38463	KOM40743	KOM55818	Vradi0007s02270.1	Vradi01g08830.1	Vradi01g09330.1	Vradi07g31070.1	VIT_14s0068g00890.t01	VIT_17s0000g00030.t01	Lj1g0020732.1	Lj1g0026367.1	Lj4g0005025.1	Tp57577_TGAC_v2_mRNA13205	Tp57577_TGAC_v2_mRNA13837	Tp57577_TGAC_v2_mRNA17532
OG0000720	Ca_00398	Ca_08599	Ca_16522	Ca_19220	Ca_23627	Ca_24849	KRH11026	KRH11027	KRH21259	KRH21260	KRH21261	KRH21262	KRH21263	KRH42875	KRH42876	KRH42877	KRH58976	KRH58977	KRH58978	KRH58979	KRH58980	KRH58981	OIV95237	OIW00509	AET04255	KEH30223	KEH36600	ESW20035	ESW31451	KOM28942	KOM29965	KOM30906	KOM50608	KOM53676	KOM57264	Vradi0161s00020.1	Vradi10g10080.1	VIT_10s0003g01370.t01	Lj4g0025797.1	Lj6g0027755.1	Tp57577_TGAC_v2_mRNA12144	Tp57577_TGAC_v2_mRNA7049
OG0000721	Ca_12992	Ca_13023	Ca_26313	KRG93915	KRH18239	KRH18240	KRH18241	KRH39171	KRH39172	KRH41702	KRH41703	KRH48498	KRH48499	KRH60401	KRH60402	KRH60403	OIW03636	OIW10059	OIW11947	OIW16017	OIW16018	AES74983	KEH27069	ESW23659	ESW26142	ESW26143	ESW32377	ESW32378	KOM30064	KOM54334	KOM56126	Vradi01g04680.1	Vradi01g08550.1	Vradi07g27770.1	VIT_14s0006g02830.t01	VIT_17s0000g03530.t01	Lj1g0021392.1	Lj2g0004171.1	Lj4g0000244.1	Tp57577_TGAC_v2_mRNA22373	Tp57577_TGAC_v2_mRNA9306	Tp57577_TGAC_v2_mRNA9307
OG0000722	Ca_06480	Ca_06481	Ca_06482	KRH27564	KRH70680	KRH70681	KRH70682	KRH70683	KRH70684	OIV89268	OIV89269	OIV89694	OIV94300	OIW10197	OIW21150	AET03252	KEH30899	KEH30901	KEH30902	ESW25567	ESW25568	ESW25569	ESW29230	ESW29720	KOM26644	KOM26645	KOM52038	KOM52041	KOM52044	KOM52047	Vradi07g04130.1	Vradi07g04140.1	Vradi07g04150.1	VIT_03s0063g00040.t01	Lj1g0007161.1	Lj1g0021979.1	Lj4g0004361.1	Lj4g0013360.1	Lj4g0025345.1	LjContig00222g0010297.1	Tp57577_TGAC_v2_mRNA12941	Tp57577_TGAC_v2_mRNA29087
OG0000723	Ca_00256	Ca_19012	Ca_19666	KRH10775	KRH20545	KRH25504	KRH25506	KRH25507	KRH26912	KRH49965	KRH49966	KRH56024	OIV91644	OIV96739	OIV99229	OIW08388	OIW10419	OIW13367	AES63726	AES63727	AES90385	KEH29623	KEH39080	ESW04637	ESW04638	ESW20216	ESW21878	ESW31262	KOM31100	KOM50286	Vradi02g08320.1	Vradi07g15890.1	Vradi10g11330.1	VIT_00s0301g00030.t01	VIT_12s0059g01930.t01	Lj3g0013502.1	Lj3g0014970.1	Lj4g0001488.1	Lj6g0000396.1	Tp57577_TGAC_v2_mRNA33488	Tp57577_TGAC_v2_mRNA36758	Tp57577_TGAC_v2_mRNA38068
OG0000724	Ca_06951	Ca_14141	Ca_16358	Ca_22582	KRH22219	KRH22220	KRH25436	KRH25437	KRH25895	KRH25896	KRH55607	KRH55608	KRH56076	OIV99137	OIV99219	OIW08297	OIW08410	OIW09245	OIW12095	OIW15463	AES66827	AES67297	AES89904	KEH29556	KEH30757	ESW04581	ESW04983	ESW21680	KOM43859	KOM49929	KOM50434	Vradi0023s00230.1	Vradi02g08970.1	Vradi0385s00070.1	VIT_12s0059g02680.t01	VIT_19s0014g05040.t01	Lj3g0000844.1	Lj3g0003917.1	Lj3g0019152.2	Lj3g0022499.1	Tp57577_TGAC_v2_mRNA19709	Tp57577_TGAC_v2_mRNA31843
OG0000725	Ca_12082	Ca_19561	KRG92312	KRH12855	KRH12856	KRH34482	KRH37832	OIW06211	OIW19992	AES68831	AES68846	AES68854	KEH24974	KEH29231	KEH29232	KEH29234	KEH29235	KEH29240	KEH29241	KEH33008	KEH33009	KEH33028	KEH33031	ESW10455	ESW10456	ESW10457	ESW10535	ESW16083	ESW31693	KOM30752	KOM40078	KOM40079	KOM40080	KOM52473	Vradi05g02850.1		Lj3g0003382.1	Tp57577_TGAC_v2_mRNA18420	Tp57577_TGAC_v2_mRNA18444	Tp57577_TGAC_v2_mRNA18446	Tp57577_TGAC_v2_mRNA305	Tp57577_TGAC_v2_mRNA4514	Tp57577_TGAC_v2_mRNA5160
OG0000726	Ca_04252	Ca_20611	Ca_23825	KRH16603	KRH41004	KRH41005	KRH53182	KRH53997	KRH59671	KRH59672	KRH63941	OIV89823	OIV96686	OIV97026	OIV97922	OIV98119	OIW04480	OIW17805	AES71357	AET04875	KEH20946	KEH28025	KEH35650	ESW09358	ESW09359	ESW09801	ESW13088	ESW31900	KOM27764	KOM30529	KOM41043	KOM41633	Vradi0201s00070.1	Vradi05g07050.1	VIT_18s0001g03820.t01	Lj1g0002678.1	Lj1g0006048.1	Lj1g0012939.1	Lj4g0021825.1	Tp57577_TGAC_v2_mRNA13326	Tp57577_TGAC_v2_mRNA34044	Tp57577_TGAC_v2_mRNA8788
OG0000727	Ca_02036	Ca_10806	Ca_16059	Ca_16060	KRH05832	KRH08261	KRH08262	KRH08263	KRH08264	KRH15201	RCW19507	OIV93749	OIW03493	OIW03494	OIW09468	OIW09758	AES94966	AET03895	AET03896	AET03897	KEH20433	KEH27561	KEH27562	KEH40152	KEH40153	ESW28044	ESW28045	ESW32744	KOM32292	KOM32293	KOM49162	Vradi06g15890.1	Vradi07g00570.1	Vradi07g00580.1	VIT_04s0023g01860.t01	VIT_18s0001g12560.t01	Lj5g0027967.1	LjContig00448g0002432.1	LjContig00448g0024991.1	Tp57577_TGAC_v2_mRNA20869	Tp57577_TGAC_v2_mRNA24930	Tp57577_TGAC_v2_mRNA24958
OG0000728	Ca_10995	Ca_12943	Ca_26877	KRG98907	KRG98908	KRH13001	KRH13002	KRH13003	KRH16155	KRH21867	KRH27428	KRH27429	KRH43408	OIV89152	OIV99022	OIW05307	OIW06053	OIW08198	OIW11606	AES58902	KEH17189	KEH38548	ESW18354	ESW21505	ESW33322	KOM42694	KOM48625	KOM52223	Vradi0165s00010.1	Vradi0364s00010.1	Vradi06g12160.1	VIT_04s0069g00830.t01	VIT_19s0014g00290.t01	Lj3g0005710.1	Lj3g0027605.1	Lj5g0014803.1	Lj6g0024117.1	Tp57577_TGAC_v2_mRNA12376	Tp57577_TGAC_v2_mRNA17030	Tp57577_TGAC_v2_mRNA17367	Tp57577_TGAC_v2_mRNA22095	Tp57577_TGAC_v2_mRNA36191
OG0000729	Ca_01908	Ca_14911	Ca_23327	Ca_28185	KRH04888	KRH09916	KRH16287	KRH23417	KRH44298	KRH47233	KRH52747	KRH62069	OIV97804	OIW09110	OIW15874	OIW17010	OIW17152	OIW20062	OIW21062	AES58635	AES67950	AET01470	KEH36063	ESW07641	ESW09214	ESW22651	ESW33488	KOM27383	KOM28624	KOM44492	KOM48374	Vradi05g20550.1	Vradi06g09110.1	Vradi09g01430.1	VIT_04s0008g03400.t01	VIT_09s0002g03940.t01	VIT_11s0016g03350.t01	Lj1g0022965.1	Lj3g0013416.1	Tp57577_TGAC_v2_mRNA1403	Tp57577_TGAC_v2_mRNA25394	Tp57577_TGAC_v2_mRNA36209
OG0000730	Ca_01293	Ca_17787	KRG97109	KRG97110	KRG97111	KRG97112	KRG97113	KRG97114	KRH06537	KRH47979	KRH47980	KRH68860	KRH68861	KRH68862	KRH68863	KRH68864	KRH68865	KRH68866	OIW02337	OIW16664	OIW17205	AES82747	KEH18736	ESW07186	ESW07187	ESW19260	ESW19261	ESW19262	ESW19263	KOM29488	KOM55719	Vradi0083s01010.1	Vradi0083s01010.2	Vradi09g03680.1	VIT_15s0046g01440.t01	Lj1g0022187.1	Lj3g0019075.1	Tp57577_TGAC_v2_mRNA4973	Tp57577_TGAC_v2_mRNA4974	Tp57577_TGAC_v2_mRNA4975	Tp57577_TGAC_v2_mRNA5246	Tp57577_TGAC_v2_mRNA5247
OG0000731	Ca_01083	Ca_03072	Ca_03603	Ca_18587	KRG90473	KRH02461	KRH12715	KRH33762	KRH37683	KRH68402	OIV95290	OIV97316	OIW00178	OIW13069	OIW13471	OIW18795	AES82376	AES92067	AES92068	KEH24460	KEH37722	ESW10551	ESW17029	ESW26453	ESW26454	ESW35289	KOM26002	KOM33372	KOM35430	KOM39301	Vradi03g07300.1	Vradi05g02970.1	Vradi07g24140.1	Vradi08g11670.1	VIT_05s0020g00730.t01	VIT_14s0060g00460.t01	Lj1g0012116.1	Lj4g0024670.1	Lj6g0019497.1	Tp57577_TGAC_v2_mRNA12922	Tp57577_TGAC_v2_mRNA1629	Tp57577_TGAC_v2_mRNA28432
OG0000732	Ca_02726	Ca_03180	Ca_10062	KRH02686	KRH10044	KRH10045	KRH10046	KRH19210	KRH23272	KRH23273	KRH37421	KRH44105	OIV98379	OIW08991	OIW15128	OIW17164	OIW18726	OIW19374	AES65481	AES67816	AES67817	AET01635	AET01636	KEH32501	ESW07517	ESW10705	ESW26629	KOM30085	KOM39910	KOM47725	Vradi05g02340.1	Vradi07g23000.1	Vradi09g02170.1	VIT_09s0002g01740.t01	VIT_11s0016g01950.t01	Lj3g0015123.1	Lj3g0027237.1	Lj4g0017138.1	Tp57577_TGAC_v2_mRNA22628	Tp57577_TGAC_v2_mRNA6744	Tp57577_TGAC_v2_mRNA8166	Tp57577_TGAC_v2_mRNA9772
OG0000733	Ca_03169	Ca_11582	KRH02667	KRH02668	KRH02669	KRH12449	KRH12450	KRH12451	KRH12452	KRH12453	KRH12454	KRH12455	KRH12456	KRH19237	KRH19238	KRH19239	KRH37441	KRH37442	KRH37443	OIV97374	OIV98376	OIV99746	OIW18733	KEH32480	KEH37500	ESW10685	ESW10686	ESW10687	ESW10688	ESW10689	ESW10690	ESW10691	ESW26617	KOM39918	KOM47714	Vradi05g02250.1	Vradi07g23090.1		Lj4g0004179.1	Lj6g0019439.4	Tp57577_TGAC_v2_mRNA18731	Tp57577_TGAC_v2_mRNA9764	Tp57577_TGAC_v2_mRNA9765
OG0000734	Ca_02115	Ca_24674	KRH28528	KRH28529	KRH48864	KRH48865	OIV92892	OIW00972	AES94786	AES94788	AET01213	AET01224	KEH17955	KEH17956	KEH17957	KEH17958	KEH27542	KEH34282	ESW06383	ESW28837	KOM45062	KOM45063	KOM45064	Vradi09g06040.1	Vradi11g05080.1	VIT_00s0253g00080.t01	VIT_00s0253g00090.t01	VIT_00s0253g00110.t01	VIT_00s0253g00150.t01	VIT_00s0253g00160.t01	VIT_00s0253g00170.t01	VIT_03s0063g01140.t01	VIT_03s0063g01170.t01	VIT_03s0063g01240.t01	Lj1g0006742.1	Lj1g0027347.1	Lj2g0023938.1	Lj3g0008774.1	Lj3g0027068.1	Lj3g0028173.1	Tp57577_TGAC_v2_mRNA11728	Tp57577_TGAC_v2_mRNA33238
OG0000735	Ca_10855	Ca_10856	KRH05749	KRH05750	KRH05751	KRH15280	KRH15281	KRH15282	KRH15283	KRH15284	KRH15285	KRH15286	OIW03446	OIW12056	OIW20286	AES59519	AES59522	AES59524	AES59525	AES59526	AES59528	AES59529	AES59530	AES59536	AES59538	KEH40064	KEH40065	KEH40066	KEH40067	ESW32802	KOM33759	Vradi06g15510.1	VIT_03s0063g00910.t01	VIT_03s0063g01460.t01	Lj5g0024307.1	Tp57577_TGAC_v2_mRNA14131	Tp57577_TGAC_v2_mRNA14133	Tp57577_TGAC_v2_mRNA16269	Tp57577_TGAC_v2_mRNA16283	Tp57577_TGAC_v2_mRNA16297	Tp57577_TGAC_v2_mRNA16298	Tp57577_TGAC_v2_mRNA19442
OG0000736	Ca_09188	KRG88456	KRG98540	KRH33166	KRH46345	KRH46347	OIV94148	OIV94149	OIV94150	OIW14124	AES60116	AES60437	AES60438	AES60440	KEH24730	KEH40662	KEH41198	KEH41214	KEH41227		KOM27855	KOM34426	KOM46234		VIT_15s0021g00620.t01	Lj3g0017442.1	Lj6g0000820.1	Lj6g0011540.1	Lj6g0015270.1	Lj6g0022283.1	Tp57577_TGAC_v2_mRNA13501	Tp57577_TGAC_v2_mRNA13517	Tp57577_TGAC_v2_mRNA13581	Tp57577_TGAC_v2_mRNA16394	Tp57577_TGAC_v2_mRNA20485	Tp57577_TGAC_v2_mRNA24805	Tp57577_TGAC_v2_mRNA24809	Tp57577_TGAC_v2_mRNA24825	Tp57577_TGAC_v2_mRNA24832	Tp57577_TGAC_v2_mRNA24838	Tp57577_TGAC_v2_mRNA26046	Tp57577_TGAC_v2_mRNA27743	Tp57577_TGAC_v2_mRNA33127	Tp57577_TGAC_v2_mRNA9440
OG0000737	Ca_24017	KRH66891	KRH71998	OIV92319	OIW06407	OIW11461	OIW12151	OIW12152	OIW12153	KEH20810	KEH28644	KEH40483	ESW12332	ESW17580	ESW17581	ESW17582	ESW17583	ESW34162	KOM34177	KOM34178	KOM34180	KOM34181	KOM34182	KOM34183	KOM34184	KOM34185	KOM37570	KOM40559	Vradi08g04580.1	VIT_08s0007g08910.t01	VIT_08s0007g08920.t01	Lj1g0001393.1	Lj1g0007448.1	Lj1g0013703.1	Lj1g0014612.1	Lj1g0015168.1	Lj1g0015209.1	Lj1g0018041.1	LjContig00272g0024265.1	LjContig00503g0018580.1	Tp57577_TGAC_v2_mRNA20356	Tp57577_TGAC_v2_mRNA6433
OG0000738	Ca_01783	Ca_02854	Ca_10922	KRH05103	KRH09786	KRH09787	KRH52492	KRH61813	KRH61814	KRH61815	OIV97748	OIW03844	OIW15067	OIW15839	AES58965	AES73690	KEH15890	KEH16038	KEH35928	ESW09046	ESW22699	ESW33229	KOM25773	KOM41956	KOM44572	KOM44621	Vradi05g09900.1	Vradi05g16450.1	Vradi05g19980.1	Vradi06g12720.1	VIT_04s0008g04980.t01	VIT_09s0002g05810.t01	VIT_11s0016g04740.t01	Lj1g0002158.1	Lj3g0012681.1	Lj3g0027086.1	Tp57577_TGAC_v2_mRNA16192	Tp57577_TGAC_v2_mRNA22069	Tp57577_TGAC_v2_mRNA29514	Tp57577_TGAC_v2_mRNA38440	Tp57577_TGAC_v2_mRNA39922	Tp57577_TGAC_v2_mRNA39929
OG0000739	Ca_01175	Ca_03698	KRG92828	KRG96851	KRG96852	KRG96853	KRH20893	KRH20894	KRH20895	KRH20896	KRH33965	KRH33966	KRH43409	KRH68580	KRH68581	OIV90848	OIV95116	OIW07126	OIW17507	AES61335	AES82522	ESW16742	ESW19057	ESW19058	ESW19059	KOM52872	KOM55025	Vradi08g12690.1	Vradi10g04910.1	Vradi10g08310.1	VIT_05s0020g02790.t01	VIT_14s0128g00250.t01	Lj1g0005757.2	Lj5g0002484.2	Tp57577_TGAC_v2_mRNA32786	Tp57577_TGAC_v2_mRNA34276	Tp57577_TGAC_v2_mRNA34277	Tp57577_TGAC_v2_mRNA34278	Tp57577_TGAC_v2_mRNA34304	Tp57577_TGAC_v2_mRNA34305	Tp57577_TGAC_v2_mRNA34329	Tp57577_TGAC_v2_mRNA6244
OG0000740	Ca_01301	Ca_21252	Ca_21255	Ca_21256	KRG97139	KRH06508	KRH47940	KRH47941	KRH47942	KRH47943	KRH47944	KRH47945	KRH68889	KRH68890	KRH68891	OIW02324	OIW02325	OIW04628	OIW04629	OIW17212	AES82769	KEH18698	KEH18701	KEH18702	KEH18703	KEH24621	ESW07219	ESW07220	ESW07221	ESW19276	ESW19277	KOM25248	KOM55732	Vradi0083s00980.1	Vradi09g03530.1	VIT_15s0046g01280.t01	Lj1g0025763.1	Lj3g0006374.1	Lj6g0018508.1	Tp57577_TGAC_v2_mRNA4880	Tp57577_TGAC_v2_mRNA4881	Tp57577_TGAC_v2_mRNA7932
OG0000741	Ca_21073	KRG89154	KRG94042	OIW08845	AET04408	KEH22136	KEH22137	KEH40805	KEH40811	KEH40818	KEH40819	KEH40821	KEH40822	KEH40823	KEH40826	KEH40828	KEH40830	KEH40835	KEH40839	KEH40842	KEH41380	ESW06097	ESW06102	ESW06103	KOM46087	KOM58307			Lj1g0004325.1	Lj1g0005807.1	Lj1g0008957.1	Lj1g0012693.1	Lj2g0020857.1	Lj5g0013681.1	Tp57577_TGAC_v2_mRNA15942	Tp57577_TGAC_v2_mRNA20327	Tp57577_TGAC_v2_mRNA20919	Tp57577_TGAC_v2_mRNA30789	Tp57577_TGAC_v2_mRNA33627	Tp57577_TGAC_v2_mRNA33652	Tp57577_TGAC_v2_mRNA8510	Tp57577_TGAC_v2_mRNA8514	Tp57577_TGAC_v2_mRNA8528	Tp57577_TGAC_v2_mRNA8531
OG0000742	Ca_00316	KRG99526	KRH07350	KRH10901	KRH10902	KRH20419	KRH20420	KRH21405	KRH46580	KRH50077	KRH50078	KRH50079	OIV91733	OIV92224	OIV96170	OIW10406	OIW20582	AES63852	KEH22531	KEH31033	ESW06253	ESW12710	ESW12711	ESW12719	ESW20142	ESW31334	KOM31024	KOM37703	Vradi04g00730.1	Vradi04g00730.2	Vradi07g16450.1	Vradi09g06740.1	Vradi10g10780.1	VIT_03s0017g01350.t01	VIT_07s0191g00060.t01	VIT_18s0001g06290.t01	Lj1g0022891.1	Lj4g0017102.1	Lj6g0016024.1	Tp57577_TGAC_v2_mRNA16913	Tp57577_TGAC_v2_mRNA17100	Tp57577_TGAC_v2_mRNA28411
OG0000743	Ca_13907	KRH45871		AES59101	AES64099	AES66132	AES66507	AES66667	AES66682	AET02706	AET02710	KEH15265	KEH19285	KEH19520	KEH24828	KEH24829	KEH24830	KEH24831	KEH27179	KEH27180	KEH38586	KEH38589	KEH38590	KEH38592	KEH38599	KEH38600	KEH38607	KEH38608	KEH38609	KEH38610	KEH38611	KEH38655	KEH38836	KEH38838	KEH39876	KEH39878	KEH39879	KEH40985	KEH40986	KEH40987		KOM58192				Tp57577_TGAC_v2_mRNA16592	Tp57577_TGAC_v2_mRNA16609
OG0000744	Ca_16651	Ca_16654	Ca_27756	Ca_27757	KRH16765	KRH16766	KRH53040	KRH53041	KRH72378	OIV97886	OIW02377	OIW02378	OIW14542	OIW16600	AES98100	AES98102	KEH28079	KEH28100	KEH34956	KEH34958	KEH34959	ESW08260	ESW13196	ESW13197	ESW13199	KOM41723	KOM48234	KOM48236	KOM48243	Vradi0187s00050.1	Vradi0187s00060.1	Vradi0187s00070.1	Vradi05g07280.1	VIT_18s0001g06020.t01	VIT_18s0001g06150.t01	VIT_18s0001g06170.t01	Lj1g0007449.1	Lj1g0012848.1	Lj1g0013253.1	Lj1g0022992.1	Tp57577_TGAC_v2_mRNA27048	Tp57577_TGAC_v2_mRNA27062
OG0000745	Ca_17573	Ca_17574	Ca_17575	KRG99185	KRH45834	KRH69383	KRH69384	KRH69387	KRH74748	KRH74753	KRH74754	OIV89589	OIV89590	OIV89592	OIW02116	OIW02117	OIW04781	OIW04782	OIW17018	AES96502	AES96506	AES96507	ESW25853	ESW29407	ESW29408	ESW29409	KOM28197	KOM56376	KOM56377	KOM56378	Vradi07g05450.1	Vradi11g10820.1	Vradi11g10830.1	Vradi11g10840.1		Lj2g0002912.1	Lj2g0007801.1	Lj2g0012571.1	Lj2g0021816.1	Tp57577_TGAC_v2_mRNA27615	Tp57577_TGAC_v2_mRNA27648	Tp57577_TGAC_v2_mRNA27660	Tp57577_TGAC_v2_mRNA29583
OG0000746	Ca_17005	KRG93087	KRG93088	KRG93089	KRG93090	KRG93091	KRG93092	KRG93093	KRH01802	KRH36332	KRH36333	KRH36334	KRH36335	KRH36336	KRH36337	KRH36338	KRH36339	KRH36340	KRH36341	KRH36342	KRH36343	KRH36344	KRH46884	KRH46885	KRH46886	OIV89963	OIV91186	OIW05523	OIW06859	OIW20332	AES77244	ESW11115	ESW14608	KOM28476	KOM36604	Vradi04g11420.1	Vradi08g23230.1	VIT_05s0124g00010.t01	VIT_05s0124g00040.t01	Lj1g0011997.1	Lj5g0003089.1	Tp57577_TGAC_v2_mRNA16159
OG0000747	Ca_16854	Ca_21977	KRG98597	KRG98630	KRH46271	KRH73832	KRH73833	KRH73834	KRH73835	KRH73836	KRH73837	KRH73838	KRH73839	KRH73840	KRH73841	KRH73842	KRH73843	KRH73844	KRH73845	KRH73846	KRH73847	OIW13211	OIW16379	AES70446	AET00628	ESW14347	ESW14348	ESW14349	ESW14350	ESW18540	ESW18541	KOM46575	KOM51970	Vradi06g01330.1	Vradi10g02310.1	VIT_19s0027g01140.t01	VIT_19s0090g01430.t01	Lj6g0026788.2	LjContig00272g0017709.1	Tp57577_TGAC_v2_mRNA18974	Tp57577_TGAC_v2_mRNA24416	Tp57577_TGAC_v2_mRNA31674
OG0000748	Ca_09707	KRH14254	KRH14255	OIW04172	OIW04254	AES60853	AES96164	AES99179	AET00691	AET00697	AET00698	AET00701	AET00702	AET00703	AET00705	AET00711	AET00736	AET00737	AET00739	KEH28453	ESW13094	ESW14390	ESW14396	KOM27769	KOM35117	KOM35144	KOM46430	KOM46432	KOM46434	KOM46436	KOM46437	KOM52026			Lj1g0006584.1	LjContig00081g0012246.1	LjContig00081g0016484.1	LjContig00081g0017189.1	Tp57577_TGAC_v2_mRNA14616	Tp57577_TGAC_v2_mRNA14621	Tp57577_TGAC_v2_mRNA14623	Tp57577_TGAC_v2_mRNA14646	Tp57577_TGAC_v2_mRNA26187	Tp57577_TGAC_v2_mRNA26188
OG0000749		KRH62441	KRH62443	KRH62445	KRH62446	KRH62451	KRH74467	KRH74469	KRH74473	OIV94480	OIW10623	AES95983	AES95984	AES95986	ESW05892	ESW05976	ESW30350	ESW30351	ESW30352	ESW30353	KOM26517	KOM26518	KOM26519	KOM29396	KOM29397	Vradi0387s00030.1	VIT_05s0102g00930.t01	VIT_05s0102g00990.t01	VIT_13s0019g02890.t01	VIT_13s0019g02910.t01	VIT_13s0019g02940.t01	VIT_13s0019g02990.t01	VIT_13s0019g03020.t01	VIT_13s0019g03040.t01	VIT_13s0019g03060.t01	VIT_13s0019g03100.t01	VIT_13s0019g03120.t01	VIT_13s0019g03130.t01	Lj2g0027802.1	Tp57577_TGAC_v2_mRNA37968	Tp57577_TGAC_v2_mRNA37987	Tp57577_TGAC_v2_mRNA37988	Tp57577_TGAC_v2_mRNA38043
OG0000750		KRH17049	KRH39602	KRH40549	KRH74311	KRH74323	KRH74326		AES74984	AES95675	AES95677	AES95682	AES95705	ESW30224	ESW30225	ESW30232	ESW30233	KOM45494	KOM45495	KOM45500	Vradi11g08470.1	VIT_04s0044g00910.t01	VIT_04s0044g00920.t01	VIT_13s0106g00030.t01	VIT_13s0106g00040.t01	VIT_13s0106g00060.t01	VIT_13s0106g00070.t01	VIT_13s0106g00080.t01	VIT_13s0106g00190.t01	VIT_13s0106g00200.t01	VIT_13s0106g00230.t01	VIT_19s0135g00300.t01	Lj2g0006414.1	LjContig00272g0002259.1	Tp57577_TGAC_v2_mRNA10709	Tp57577_TGAC_v2_mRNA19011	Tp57577_TGAC_v2_mRNA20137	Tp57577_TGAC_v2_mRNA20143	Tp57577_TGAC_v2_mRNA20145	Tp57577_TGAC_v2_mRNA21487	Tp57577_TGAC_v2_mRNA28204	Tp57577_TGAC_v2_mRNA41430	Tp57577_TGAC_v2_mRNA41431	Tp57577_TGAC_v2_mRNA6310
OG0000751		KRH37800	KRH38575	KRH49261	KRH55005	OIW17042	OIW18015	OIW18016	OIW18017	AES61499	AES61740	AES67868	AES69823	AES78136	AES78955	AES96959	AET01744	KEH16432	KEH17712	KEH22302	KEH29743	ESW06691	ESW06692	ESW08371	ESW22873	KOM54726		VIT_09s0002g08340.t01	VIT_11s0037g01170.t01	VIT_18s0001g08620.t01	VIT_18s0072g00750.t01	Lj3g0001959.1	LjContig00318g0012369.1	LjContig00318g0020224.1	LjContig00489g0014085.1	Tp57577_TGAC_v2_mRNA1260	Tp57577_TGAC_v2_mRNA16053	Tp57577_TGAC_v2_mRNA20119	Tp57577_TGAC_v2_mRNA23378	Tp57577_TGAC_v2_mRNA27711	Tp57577_TGAC_v2_mRNA30910	Tp57577_TGAC_v2_mRNA32192	Tp57577_TGAC_v2_mRNA32715	Tp57577_TGAC_v2_mRNA36203
[truncated: 18,695 more rows]
[truncated: 1,106 more columns]
