# Supplementary material for: A High-Quality Genome Sequence of Model Legume Lotus japonicus (MG-20) Provides Insights into the Evolution of Root Nodule Symbiosis
Source: Genes (Basel). 2020 Apr 29;11(5):483. doi: 10.3390/genes11050483 (PMC7290416; doi:10.3390/genes11050483)
Supplement: Supplementary file 1 [file genes-11-00483-s001.zip › Supplementary Table5.xls]

## Sheet: heihei
Lj1g0001129.1--------------Domain of unknown function (DUF4283)--Uncharacterized protein {ECO:0000313|EMBL:EOY12746.1} OS=Theobroma cacao (Cacao) PE=4 SV=1----hypothetical protein MTR_5g062250 [Medicago truncatula]--
Lj1g0001569.1--------------Domain of unknown function (DUF4283)--Uncharacterized protein {ECO:0000313|EMBL:ESW06660.1} (Fragment) OS=Phaseolus vulgaris (Kidney bean) PE=4 SV=1----hypothetical protein PHAVU_010G0660000g, partial [Phaseolus vulgaris] --
Lj1g0003970.1--------------Domain of unknown function (DUF4283)--Uncharacterized protein {ECO:0000313|EMBL:ESW12529.1} OS=Phaseolus vulgaris (Kidney bean) PE=4 SV=1----hypothetical protein PHAVU_008G120900g [Phaseolus vulgaris] Lotus japonicus genomic DNA, chromosome 4, clone: LjB20H13, BM1764
Lj1g0010052.1--------------Domain of unknown function (DUF4283)--Uncharacterized protein {ECO:0000313|EMBL:EOY12746.1} OS=Theobroma cacao (Cacao) PE=4 SV=1----hypothetical protein MTR_5g062250 [Medicago truncatula]--
Lj1g0010280.1Lj0g3v0209199.1------------Domain of unknown function (DUF4283)--Uncharacterized protein {ECO:0000313|EMBL:ESW18968.1} (Fragment) OS=Phaseolus vulgaris (Kidney bean) PE=4 SV=1----hypothetical protein PHAVU_006G086300g, partial [Phaseolus vulgaris] Lotus japonicus genomic DNA, chromosome 5, clone: LjT01O22, TM0043a, complete sequence
Lj1g0011597.1Lj0g3v0325439.1------------Domain of unknown function (DUF4283)--Uncharacterized protein {ECO:0000313|EMBL:ESW35928.1} OS=Phaseolus vulgaris (Kidney bean) PE=4 SV=1----hypothetical protein PHAVU_L004200g [Phaseolus vulgaris] Lotus japonicus genomic DNA, chromosome 2, clone: LjT18E24, TM0074, complete sequence
Lj1g0011765.1--[R]General function prediction only ----[A]RNA processing and modification RNA recognition motif. (a.k.a. RRM, RBD, or RNP domain)Polyadenylate-binding protein RBP45B GN=RBP45B OS=Arabidopsis thaliana (Mouse-ear cress) PE=1 SV=1Uncharacterized protein {ECO:0000313|EMBL:EOY18283.1} OS=Theobroma cacao (Cacao) PE=4 SV=1----Uncharacterized protein TCM_042877 [Theobroma cacao] Lotus jap…
Lj1g0014390.1--------------Domain of unknown function (DUF4283)--Uncharacterized protein {ECO:0000313|EMBL:ESW33569.1} OS=Phaseolus vulgaris (Kidney bean) PE=4 SV=1----hypothetical protein PHAVU_001G081100g [Phaseolus vulgaris] --
Lj1g0017175.1--------------Domain of unknown function (DUF4283)--Uncharacterized protein {ECO:0000313|EMBL:ESW35979.1} (Fragment) OS=Phaseolus vulgaris (Kidney bean) PE=4 SV=1----hypothetical protein PHAVU_L0006001g, partial [Phaseolus vulgaris] Lotus japonicus genomic DNA, chromosome 1, clone: LjT10H09, TM0189, complete sequence
Lj1g0017334.1Lj0g3v0209199.1------------RNA recognition motif (a.k.a. RRM, RBD, or RNP domain)--Uncharacterized protein {ECO:0000313|EMBL:ESW18968.1} (Fragment) OS=Phaseolus vulgaris (Kidney bean) PE=4 SV=1----hypothetical protein PHAVU_006G086300g, partial [Phaseolus vulgaris] Lotus japonicus genomic DNA, chromosome 5, clone: LjT01O22, TM0043a, complete sequence
Lj1g0020698.1--------------Domain of unknown function (DUF4283)--Uncharacterized protein {ECO:0000313|EMBL:ESW05493.1} OS=Phaseolus vulgaris (Kidney bean) PE=4 SV=1----hypothetical protein PHAVU_011G184000g [Phaseolus vulgaris] --
Lj1g0022670.1------------------Uncharacterized protein {ECO:0000313|EMBL:ESW30307.1} (Fragment) OS=Phaseolus vulgaris (Kidney bean) PE=4 SV=1----hypothetical protein PHAVU_002G142300g, partial [Phaseolus vulgaris] --
Lj1g0023275.1------Molecular Function: nucleic acid binding (GO:0003676);; ----------Uncharacterized protein {ECO:0000313|EMBL:ESW29403.1} OS=Phaseolus vulgaris (Kidney bean) PE=4 SV=1----hypothetical protein PHAVU_002G067600g [Phaseolus vulgaris] Lotus japonicus genomic DNA, chromosome 2, clone: LjB24P14, BM1721, complete sequence
Lj1g0025117.1Lj0g3v0090169.1------------Domain of unknown function (DUF4283)--Uncharacterized protein {ECO:0000313|EMBL:ESW06811.1} OS=Phaseolus vulgaris (Kidney bean) PE=4 SV=1----hypothetical protein PHAVU_010G078700g [Phaseolus vulgaris] Lotus japonicus genomic DNA, chromosome 1, clone: LjT10H09, TM0189, complete sequence
Lj1g0026724.1--------------Domain of unknown function (DUF4283)--Uncharacterized protein {ECO:0000313|EMBL:ESW05398.1} OS=Phaseolus vulgaris (Kidney bean) PE=4 SV=1----hypothetical protein PHAVU_011G176000g [Phaseolus vulgaris] Lotus japonicus genomic DNA, chromosome 2, clone: LjT16J19, TM1882, complete sequence
Lj1g0026744.1--------------Domain of unknown function (DUF4283)--Uncharacterized protein {ECO:0000313|EMBL:ESW06055.1} (Fragment) OS=Phaseolus vulgaris (Kidney bean) PE=4 SV=1----hypothetical protein PHAVU_010G016100g, partial [Phaseolus vulgaris] --
Lj1g0027772.1------------------Uncharacterized protein {ECO:0000313|EMBL:ESW24877.1} (Fragment) OS=Phaseolus vulgaris (Kidney bean) PE=4 SV=1----hypothetical protein PHAVU_004G1683000g, partial [Phaseolus vulgaris] --
Lj2g0000568.1--------------Domain of unknown function (DUF4283)--Uncharacterized protein {ECO:0000313|EMBL:ESW33569.1} OS=Phaseolus vulgaris (Kidney bean) PE=4 SV=1----hypothetical protein PHAVU_001G081100g [Phaseolus vulgaris] Lotus japonicus genomic DNA, chromosome 5, clone: LjT45G21, TM0151, complete sequence
Lj2g0000729.1--------------Domain of unknown function (DUF4283)--Uncharacterized protein {ECO:0000313|EMBL:ESW18968.1} (Fragment) OS=Phaseolus vulgaris (Kidney bean) PE=4 SV=1----hypothetical protein PHAVU_006G086300g, partial [Phaseolus vulgaris] Lotus japonicus genomic DNA, clone: LjB08M07, BM1863, complete sequence
Lj2g0003501.1--------------Domain of unknown function (DUF4283)--Uncharacterized protein {ECO:0000313|EMBL:ESW08016.1} OS=Phaseolus vulgaris (Kidney bean) PE=4 SV=1----hypothetical protein PHAVU_009G011500g [Phaseolus vulgaris] Lotus japonicus genomic DNA, chromosome 4, clone: LjT35C17, TM0399, complete sequence
Lj2g0005531.1------------------Uncharacterized protein {ECO:0000313|EMBL:ESW24371.1} OS=Phaseolus vulgaris (Kidney bean) PE=4 SV=1----hypothetical protein PHAVU_004G125000g [Phaseolus vulgaris] Lotus japonicus genomic DNA, chromosome 4, clone: LjT45B04, TM1977, complete sequence
Lj2g0005575.1--------------Domain of unknown function (DUF4283)--Uncharacterized protein {ECO:0000313|EMBL:ESW12304.1} OS=Phaseolus vulgaris (Kidney bean) PE=4 SV=1----hypothetical protein PHAVU_008G101400g [Phaseolus vulgaris] Lotus japonicus genomic DNA, chromosome 2, clone: LjB24P14, BM1721, complete sequence
Lj2g0007640.1--------------Domain of unknown function (DUF4283)--Uncharacterized protein {ECO:0000313|EMBL:ESW06811.1} OS=Phaseolus vulgaris (Kidney bean) PE=4 SV=1----hypothetical protein PHAVU_010G078700g [Phaseolus vulgaris] Lotus japonicus genomic DNA, chromosome 1, clone: LjT10H09, TM0189, complete sequence
Lj2g0009215.1--------------Domain of unknown function (DUF4283)--Uncharacterized protein {ECO:0000313|EMBL:ESW05493.1} OS=Phaseolus vulgaris (Kidney bean) PE=4 SV=1----hypothetical protein PHAVU_011G184000g [Phaseolus vulgaris] --
Lj2g0009493.1Lj0g3v0202639.1----------------Uncharacterized protein {ECO:0000313|EMBL:ESW08016.1} OS=Phaseolus vulgaris (Kidney bean) PE=4 SV=1----hypothetical protein PHAVU_009G011500g [Phaseolus vulgaris] --
Lj2g0009734.1------------------Uncharacterized protein {ECO:0000313|EMBL:ESW12529.1} OS=Phaseolus vulgaris (Kidney bean) PE=4 SV=1----hypothetical protein PHAVU_008G120900g [Phaseolus vulgaris] Lotus japonicus genomic DNA, chromosome 2, clone: LjT41O24, TM1760, complete sequence
Lj2g0010122.1--------------Domain of unknown function (DUF4283)--Uncharacterized protein {ECO:0000313|EMBL:EOY32840.1} OS=Theobroma cacao (Cacao) PE=4 SV=1----Uncharacterized protein TCM_040863 [Theobroma cacao] Lotus japonicus genomic DNA, chromosome 1, clone: LjT10J03, TM0094b, complete sequence
Lj2g0011303.1--------------Domain of unknown function (DUF4283)--Uncharacterized protein {ECO:0000313|EMBL:ESW15843.1} (Fragment) OS=Phaseolus vulgaris (Kidney bean) PE=4 SV=1----hypothetical protein PHAVU_007G107000g, partial [Phaseolus vulgaris] --
Lj2g0011520.1--------------Domain of unknown function (DUF4283)--Uncharacterized protein {ECO:0000313|EMBL:ESW05493.1} OS=Phaseolus vulgaris (Kidney bean) PE=4 SV=1----hypothetical protein PHAVU_011G184000g [Phaseolus vulgaris] --
Lj2g0014793.1Lj0g3v0090169.1------------Domain of unknown function (DUF4283)--Uncharacterized protein {ECO:0000313|EMBL:ESW08016.1} OS=Phaseolus vulgaris (Kidney bean) PE=4 SV=1----hypothetical protein PHAVU_009G011500g [Phaseolus vulgaris] Lotus japonicus genomic DNA, chromosome 1, clone: LjT10H09, TM0189, complete sequence
Lj2g0018214.1--------------Domain of unknown function (DUF4283)--Uncharacterized protein {ECO:0000313|EMBL:ESW30479.1} OS=Phaseolus vulgaris (Kidney bean) PE=4 SV=1----hypothetical protein PHAVU_002G156300g [Phaseolus vulgaris] Lotus japonicus genomic DNA, chromosome 6, clone: LjT46B14, TM1091, complete sequence
Lj2g0018312.1------------------Uncharacterized protein {ECO:0000313|EMBL:ESW08016.1} OS=Phaseolus vulgaris (Kidney bean) PE=4 SV=1----hypothetical protein PHAVU_009G011500g [Phaseolus vulgaris] --
Lj2g0018386.1--------------Domain of unknown function (DUF4283)--Uncharacterized protein {ECO:0000313|EMBL:ESW18232.1} (Fragment) OS=Phaseolus vulgaris (Kidney bean) PE=4 SV=1----hypothetical protein PHAVU_006G023800g, partial [Phaseolus vulgaris] Lotus japonicus genomic DNA, chromosome 1, clone: LjT10H09, TM0189, complete sequence
Lj2g0018575.1--------------Domain of unknown function (DUF4283)--Uncharacterized protein {ECO:0000313|EMBL:ESW08016.1} OS=Phaseolus vulgaris (Kidney bean) PE=4 SV=1----hypothetical protein PHAVU_009G011500g [Phaseolus vulgaris] Lotus japonicus genomic DNA, chromosome 1, clone: LjT10H09, TM0189, complete sequence
Lj2g0021049.1--------------Domain of unknown function (DUF4283)--Uncharacterized protein {ECO:0000313|EMBL:ESW33569.1} OS=Phaseolus vulgaris (Kidney bean) PE=4 SV=1----hypothetical protein PHAVU_001G081100g [Phaseolus vulgaris] Lotus japonicus genomic DNA, chromosome 5, clone: LjT45G21, TM0151, complete sequence
Lj2g0025364.1--------------Domain of unknown function (DUF4283)--Uncharacterized protein {ECO:0000313|EMBL:ESW34451.1} (Fragment) OS=Phaseolus vulgaris (Kidney bean) PE=4 SV=1----hypothetical protein PHAVU_001G154000g, partial [Phaseolus vulgaris] --
Lj3g0003280.1--------------Domain of unknown function (DUF4283)--DUF4283 domain protein {ECO:0000313|EMBL:KEH19396.1} OS=Medicago truncatula (Barrel medic) PE=4 SV=1----DUF4283 domain protein [Medicago truncatula]Lotus japonicus genomic DNA, chromosome 3, clone: LjT15I02, TM0666, complete sequence
Lj3g0004878.1Lj0g3v0243949.1----------------Uncharacterized protein {ECO:0000313|EMBL:ESW06811.1} OS=Phaseolus vulgaris (Kidney bean) PE=4 SV=1----hypothetical protein PHAVU_010G078700g [Phaseolus vulgaris] --
Lj3g0005703.1--[F]Nucleotide transport and metabolism Molecular Function: dihydroorotase activity (GO:0004151);; Cellular Component: chloroplast (GO:0009507);; Biological Process: pyrimidine nucleobase biosynthetic process (GO:0019856);; K01465|1.12708e-33|mtr:MTR_4g078370|Dihydroorotase; K01465 dihydroorotase [EC:3.5.2.3] (A)[F]Nucleotide transport and metabolism Domain of unknown function (DUF4…
Lj3g0009896.1--------------Domain of unknown function (DUF4283)--Uncharacterized protein {ECO:0000313|EMBL:ESW05493.1} OS=Phaseolus vulgaris (Kidney bean) PE=4 SV=1----hypothetical protein PHAVU_011G184000g [Phaseolus vulgaris] --
Lj3g0011185.1--------------Domain of unknown function (DUF4283)--Uncharacterized protein {ECO:0000313|EMBL:ESW34451.1} (Fragment) OS=Phaseolus vulgaris (Kidney bean) PE=4 SV=1----hypothetical protein PHAVU_001G154000g, partial [Phaseolus vulgaris] Lotus japonicus genomic DNA, chromosome 3, clone: LjT25F10, TM1459, complete sequence
Lj3g0011764.1--------------Domain of unknown function (DUF4283)--Uncharacterized protein {ECO:0000313|EMBL:ESW08016.1} OS=Phaseolus vulgaris (Kidney bean) PE=4 SV=1----hypothetical protein PHAVU_009G011500g [Phaseolus vulgaris] --
Lj3g0016954.1--------------Domain of unknown function (DUF4283)--Uncharacterized protein {ECO:0000313|EMBL:ESW18232.1} (Fragment) OS=Phaseolus vulgaris (Kidney bean) PE=4 SV=1----hypothetical protein PHAVU_006G023800g, partial [Phaseolus vulgaris] --
Lj3g0017258.1--------------Domain of unknown function (DUF4283)--Uncharacterized protein {ECO:0000313|EMBL:ESW06760.1} OS=Phaseolus vulgaris (Kidney bean) PE=3 SV=1----hypothetical protein PHAVU_010G074100g [Phaseolus vulgaris] Lotus japonicus genomic DNA, clone: LjT33A04, TM0130, complete sequence
Lj3g0019514.1--------------Domain of unknown function (DUF4283)--Uncharacterized protein {ECO:0000313|EMBL:ESW06760.1} OS=Phaseolus vulgaris (Kidney bean) PE=3 SV=1----hypothetical protein PHAVU_010G074100g [Phaseolus vulgaris] Lotus japonicus genomic DNA, clone: LjB08M07, BM1863, complete sequence
Lj3g0020596.1------------------Putative retrotransposon {ECO:0000313|EMBL:AER13156.1} OS=Phaseolus vulgaris (Kidney bean) PE=4 SV=1----Putative ribonuclease H protein, partial [Glycine soja]Lotus japonicus cDNA, clone: LjFL2-022-AB03, HTC
Lj3g0021288.1--------------Domain of unknown function (DUF4283)--Uncharacterized protein {ECO:0000313|EMBL:ESW07945.1} (Fragment) OS=Phaseolus vulgaris (Kidney bean) PE=4 SV=1----hypothetical protein PHAVU_009G005600g, partial [Phaseolus vulgaris] Lotus japonicus genomic DNA, chromosome 4, clone: LjT10F06, TM0347b, complete sequence
Lj3g0021978.1----------[R]General function prediction only Domain of unknown function (DUF4283)--Uncharacterized protein {ECO:0000313|EMBL:ESW33569.1} OS=Phaseolus vulgaris (Kidney bean) PE=4 SV=1----hypothetical protein PHAVU_001G081100g [Phaseolus vulgaris] Lotus japonicus genomic DNA, chromosome 2, clone: LjB24P14, BM1721, complete sequence
Lj3g0022675.1--------------Domain of unknown function (DUF4283)--Uncharacterized protein {ECO:0000313|EMBL:ESW06760.1} OS=Phaseolus vulgaris (Kidney bean) PE=3 SV=1----hypothetical protein PHAVU_010G074100g [Phaseolus vulgaris] Lotus japonicus genomic DNA, clone: LjT40J14, TM1926, complete sequence
Lj4g0000095.1--------------Domain of unknown function (DUF4283)--Uncharacterized protein {ECO:0000313|EMBL:ESW30479.1} OS=Phaseolus vulgaris (Kidney bean) PE=4 SV=1----hypothetical protein PHAVU_002G156300g [Phaseolus vulgaris] Lotus japonicus genomic DNA, chromosome 4, clone: LjT45B04, TM1977, complete sequence
Lj4g0005315.1------------------Uncharacterized protein {ECO:0000313|EnsemblPlants:GLYMA04G13142.1} OS=Glycine max (Soybean) PE=4 SV=1----hypothetical protein MTR_3g048390 [Medicago truncatula] Lotus japonicus genomic DNA, clone: LjB08M07, BM1863, complete sequence
Lj4g0007213.1--------------Domain of unknown function (DUF4283)--Uncharacterized protein {ECO:0000313|EMBL:ESW33569.1} OS=Phaseolus vulgaris (Kidney bean) PE=4 SV=1----hypothetical protein PHAVU_001G081100g [Phaseolus vulgaris] Lotus japonicus genomic DNA, chromosome 5, clone: LjT45G21, TM0151, complete sequence
Lj4g0008907.1--------------Domain of unknown function (DUF4283)--Uncharacterized protein {ECO:0000313|EMBL:ESW35979.1} (Fragment) OS=Phaseolus vulgaris (Kidney bean) PE=4 SV=1----hypothetical protein PHAVU_L0006001g, partial [Phaseolus vulgaris] Lotus japonicus genomic DNA, chromosome 1, clone: LjT10H09, TM0189, complete sequence
Lj4g0011576.1--------------Domain of unknown function (DUF4283)--Uncharacterized protein {ECO:0000313|EMBL:ESW05493.1} OS=Phaseolus vulgaris (Kidney bean) PE=4 SV=1----hypothetical protein PHAVU_011G184000g [Phaseolus vulgaris] Lotus japonicus genomic DNA, chromosome 1, clone: LjT10H09, TM0189, complete sequence
Lj4g0013222.1----------[A]RNA processing and modification Domain of unknown function (DUF4283)--Uncharacterized protein {ECO:0000313|EMBL:ESW35979.1} (Fragment) OS=Phaseolus vulgaris (Kidney bean) PE=4 SV=1----hypothetical protein PHAVU_L0006001g, partial [Phaseolus vulgaris] Lotus japonicus genomic DNA, chromosome 6, clone: LjT43E06, TM1515, complete sequence
Lj4g0014240.1--------------Domain of unknown function (DUF4283)--Uncharacterized protein {ECO:0000313|EMBL:ESW06760.1} OS=Phaseolus vulgaris (Kidney bean) PE=3 SV=1----hypothetical protein PHAVU_010G074100g [Phaseolus vulgaris] --
Lj4g0014885.1--------------Domain of unknown function (DUF4283)--Uncharacterized protein {ECO:0000313|EMBL:ESW35928.1} OS=Phaseolus vulgaris (Kidney bean) PE=4 SV=1----hypothetical protein PHAVU_L004200g [Phaseolus vulgaris] --
Lj4g0016550.1------------------Uncharacterized protein {ECO:0000313|EMBL:ESW05493.1} OS=Phaseolus vulgaris (Kidney bean) PE=4 SV=1----hypothetical protein PHAVU_011G184000g [Phaseolus vulgaris] --
Lj4g0019066.1Lj0g3v0199889.1----Molecular Function: nucleic acid binding (GO:0003676);; --[A]RNA processing and modification ----Uncharacterized protein {ECO:0000313|EnsemblPlants:GLYMA07G26481.1} OS=Glycine max (Soybean) PE=4 SV=1----PREDICTED: uncharacterized protein LOC102669651 [Glycine max]--
Lj4g0021570.1--------------Domain of unknown function (DUF4283)--Uncharacterized protein {ECO:0000313|EMBL:ESW08016.1} OS=Phaseolus vulgaris (Kidney bean) PE=4 SV=1----hypothetical protein PHAVU_009G011500g [Phaseolus vulgaris] Lotus japonicus genomic DNA, chromosome 4, clone: LjT10F06, TM0347b, complete sequence
Lj4g0022010.1--------------Domain of unknown function (DUF4283)--Uncharacterized protein {ECO:0000313|EMBL:ESW35928.1} OS=Phaseolus vulgaris (Kidney bean) PE=4 SV=1----hypothetical protein PHAVU_L004200g [Phaseolus vulgaris] Lotus japonicus genomic DNA, chromosome 1, clone: LjT28C03, TM1818, complete sequence
Lj4g0022516.1------------------Uncharacterized protein {ECO:0000313|EMBL:ESW35979.1} (Fragment) OS=Phaseolus vulgaris (Kidney bean) PE=4 SV=1----hypothetical protein PHAVU_L0006001g, partial [Phaseolus vulgaris] --
Lj4g0023448.1Lj4g3v2313580.1------------Domain of unknown function (DUF4283)--Uncharacterized protein {ECO:0000313|EMBL:ESW06760.1} OS=Phaseolus vulgaris (Kidney bean) PE=3 SV=1----hypothetical protein PHAVU_010G074100g [Phaseolus vulgaris] Lotus japonicus genomic DNA, chromosome 2, clone: LjB24P14, BM1721, complete sequence
Lj4g0026800.1--------------Domain of unknown function (DUF4283)--Uncharacterized protein {ECO:0000313|EMBL:ESW06811.1} OS=Phaseolus vulgaris (Kidney bean) PE=4 SV=1----hypothetical protein PHAVU_010G078700g [Phaseolus vulgaris] --
Lj4g0027037.1--------------Domain of unknown function (DUF4283)--Uncharacterized protein {ECO:0000313|EMBL:ESW33569.1} OS=Phaseolus vulgaris (Kidney bean) PE=4 SV=1----hypothetical protein PHAVU_001G081100g [Phaseolus vulgaris] --
Lj5g0001897.1--------------Domain of unknown function (DUF4283)--Uncharacterized protein {ECO:0000313|EMBL:ESW08016.1} OS=Phaseolus vulgaris (Kidney bean) PE=4 SV=1----hypothetical protein PHAVU_009G011500g [Phaseolus vulgaris] Phaseolus vulgaris hypothetical protein (PHAVU_009G011500g) mRNA, complete cds
Lj5g0003150.1--------------Domain of unknown function (DUF4283)--Uncharacterized protein {ECO:0000313|EMBL:ESW34451.1} (Fragment) OS=Phaseolus vulgaris (Kidney bean) PE=4 SV=1----hypothetical protein PHAVU_001G154000g, partial [Phaseolus vulgaris] Lotus japonicus genomic DNA, chromosome 4, clone: LjT45B04, TM1977, complete sequence
Lj5g0005169.1--------------Domain of unknown function (DUF4283)--Uncharacterized protein {ECO:0000313|EMBL:ESW06811.1} OS=Phaseolus vulgaris (Kidney bean) PE=4 SV=1----hypothetical protein PHAVU_010G078700g [Phaseolus vulgaris] Lotus japonicus genomic DNA, chromosome 5, clone: LjT02L21, TM1235b, complete sequence
Lj5g0005649.1--------------Domain of unknown function (DUF4283)--Uncharacterized protein {ECO:0000313|EMBL:ESW06660.1} (Fragment) OS=Phaseolus vulgaris (Kidney bean) PE=4 SV=1----hypothetical protein PHAVU_010G0660000g, partial [Phaseolus vulgaris] --
Lj5g0007060.1--------------Domain of unknown function (DUF4283)--Uncharacterized protein {ECO:0000313|EMBL:ESW05493.1} OS=Phaseolus vulgaris (Kidney bean) PE=4 SV=1----hypothetical protein PHAVU_011G184000g [Phaseolus vulgaris] Lotus japonicus genomic DNA, chromosome 5, clone: LjT45G21, TM0151, complete sequence
Lj5g0007202.1Lj5g3v1699330.1------------Domain of unknown function (DUF4283)--Uncharacterized protein {ECO:0000313|EMBL:ESW35928.1} OS=Phaseolus vulgaris (Kidney bean) PE=4 SV=1----hypothetical protein PHAVU_L004200g [Phaseolus vulgaris] Lotus japonicus genomic DNA, chromosome 5, clone: LjT25M07, TM1837, complete sequence
Lj5g0007242.1Lj0g3v0170629.1------------Domain of unknown function (DUF4283)--Uncharacterized protein {ECO:0000313|EMBL:ESW35928.1} OS=Phaseolus vulgaris (Kidney bean) PE=4 SV=1----hypothetical protein PHAVU_L004200g [Phaseolus vulgaris] --
Lj5g0009491.1Lj5g3v1699330.1--------[A]RNA processing and modification RNA recognition motif. (a.k.a. RRM, RBD, or RNP domain)--Uncharacterized protein {ECO:0000313|EMBL:ESW08016.1} OS=Phaseolus vulgaris (Kidney bean) PE=4 SV=1----hypothetical protein PHAVU_009G011500g [Phaseolus vulgaris] Lotus japonicus genomic DNA, chromosome 5, clone: LjT25M07, TM1837, complete sequence
Lj5g0010898.1------------------Uncharacterized protein {ECO:0000313|EMBL:ESW06811.1} OS=Phaseolus vulgaris (Kidney bean) PE=4 SV=1----hypothetical protein PHAVU_010G078700g [Phaseolus vulgaris] --
Lj5g0011705.1--[C]Energy production and conversion Molecular Function: catalytic activity (GO:0003824);; K01679|1.18541e-20|mdm:103408134|fumarate hydratase 1, mitochondrial; K01679 fumarate hydratase, class II [EC:4.2.1.2] (A)[C]Energy production and conversion LyaseFumarate hydratase 1, mitochondrial (Precursor) GN=FUM1 OS=Arabidopsis thaliana (Mouse-ear cress) PE=2 SV=2Uncharacterized protein …
Lj5g0015440.1--[R]General function prediction only ----[A]RNA processing and modification Domain of unknown function (DUF4283)Flowering time control protein FCA OS=Arabidopsis thaliana (Mouse-ear cress) PE=1 SV=2Uncharacterized protein {ECO:0000313|EMBL:ESW05398.1} OS=Phaseolus vulgaris (Kidney bean) PE=4 SV=1----hypothetical protein PHAVU_011G176000g [Phaseolus vulgaris] Lotus japonicus genomic …
Lj5g0019505.1Lj0g3v0243949.1------------Domain of unknown function (DUF4283)--Uncharacterized protein {ECO:0000313|EMBL:ESW33569.1} OS=Phaseolus vulgaris (Kidney bean) PE=4 SV=1----hypothetical protein PHAVU_001G081100g [Phaseolus vulgaris] Lotus japonicus genomic DNA, clone: LjT14D09, TM1913, complete sequence
Lj5g0021364.1--------------Domain of unknown function (DUF4283)--Uncharacterized protein {ECO:0000313|EMBL:ESW05493.1} OS=Phaseolus vulgaris (Kidney bean) PE=4 SV=1----hypothetical protein PHAVU_011G184000g [Phaseolus vulgaris] --
Lj5g0022095.1Lj5g3v1666250.1------------Domain of unknown function (DUF4283)--Uncharacterized protein {ECO:0000313|EMBL:ESW12304.1} OS=Phaseolus vulgaris (Kidney bean) PE=4 SV=1----hypothetical protein PHAVU_008G101400g [Phaseolus vulgaris] --
Lj5g0026636.1--------------------------Lotus japonicus genomic DNA, chromosome 5, clone: LjT02L21, TM1235b, complete sequence
Lj5g0027109.1--------------Domain of unknown function (DUF4283)--Uncharacterized protein {ECO:0000313|EMBL:ESW08016.1} OS=Phaseolus vulgaris (Kidney bean) PE=4 SV=1----hypothetical protein PHAVU_009G011500g [Phaseolus vulgaris] --
Lj6g0001957.1----------[R]General function prediction only Domain of unknown function (DUF4283)--Uncharacterized protein {ECO:0000313|EnsemblPlants:GLYMA01G16673.1} OS=Glycine max (Soybean) PE=4 SV=1----PREDICTED: uncharacterized protein LOC102660783 [Glycine max]Lotus japonicus genomic DNA, chromosome 1, clone: LjT45O19, TM0174, complete sequence
Lj6g0003824.1----------[R]General function prediction only Endonuclease/Exonuclease/phosphatase family--Uncharacterized protein {ECO:0000313|EnsemblPlants:GLYMA07G13055.1} OS=Glycine max (Soybean) PE=4 SV=1----PREDICTED: uncharacterized protein LOC102661998 [Glycine max]Lotus japonicus genomic DNA, chromosome 1, clone: LjT10H09, TM0189, complete sequence
Lj6g0005922.1------Molecular Function: nucleic acid binding (GO:0003676);; Molecular Function: catalytic activity (GO:0003824);; Biological Process: DNA metabolic process (GO:0006259);; ----------Uncharacterized protein {ECO:0000313|EnsemblPlants:GLYMA01G07542.1} OS=Glycine max (Soybean) PE=4 SV=1----PREDICTED: uncharacterized protein LOC102665947 [Glycine max]Lotus japonicus genomic DNA, chromos…
Lj6g0012086.1--------------Domain of unknown function (DUF4283)--Uncharacterized protein {ECO:0000313|EMBL:ESW35928.1} OS=Phaseolus vulgaris (Kidney bean) PE=4 SV=1----hypothetical protein PHAVU_L004200g [Phaseolus vulgaris] Lotus japonicus genomic DNA, chromosome 2, clone: LjT18E24, TM0074, complete sequence
Lj6g0012162.1--------------Domain of unknown function (DUF4283)--Uncharacterized protein {ECO:0000313|EMBL:ESW08016.1} OS=Phaseolus vulgaris (Kidney bean) PE=4 SV=1----hypothetical protein PHAVU_009G011500g [Phaseolus vulgaris] Lotus japonicus genomic DNA, chromosome 1, clone: LjT10H09, TM0189, complete sequence
Lj6g0012166.1--------------Domain of unknown function (DUF4283)--Uncharacterized protein {ECO:0000313|EMBL:ESW15843.1} (Fragment) OS=Phaseolus vulgaris (Kidney bean) PE=4 SV=1----hypothetical protein PHAVU_007G107000g, partial [Phaseolus vulgaris] --
Lj6g0020980.1--------------Domain of unknown function (DUF4283)--Uncharacterized protein {ECO:0000313|EMBL:ESW06811.1} OS=Phaseolus vulgaris (Kidney bean) PE=4 SV=1----hypothetical protein PHAVU_010G078700g [Phaseolus vulgaris] Lotus japonicus genomic DNA, chromosome 5, clone: LjT45G21, TM0151, complete sequence
Lj6g0021963.1Lj6g3v1227340.1------------Domain of unknown function (DUF4283)--Uncharacterized protein {ECO:0000313|EMBL:ESW33569.1} OS=Phaseolus vulgaris (Kidney bean) PE=4 SV=1----hypothetical protein PHAVU_001G081100g [Phaseolus vulgaris] --
Lj6g0023930.1--------------Domain of unknown function (DUF4283)--Uncharacterized protein {ECO:0000313|EMBL:ESW35928.1} OS=Phaseolus vulgaris (Kidney bean) PE=4 SV=1----hypothetical protein PHAVU_L004200g [Phaseolus vulgaris] --
Lj6g0024174.1--------------Domain of unknown function (DUF4283)--Uncharacterized protein {ECO:0000313|EMBL:ESW22150.1} OS=Phaseolus vulgaris (Kidney bean) PE=4 SV=1----hypothetical protein PHAVU_005G131700g [Phaseolus vulgaris] Lotus japonicus genomic DNA, clone: LjT14D09, TM1913, complete sequence
Lj6g0026491.1--------------Domain of unknown function (DUF4283)--Uncharacterized protein {ECO:0000313|EMBL:ESW06760.1} OS=Phaseolus vulgaris (Kidney bean) PE=3 SV=1----hypothetical protein PHAVU_010G074100g [Phaseolus vulgaris] Lotus japonicus genomic DNA, clone: LjT33A04, TM0130, complete sequence
Lj6g0028102.1--------------Domain of unknown function (DUF4283)--Uncharacterized protein {ECO:0000313|EMBL:ESW06811.1} OS=Phaseolus vulgaris (Kidney bean) PE=4 SV=1----hypothetical protein PHAVU_010G078700g [Phaseolus vulgaris] Lotus japonicus genomic DNA, chromosome 5, clone: LjT45G21, TM0151, complete sequence
Lj6g0028179.1Lj0g3v0337049.1------------Domain of unknown function (DUF4283)--Uncharacterized protein {ECO:0000313|EMBL:ESW18232.1} (Fragment) OS=Phaseolus vulgaris (Kidney bean) PE=4 SV=1----hypothetical protein PHAVU_006G023800g, partial [Phaseolus vulgaris] Lotus japonicus clone JCVI-FLLj-8H4 unknown mRNA
