# Supplementary material for: A High-Quality Genome Sequence of Model Legume Lotus japonicus (MG-20) Provides Insights into the Evolution of Root Nodule Symbiosis
Source: Genes (Basel). 2020 Apr 29;11(5):483. doi: 10.3390/genes11050483 (PMC7290416; doi:10.3390/genes11050483)
Supplement: Supplementary file 1 [file genes-11-00483-s001.zip › Supplementary Table6.txt]

Lj1g0001129.1	Lj2g3v0911720.1	38.806	201	121	1	13	213	187	385	6.41e-46	166
Lj1g0001569.1	Lj2g3v3133590.2	33.125	160	106	1	1	159	206	365	1.48e-24	105
Lj1g0003970.1	Lj0g3v0337049.1	49.226	323	126	5	54	338	3	325	1.98e-88	271
Lj1g0010052.1	Lj2g3v0911720.1	42.945	163	93	0	11	173	205	367	2.30e-43	157
Lj1g0010280.1	Lj0g3v0130479.1	43.791	306	167	2	22	327	35	335	9.28e-83	255
Lj1g0011597.1	Lj0g3v0080339.1	37.788	217	129	3	14	226	121	335	4.73e-53	174
Lj1g0011765.1	Lj5g3v0712320.1	44.848	330	175	4	71	395	69	396	1.17e-90	289
Lj1g0014390.1	Lj6g3v1227340.1	62.807	285	102	3	44	325	1	284	1.56e-128	380
Lj1g0017175.1	Lj6g3v1227340.1	37.023	262	156	2	62	320	1	256	3.40e-59	191
Lj1g0017334.1	Lj0g3v0130479.1	45.098	306	163	2	22	327	35	335	2.09e-86	265
Lj1g0020698.1	Lj1g3v1784240.1	100.000	147	0	0	102	248	1	147	2.22e-99	292
Lj1g0022670.1	Lj0g3v0080339.1	41.053	95	56	0	1	95	227	321	3.47e-19	87.4
Lj1g0023275.1	Lj0g3v0199889.1	47.934	121	43	2	49	163	1	107	4.28e-30	113
Lj1g0025117.1	Lj0g3v0090169.1	55.352	327	120	8	3	309	27	347	1.59e-114	345
Lj1g0026724.1	Lj0g3v0080339.1	43.200	250	111	6	37	260	67	311	4.57e-61	202
Lj1g0026744.1	Lj0g3v0342029.1	100.000	62	0	0	1	62	29	90	8.76e-40	134
Lj1g0027772.1	Lj1g3v3847270.1	95.050	101	5	0	1	101	38	138	6.18e-63	198
Lj2g0000568.1	Lj5g3v1666250.1	34.118	340	200	7	36	368	6	328	3.75e-61	207
Lj2g0000729.1	Lj4g3v2313580.1	41.951	205	105	4	56	249	2	203	7.73e-50	166
Lj2g0003501.1	Lj0g3v0337189.1	100.000	205	0	0	348	552	1	205	3.68e-145	417
Lj2g0005531.1	Lj0g3v0199659.1	52.941	102	42	1	11	106	119	220	3.35e-31	117
Lj2g0005575.1	Lj1g3v3963440.1	48.034	356	161	7	11	359	52	390	7.13e-99	319
Lj2g0005575.1	Lj1g3v3963440.1	35.433	127	66	4	589	707	557	675	2.96e-11	67.0
Lj2g0007640.1	Lj0g3v0090169.1	38.287	397	188	9	17	359	32	425	4.91e-80	258
Lj2g0009215.1	Lj0g3v0114659.1	100.000	93	0	0	442	534	1	93	4.30e-60	193
Lj2g0009493.1	Lj0g3v0202639.1	99.703	337	1	0	189	525	19	355	0.0	697
Lj2g0009734.1	Lj0g3v0337049.1	36.788	193	119	2	24	215	64	254	2.23e-31	124
Lj2g0010122.1	Lj0g3v0218639.1	100.000	210	0	0	1	210	4	213	3.35e-154	439
Lj2g0011303.1	Lj0g3v0243949.1	37.441	211	129	2	64	274	13	220	1.71e-42	152
Lj2g0011520.1	Lj6g3v1227340.1	47.315	298	139	5	27	319	1	285	8.62e-85	267
Lj2g0014793.1	Lj0g3v0090169.1	60.889	225	78	2	122	336	17	241	7.94e-93	283
Lj2g0018214.1	Lj1g3v4590680.1	63.415	123	45	0	53	175	1	123	2.00e-51	170
Lj2g0018312.1	Lj2g3v3133590.2	41.579	190	64	1	3	145	147	336	1.03e-39	147
Lj2g0018386.1	Lj0g3v0090169.1	43.011	279	142	5	114	383	30	300	1.19e-69	233
Lj2g0018575.1	Lj0g3v0090169.1	48.148	243	107	3	24	260	31	260	4.95e-70	233
Lj2g0021049.1	Lj2g3v3133590.2	28.675	551	320	14	27	515	158	697	9.26e-52	187
Lj2g0025364.1	Lj2g3v2029940.1	100.000	183	0	0	62	244	1	183	7.00e-129	376
Lj3g0003280.1	Lj2g3v0911720.1	31.522	276	155	7	2	269	136	385	6.42e-32	123
Lj3g0004878.1	Lj0g3v0243949.1	85.252	278	12	1	1	249	33	310	4.77e-157	442
Lj3g0005703.1	Lj0g3v0090169.1	45.221	272	117	6	11	250	25	296	5.40e-73	238
Lj3g0009896.1	Lj6g3v1227340.1	44.211	285	118	5	66	309	1	285	3.85e-71	232
Lj3g0011185.1	Lj0g3v0243949.1	57.971	69	29	0	41	109	130	198	3.10e-21	90.9
Lj3g0011764.1	Lj6g3v1227340.1	47.902	286	140	4	72	349	1	285	2.20e-81	249
Lj3g0016954.1	Lj0g3v0080339.1	36.150	213	129	3	1	210	135	343	5.57e-44	160
Lj3g0017258.1	Lj1g3v4590680.1	66.667	123	41	0	72	194	1	123	8.79e-55	177
Lj3g0019514.1	Lj0g3v0199659.1	100.000	139	0	0	1	139	82	220	1.18e-95	286
Lj3g0020596.1	Lj0g3v0282699.4	88.095	42	5	0	1	42	25	66	7.63e-21	81.6
Lj3g0021288.1	Lj1g3v3963440.1	45.455	341	164	4	43	381	66	386	1.08e-91	302
Lj3g0021978.1	Lj1g3v3963440.1	43.114	334	181	3	40	371	60	386	8.29e-87	288
Lj3g0022675.1	Lj4g3v2313580.1	62.927	205	72	2	58	261	1	202	1.87e-87	265
Lj4g0000095.1	Lj4g3v0669570.1	100.000	118	0	0	35	152	1	118	2.81e-82	247
Lj4g0005315.1	Lj4g3v2313580.1	39.474	152	68	1	116	243	28	179	2.21e-25	102
Lj4g0007213.1	Lj5g3v1666250.1	37.398	369	203	7	36	395	6	355	1.95e-68	222
Lj4g0008907.1	Lj0g3v0090169.1	40.663	332	172	7	52	364	4	329	1.51e-75	244
Lj4g0011576.1	Lj0g3v0090169.1	43.273	275	142	5	23	288	17	286	5.45e-68	224
Lj4g0013222.1	Lj5g3v1666250.1	34.648	355	208	4	15	346	3	356	2.50e-63	211
Lj4g0014240.1	Lj0g3v0337049.1	32.378	349	204	6	19	336	8	355	1.25e-48	174
Lj4g0014885.1	Lj0g3v0337049.1	46.844	301	155	4	2	298	79	378	1.49e-83	259
Lj4g0016550.1	Lj5g3v1666250.1	39.175	97	59	0	80	176	259	355	1.65e-17	80.5
Lj4g0019066.1	Lj1g3v3963440.1	42.982	114	63	1	18	131	39	150	1.56e-22	92.4
Lj4g0021570.1	Lj1g3v3963440.1	45.000	340	167	3	40	378	66	386	5.02e-94	304
Lj4g0022010.1	Lj0g3v0080339.1	45.000	160	88	0	41	200	134	293	1.47e-45	163
Lj4g0022516.1	Lj6g3v1227340.1	35.802	243	137	5	28	269	8	232	2.49e-37	138
Lj4g0023448.1	Lj4g3v2313580.1	60.131	153	61	0	56	208	1	153	8.96e-66	202
Lj4g0026800.1	Lj0g3v0122839.1	100.000	213	0	0	111	323	1	213	1.46e-151	430
Lj4g0027037.1	Lj6g3v1227340.1	45.263	285	123	1	58	309	1	285	1.60e-84	257
Lj5g0001897.1	Lj1g3v3963440.1	28.714	700	386	18	14	666	35	668	1.41e-73	251
Lj5g0003150.1	Lj0g3v0199659.1	56.109	221	95	2	56	275	1	220	7.10e-76	243
Lj5g0005169.1	Lj1g3v3963440.1	35.318	487	248	11	41	500	236	682	1.49e-66	227
Lj5g0005649.1	Lj2g3v2029940.1	52.137	117	55	1	49	165	66	181	5.65e-35	128
Lj5g0007060.1	Lj5g3v1131810.1	100.000	90	0	0	1	90	1	90	1.16e-57	186
Lj5g0007202.1	Lj5g3v1699330.1	100.000	418	0	0	1	418	52	469	0.0	851
Lj5g0007242.1	Lj0g3v0123459.1	100.000	214	0	0	132	345	1	214	1.29e-158	442
Lj5g0009491.1	Lj5g3v1699330.1	54.422	294	52	7	60	271	1	294	2.72e-92	281
Lj5g0010898.1	Lj6g3v1227340.1	37.569	181	61	3	16	145	103	282	1.50e-25	102
Lj5g0011705.1	Lj1g3v3023880.2	97.500	80	1	1	526	604	4	83	6.69e-47	159
Lj5g0015440.1	Lj5g3v0712320.1	33.739	329	200	5	33	348	69	392	1.57e-60	202
Lj5g0019505.1	Lj0g3v0243949.1	99.032	310	3	0	1	310	1	310	0.0	631
Lj5g0021364.1	Lj0g3v0080339.1	36.111	144	86	2	9	149	195	335	1.16e-27	111
Lj5g0022095.1	Lj5g3v1666250.1	100.000	274	0	0	1	274	90	363	0.0	563
Lj5g0026636.1	Lj3g3v0821490.1	36.458	96	56	2	1	92	27	121	7.47e-09	55.1
Lj5g0027109.1	Lj2g3v1791870.1	77.143	105	24	0	2	106	73	177	1.83e-55	183
Lj6g0001957.1	Lj1g3v1477270.1	48.649	148	75	1	554	701	2	148	7.29e-44	155
Lj6g0003824.1	Lj0g3v0090169.1	43.810	315	163	5	12	312	30	344	2.20e-73	243
Lj6g0005922.1	Lj0g3v0339809.1	75.641	78	19	0	56	133	1	78	4.82e-36	129
Lj6g0012086.1	Lj6g3v0085420.1	100.000	131	0	0	391	521	1	131	1.12e-88	271
Lj6g0012162.1	Lj0g3v0090169.1	48.544	309	139	6	164	452	32	340	7.97e-88	278
Lj6g0012166.1	Lj6g3v1227340.1	43.716	183	101	1	30	210	103	285	6.14e-51	170
Lj6g0020980.1	Lj2g3v1389270.1	49.032	155	73	2	82	230	86	240	1.50e-26	104
Lj6g0021963.1	Lj6g3v1227340.1	100.000	285	0	0	65	349	1	285	0.0	585
Lj6g0023930.1	Lj5g3v1699330.1	48.792	207	96	2	7	211	129	327	2.35e-64	209
Lj6g0024174.1	Lj5g3v1666250.1	34.557	327	194	4	40	348	4	328	4.78e-63	211
Lj6g0026491.1	Lj3g3v1128850.1	94.595	74	4	0	447	520	1	74	1.02e-42	146
Lj6g0028102.1	Lj5g3v1131810.1	73.333	90	24	0	78	167	1	90	2.65e-41	143
Lj6g0028179.1	Lj0g3v0337049.1	100.000	367	0	0	97	463	1	367	0.0	762
